# Supplementary material for: Calcifications in triple-negative breast cancer: Molecular features and treatment strategies
Source: NPJ Breast Cancer. 2023 Apr 15;9:26. doi: 10.1038/s41523-023-00531-4 (PMC10105779; doi:10.1038/s41523-023-00531-4)
Supplement: Supplementary file 2 — Supplementary Tables [file 41523_2023_531_MOESM2_ESM.xlsx]

## Sheet: Table S1
Supplementary Table 1. Baseline characteristics of the FUSCCTNBC-Mammography cohort.
	High suspicion	Low-moderate	Probably benign	Calcification-negative	P
	N (%)	N (%)	N (%)	N (%)
N	86 (27.6)	18 (5.8)	66 (21.2)	142 (45.5)	-
Age, years					0.153
>50	58 (67.4)	7 (38.9)	40 (60.6)	85 (59.9)
<=50	28 (32.6)	11 (61.1)	26 (39.4)	57 (40.1)
Menopausal status					0.295
Premenopausal	31 (36.0)	9 (52.9)	22 (33.8)	50 (35.5)
Postmenopausal	55 (64.0)	8 (47.1)	43 (66.2)	91 (64.5)
Breast density					0.617
Entirely fatty	4 (4.7)	0 (0.0)	4 (6.1)	11 (7.7)
Fibroglandular	30 (34.9)	3 (16.7)	16 (24.2)	39 (27.5)
Heterogeneously dense	50 (58.1)	15 (83.3)	45 (68.2)	88 (62.0)
Extremely dense	2 (2.3)	0 (0.0)	1 (1.5)	4 (2.8)
Focal asymmetries					0.118
Presence	13 (15.1)	2 (11.1)	19 (28.8)	25 (17.6)
Absence	73 (84.9)	16 (88.9)	47 (71.2)	117 (82.4)
Architectural distortion					0.025
Presence	25 (29.1)	2 (11.1)	7 (10.6)	26 (18.3)
Absence	61 (70.9)	16 (88.9)	59 (89.4)	116 (81.7)
Tumor size, cm					0.98
>2	55 (64.0)	12 (66.7)	44 (66.7)	91 (64.1)
<=2	31 (36.0)	6 (33.3)	22 (33.3)	51 (35.9)
Lymph node status					0.8
Negative	67 (77.9)	15 (83.3)	52 (78.8)	106 (74.6)
Positive	19 (22.1)	3 (16.7)	14 (21.2)	36 (25.4)
Histology					0.688
Ductal	77 (89.5)	16 (88.9)	63 (95.5)	129 (90.8)
Lobular	3 (3.5)	0 (0.0)	0 (0.0)	3 (2.1)
Other	6 (7.0)	2 (11.1)	3 (4.5)	10 (7.0)
Grade					0.78
Grade II	17 (22.4)	5 (29.4)	12 (19.7)	22 (16.9)
Grade III	59 (77.6)	12 (70.6)	49 (80.3)	108 (83.1)
Lymphovascular invasion					0.093
Presence	35 (40.7)	2 (11.1)	21 (31.8)	54 (38.6)
Absence	51 (59.3)	16 (88.9)	45 (68.2)	86 (61.4)
Ki67					0.602
>20	70 (81.4)	15 (88.2)	53 (80.3)	120 (86.3)
<=20	16 (18.6)	2 (11.8)	13 (19.7)	19 (13.7)
Fibrosis					0.124
0	16 (27.6)	8 (53.3)	22 (44.0)	38 (33.9)
1	15 (25.9)	2 (13.3)	16 (32.0)	32 (28.6)
2	13 (22.4)	4 (26.7)	7 (14.0)	30 (26.8)
3	14 (24.1)	1 (6.7)	5 (10.0)	12 (10.7)
Note. P values were estimated based on Fisher's exact test.

## Sheet: Table S2
Supplementary Table 2. Clinical and omics annotation of the study cohort.
Tumor_Sample_Barcode	Age	Gender	Breast_density	Focal_asymmetries	Architectural_distortion	Mass	Calcification_group	BI_RADS_Calcification	TMB	TMB_CM	TMB_nCM	CIN_log2	HRD	Signal_SBS13	Signal_SBS5	Signal_SBS8	Signal_SBS2	Signal_SBS3	Signal_SBS18	Signal_SBS1	Signal_SBS127	Signal_SBS17	Signal_DBS11	Signal_DBS13	Signal_DBS20	COSMIC_ID1	COSMIC_ID2	COSMIC_ID4	COSMIC_ID5	COSMIC_ID6	COSMIC_ID7	COSMIC_ID8	COSMIC_ID9	COSMIC_ID15	CN1	CN2	CN3	CN4	CN5	CN6	CN7	CN8	CN9	CN10	CN11	CN17	CN18	CN19	CN20
FUSCCTNBC001	63	Female	Heterogeneously dense	N	N	Y	High suspicion	4C	-	5	-	-	-	4B	-	-	-	5	-	-	3	2	-	2	-	5	4C	2	-	3	5	-	-	4C	2	-	2	-	-	4C	-	-	4B	2	2	2	-	4C	5
FUSCCTNBC002	34	Female	Heterogeneously dense	N	N	Y	Probably benign	2	0.926485	0	0.926485	15.4723	41	0	0	0	0	0.592593	0	0.407407	0	0	0	0	0	0	0	0.666667	0	0	0	0	0.333333	0	0	0	0	0	0	0	0	0	0.697143	0	0	0.302857	0	0	0
FUSCCTNBC003	53	Female	Heterogeneously dense	N	N	Y	High suspicion	5		0	0			0	0	0	0	0	0	0	0	0	0	0	0	0	0	0	0	0	0	0	0	0
FUSCCTNBC005	56	Female	Heterogeneously dense	N	N	Y	Probably benign	2	5.25008	0.224602	5.02548	11.2616	3	0.533755	0.341772	0	0.124473	0	0	0	0	0	0	0	0	0	0	1	0	0	0	0	0	0	0	0	0	0	0	0	0	0	1	0	0	0	0	0	0
FUSCCTNBC006	59	Female	Fbroglandular	N	N	Y	Calcification-negative	-	2.77946	0.0561506	2.7233	11.9869	32	0	0	0.37218	0	0.62782	0	0	0	0	0	0	0	0	0	0	0	0.571429	0	0.428571	0	0	0	0	0	0	0	0	0	0	0.310245	0	0	0	0	0	0.689755
FUSCCTNBC007	74	Female	Fbroglandular	Y	N	Y	Probably benign	2	6.00811	0.140377	5.86774	16.2357	49	0	0	0	0	0.54591	0	0	0.45409	0	1	0	0	0	0	1	0	0	0	0	0	0	0	0	0	0	0	0	0	0	0.546358	0	0	0	0	0	0.453642
FUSCCTNBC008	79	Female	Fbroglandular	N	Y	Y	High suspicion	4C	0.95456	0	0.95456	8.13873	0	0	0.536842	0	0	0	0	0.463158	0	0	0	0	0	0	0	0	0	0	0	0	0	1	0.262411	0	0	0	0	0	0	0	0.737589	0	0	0	0	0	0
FUSCCTNBC009	59	Female	Fbroglandular	N	Y	Y	High suspicion	5	1.09494	0.0561506	1.03879	9.26978	1	0	0	0	0.0925926	0.638889	0	0.268519	0	0	0	0	0	0	0	0.8	0	0	0	0.2	0	0	0	0	0	0	0	0	0	0	0.674194	0	0	0	0	0	0
FUSCCTNBC011	50	Female	Heterogeneously dense	N	N	Y	Calcification-negative	-	1.71259	0	1.71259	9.85264	24	0	0.425676	0	0	0.574324	0	0	0	0	0	0	0	0	0	0	0	0	0	1	0	0	0	0	0.270588	0	0	0	0	0	0	0	0	0	0	0	0.729412
FUSCCTNBC012	29	Female	Fbroglandular	Y	N	Y	Calcification-negative	-	2.1618	0.0280753	2.13372	15.2489	64	0	0	0	0	0.770833	0	0.229167	0	0	0	0	1	0	0	0	0	0.62963	0	0.37037	0	0	0	0	0	0	0	0	0	0	0.825137	0	0	0	0	0	0.174863
FUSCCTNBC013	50	Female	Heterogeneously dense	Y	N	Y	Calcification-negative	-	0.533431	0	0.533431	11.2139	0	0	0	0	0	0	0	1	0	0	0	0	0	0	0	0	1	0	0	0	0	0	0.208333	0	0	0	0	0	0	0	0.423611	0	0	0	0	0	0
FUSCCTNBC015	56	Female	Heterogeneously dense	N	N	Y	High suspicion	5	7.2715	0.617657	6.65385	15.3012	52	0	0	0	0	0.773936	0	0	0	0.226064	0	1	0	0	0	1	0	0	0	0	0	0	0	0	0	0	0	0	0	0	0.485294	0	0	0	0	0	0.514706
FUSCCTNBC016	50	Female	Heterogeneously dense	N	N	N	Calcification-negative	-		0	0	15.5242	36	0	0	0	0	0	0	0	0	0	0	0	0	0	0	0	0	0	0	0	0	0	0	0	0	0	0	0	0	0	0.489431	0	0	0	0	0	0.510569
FUSCCTNBC017	52	Female	Fbroglandular	N	N	Y	Calcification-negative	-	1.40377	0	1.40377	12.5749	23	0	0	0	0	0.659259	0	0.340741	0	0	0	0	0	0	0	0	0	0.588235	0	0.411765	0	0	0	0	0	0	0	0	0	0	0	0	0	0	0	0	1
FUSCCTNBC018	58	Female	Fbroglandular	N	N	Y	Calcification-negative	-	0.0561506	0	0.0561506	6.73452	0	0	0	0	0	0	0	0	1	0	0	0	0	0	0	0	0	0	0	0	0	0	0.241135	0	0	0	0	0	0	0	0.326241	0	0	0	0	0	0
FUSCCTNBC021	41	Female	Heterogeneously dense	N	N	Y	Low-moderate suspicion	4B	2.80753	0.0280753	2.77946	15.1453	53	0	0	0	0.189922	0.608527	0	0.20155	0	0	0	0	0	0	0	0	0	0.48	0	0.52	0	0	0	0	0	0	0	0	0	0	0.730709	0	0	0.269291	0	0	0
FUSCCTNBC023	54	Female	Heterogeneously dense	N	N	Y	Calcification-negative	-	2.18987	0.0561506	2.13372	15.1404	64	0	0	0	0	0.722656	0	0.277344	0	0	0	1	0	0	0	0.25	0	0.75	0	0	0	0	0	0	0	0	0	0	0	0	0.254701	0.480342	0.264957	0	0	0	0
FUSCCTNBC025	79	Female	Fbroglandular	N	N	Y	Calcification-negative	-		0	0	13.9098	35	0	0	0	0	0	0	0	0	0	0	0	0	0	0	0	0	0	0	0	0	0	0	0	0	0	0	0	0	0	0.40604	0	0	0	0	0	0.59396
FUSCCTNBC029	46	Female	Heterogeneously dense	Y	N	Y	Calcification-negative	-	1.90912	0.140377	1.76874	15.407	51	0.118483	0.331754	0.336493	0	0	0	0.21327	0	0	0	1	0	0	0	0	0	1	0	0	0	0	0	0	0	0	0	0	0	0	0.51087	0	0	0.48913	0	0	0
FUSCCTNBC030	69	Female	Fbroglandular	N	Y	Y	High suspicion	5	8.33837	0.561506	7.77686	15.61	46	0	0	0	0	0.447241	0	0.552759	0	0	0	0	1	0	0	0.488372	0	0	0	0	0.511628	0	0	0	0	0	0	0	0	0	0.471545	0	0	0	0	0	0.528455
FUSCCTNBC032	56	Female	Heterogeneously dense	N	N	Y	Calcification-negative	-	1.82489	0.168452	1.65644	16.06	65	0.360544	0	0	0	0	0	0.639456	0	0	0	0	0	0	0	1	0	0	0	0	0	0	0	0	0	0	0	0	0	0	0.636684	0	0	0.363316	0	0	0
FUSCCTNBC033	62	Female	Heterogeneously dense	N	N	Y	Calcification-negative	-	0.47728	0	0.47728	11.4037	5	0	0.622222	0	0	0	0	0.377778	0	0	0	0	0	0	0	0	0	0	0	0	1	0	0	0	0	0	0	0	0	0	0	0	0	0	0	0	1
FUSCCTNBC034	43	Female	Heterogeneously dense	N	N	Y	Probably benign	3	1.20724	0.0561506	1.15109	16.6055	42	0.396226	0	0	0	0	0	0.603774	0	0	0	0	0	0	0	0.461538	0.538462	0	0	0	0	0	0	0	0	0	0	0	0	0	1	0	0	0	0	0	0
FUSCCTNBC037	41	Female	Heterogeneously dense	N	N	Y	Probably benign	2		0	0	12.5698	12	0	0	0	0	0	0	0	0	0	0	0	0	0	0	0	0	0	0	0	0	0	0	0	0	0	0	0	0	0	0.77193	0	0	0	0	0	0.22807
FUSCCTNBC039	47	Female	Heterogeneously dense	N	N	Y	Calcification-negative	-	1.74067	0	1.74067	15.0113	47	0	0	0	0	0.691275	0	0.308725	0	0	0	0	0	0	0	0	0	0.4	0	0.6	0	0	0	0	0	0	0	0	0	0	0.741554	0	0.258446	0	0	0	0
FUSCCTNBC041	47	Female	Heterogeneously dense	N	N	Y	Probably benign	2	1.20724	0	1.20724			0	0	0	0.148515	0.346535	0	0.50495	0	0	0	0	0	0	0.333333	0.666667	0	0	0	0	0	0
FUSCCTNBC043	36	Female	Heterogeneously dense	Y	N	N	Calcification-negative	-		0	0			0	0	0	0	0	0	0	0	0	0	0	0	0	0	0	0	0	0	0	0	0
FUSCCTNBC044	42	Female	Heterogeneously dense	N	N	Y	High suspicion	5	9.01217	0.617657	8.39452	15.2166	37	0	0.434864	0	0	0	0	0.565136	0	0	1	0	0	0	0	0.46	0	0	0	0	0.54	0	0	0	0	0	0	0	0	0	0.365314	0	0	0	0	0	0.634686
FUSCCTNBC046	41	Female	Heterogeneously dense	N	Y	Y	High suspicion	4C	1.01071	0	1.01071	16.7543	46	0	0	0	0	0	0	1	0	0	0	0	1	0	0	0	1	0	0	0	0	0	0	0	0	0	0	0	0	0	0.483301	0	0	0.516699	0	0	0
FUSCCTNBC047	43	Female	Extremely dense	Y	N	N	Probably benign	2	5.83966	0.224602	5.61506	16.186	56	0	0	0	0	0.71281	0	0.28719	0	0	0	0	1	0	0	0	0	0.793103	0	0.206897	0	0	0	0	0	0	0	0	0.283925	0	0.206681	0	0	0.509395	0	0	0
FUSCCTNBC048	55	Female	Heterogeneously dense	N	N	Y	Calcification-negative	-	0.533431	0	0.533431	14.5097	32	0	0.472727	0	0	0	0	0.527273	0	0	0	0	0	0	0	0	0	0	0	1	0	0	0	0	0	0	0	0	0	0	1	0	0	0	0	0	0
FUSCCTNBC049	43	Female	Heterogeneously dense	Y	N	N	Probably benign	3		0	0	17.2958	36	0	0	0	0	0	0	0	0	0	0	0	0	0	0	0	0	0	0	0	0	0	0	0	0	0	0	0	0	0	0.468978	0	0	0	0	0	0.531022
FUSCCTNBC050	63	Female	Fbroglandular	N	N	Y	High suspicion	5	2.4987	0.112301	2.3864	15.3346	44	0	0	0.79386	0	0	0	0.20614	0	0	0	0	0	0	0	0	0	0	0	1	0	0	0	0	0	0	0	0	0	0	0.425	0	0.319643	0.255357	0	0	0
FUSCCTNBC053	63	Female	Heterogeneously dense	Y	N	N	Calcification-negative	-		0	0	14.1268	46	0	0	0	0	0	0	0	0	0	0	0	0	0	0	0	0	0	0	0	0	0	0	0	0	0	0	0	0	0	0.504132	0	0.242424	0.253444	0	0	0
FUSCCTNBC055	63	Female	Fbroglandular	N	N	Y	Calcification-negative	-		0	0	13.2209	23	0	0	0	0	0	0	0	0	0	0	0	0	0	0	0	0	0	0	0	0	0	0	0	0	0	0	0	0	0	0.182456	0	0	0	0	0	0.817544
FUSCCTNBC056	59	Female	Heterogeneously dense	N	N	Y	High suspicion	4C	0.589581	0	0.589581	7.44568	0	0	0.714286	0	0.285714	0	0	0	0	0	0	0	0	0	0	1	0	0	0	0	0	0	0.234568	0	0	0	0	0	0	0	0.765432	0	0	0	0	0	0
FUSCCTNBC057	40	Female	Fbroglandular	N	N	Y	Probably benign	2	1.09494	0	1.09494	16.3848	47	0.125	0	0	0	0.645833	0	0.229167	0	0	0	0	0	0	0	0	0	0	0	0	1	0	0	0	0	0	0.375427	0	0	0	0	0.0443686	0	0.580205	0	0	0
FUSCCTNBC058	54	Female	Entirely fatty	N	N	Y	Calcification-negative	-	3.98669	0.308828	3.67786	14.8283	48	0.212048	0	0	0	0.787952	0	0	0	0	0	0	0	0	0	0	0	0.724138	0	0	0	0.275862	0	0	0	0	0	0	0	0	0.435398	0	0	0	0	0	0.564602
FUSCCTNBC061	41	Female	Heterogeneously dense	N	N	N	Probably benign	2		0	0	15.8413	53	0	0	0	0	0	0	0	0	0	0	0	0	0	0	0	0	0	0	0	0	0	0	0	0	0	0	0	0	0	0.709172	0	0	0.290828	0	0	0
FUSCCTNBC063	59	Female	Heterogeneously dense	N	Y	Y	Calcification-negative	-	0	0	0	7.61137	0	0	0	0	0	0	0	1	0	0	0	0	0	0	0	0	1	0	0	0	0	0	0.32	0	0	0	0	0	0	0	0.68	0	0	0	0	0	0
FUSCCTNBC064	48	Female	Heterogeneously dense	Y	N	N	Calcification-negative	-		0	0	16.7842	51	0	0	0	0	0	0	0	0	0	0	0	0	0	0	0	0	0	0	0	0	0	0	0	0	0	0	0	0	0	0.366559	0.308682	0	0.324759	0	0	0
FUSCCTNBC066	52	Female	Fbroglandular	N	N	Y	High suspicion	4C	4.46397	0.0842259	4.37975	14.5286	59	0	0	0	0.0909091	0.909091	0	0	0	0	0	0	1	0	0	0.8	0	0.2	0	0	0	0	0	0	0	0	0	0	0	0	0.497689	0	0	0	0	0	0.502311
FUSCCTNBC070	60	Female	Fbroglandular	N	N	Y	Calcification-negative	-	3.14443	0	3.14443	15.4063	58	0	0	0	0	0.811189	0	0.188811	0	0	0	0	1	0	0	0	0	0.611111	0	0.388889	0	0	0	0	0	0	0	0	0	0	0.488166	0	0	0	0	0.161243	0.350592
FUSCCTNBC073	44	Female	Heterogeneously dense	N	N	Y	Calcification-negative	-	2.07757	0.0280753	2.0495	15.0508	69	0.15847	0.562842	0	0	0	0	0.278689	0	0	1	0	0	0	0	0	0	0.3	0	0.7	0	0	0	0	0	0	0	0	0	0	1	0	0	0	0	0	0
FUSCCTNBC074	34	Female	Heterogeneously dense	N	N	Y	Low-moderate suspicion	4B		0	0	15.0557	53	0	0	0	0	0	0	0	0	0	0	0	0	0	0	0	0	0	0	0	0	0	0	0	0	0	0	0	0	0	0.660944	0	0	0	0	0	0.339056
FUSCCTNBC075	76	Female	Fbroglandular	N	Y	Y	Probably benign	2	1.17916	0	1.17916	12.797	36	0	0.471545	0	0	0	0	0.528455	0	0	0	0	0	0	0	0	0	0	0	1	0	0	0	0	0	0	0	0	0	0	0	0	0	0	0	0	1
FUSCCTNBC078	60	Female	Fbroglandular	N	N	Y	Probably benign	2	2.611	0	2.611	13.2384	23	0	0	0	0	0.791045	0	0.208955	0	0	0	0	0	0	0	0	0	0.541667	0	0.458333	0	0	0	0	0	0	0	0	0	0	0	0	0	0	0	0	1
FUSCCTNBC080	53	Female	Fbroglandular	N	N	Y	Probably benign	2	0.252678	0	0.252678	9.86927	2	0	0	0	0.290323	0	0	0.709677	0	0	0	0	0	0	0	0	0	0	0	0	0	0	0	0	0	0	0	0	0	0	0	0	0	0	0	0	1
FUSCCTNBC081	41	Female	Heterogeneously dense	N	N	Y	Calcification-negative	-	3.08828	0.224602	2.86368	14.0211	35	0	0	0	0	0.840532	0	0.159468	0	0	0	0	1	0	0	0	0	0	0	1	0	0	0	0	0	0	0	0	0	0	0	0	0	0	0	0	1
FUSCCTNBC083	48	Female	Heterogeneously dense	Y	N	N	High suspicion	4C	1.82489	0	1.82489	15.3171	35	0	0	0	0	0.580838	0	0.419162	0	0	0	0	1	0	0.291667	0	0	0	0	0.708333	0	0	0	0	0	0	0	0	0	0	0.618421	0	0	0.381579	0	0	0
FUSCCTNBC085	43	Female	Heterogeneously dense	N	N	Y	High suspicion	5	1.88105	0	1.88105	15.6577	57	0	0	0	0	0.714286	0	0.285714	0	0	0	0	1	0	0	0	0	0.541667	0	0.458333	0	0	0	0	0	0	0	0	0	0	0.638336	0	0	0	0	0	0.361664
FUSCCTNBC086	68	Female	Fbroglandular	N	N	Y	Low-moderate suspicion	4B	1.57222	0.0561506	1.51607	15.087	21	0	0	0	0	0.557214	0	0.442786	0	0	0	0	1	0	0	0	1	0	0	0	0	0	0	0	0	0	0.313692	0	0	0	0	0	0	0	0	0	0.686308
FUSCCTNBC087	61	Female	Fbroglandular	N	N	Y	Probably benign	2		0	0	16.5711	32	0	0	0	0	0	0	0	0	0	0	0	0	0	0	0	0	0	0	0	0	0	0	0	0	0	0	0	0	0	0.390358	0	0	0	0	0	0.609642
FUSCCTNBC091	57	Female	Fbroglandular	N	N	Y	High suspicion	4C		0	0	8.38829	0	0	0	0	0	0	0	0	0	0	0	0	0	0	0	0	0	0	0	0	0	0	0.248227	0	0	0	0	0	0	0	0.751773	0	0	0	0	0	0
FUSCCTNBC095	51	Female	Heterogeneously dense	Y	N	N	High suspicion	4C	0.786108	0	0.786108			0	0	0	0.164557	0.493671	0	0.341772	0	0	0	0	0	0	0.333333	0	0	0	0	0.666667	0	0
FUSCCTNBC097	55	Female	Heterogeneously dense	N	N	Y	Low-moderate suspicion	4B	1.26339	0	1.26339	12.9412	9	0	0	0	0	0.432692	0	0.567308	0	0	0	0	0	0	0	0	0	1	0	0	0	0	0.124402	0	0	0	0	0	0	0	0.875598	0	0	0	0	0	0
FUSCCTNBC100	66	Female	Fbroglandular	N	N	Y	Probably benign	2	3.00406	0.336904	2.66715	16.956	69	0	0	0	0	0.754902	0	0.245098	0	0	0	1	0	0	0	0	0	0.5	0	0.5	0	0	0	0	0	0	0	0	0	0	0.325	0	0	0.394118	0	0.280882	0
FUSCCTNBC101	64	Female	Heterogeneously dense	Y	N	N	High suspicion	4C		0	0	12.0815	22	0	0	0	0	0	0	0	0	0	0	0	0	0	0	0	0	0	0	0	0	0	0	0.326203	0	0	0	0	0	0	0	0	0	0	0	0	0.673797
FUSCCTNBC103	47	Female	Heterogeneously dense	N	N	Y	Calcification-negative	-	1.96527	0.0561506	1.90912	12.3806	26	0	0	0	0.0744681	0.632979	0	0.292553	0	0	0	0	0	0	0	0	0	0.607143	0	0.392857	0	0	0	0	0	0	0	0	0	0	0	0	0	0	0	0	1
FUSCCTNBC104	63	Female	Heterogeneously dense	N	N	N	Calcification-negative	-		0	0	17.1302	39	0	0	0	0	0	0	0	0	0	0	0	0	0	0	0	0	0	0	0	0	0	0	0	0	0	0	0	0.182594	0	0.638225	0	0	0.179181	0	0	0
FUSCCTNBC105	52	Female	Heterogeneously dense	Y	Y	N	Low-moderate suspicion	4B	2.91983	0	2.91983	15.0998	52	0	0	0	0	0.798419	0	0.201581	0	0	0	0	0	0	0	0	0	0.464286	0	0.535714	0	0	0	0	0	0	0	0	0	0	0.540041	0	0	0	0	0	0.459959
FUSCCTNBC106	49	Female	Heterogeneously dense	N	Y	Y	Low-moderate suspicion	4B		0	0	13.163	24	0	0	0	0	0	0	0	0	0	0	0	0	0	0	0	0	0	0	0	0	0	0	0	0	0	0	0	0	0	0.796053	0	0	0	0	0	0.203947
FUSCCTNBC108	65	Female	Fbroglandular	N	N	Y	High suspicion	4C		0	0	13.5664	21	0	0	0	0	0	0	0	0	0	0	0	0	0	0	0	0	0	0	0	0	0	0	0	0	0	0	0	0	0	0.665306	0	0	0	0	0	0.334694
FUSCCTNBC111	27	Female	Heterogeneously dense	N	N	Y	Calcification-negative	-	0.814184	0	0.814184	16.4532	70	0	0	0.457447	0.0851064	0.457447	0	0	0	0	0	0	0	0	0	0	0	0	0	1	0	0	0	0	0	0	0	0	0	0	1	0	0	0	0	0	0
FUSCCTNBC112	45	Female	Heterogeneously dense	N	N	Y	Low-moderate suspicion	4B		0	0	10.3423	11	0	0	0	0	0	0	0	0	0	0	0	0	0	0	0	0	0	0	0	0	0	0	0	0	0	0	0	0	0	0	0	0	0	0	0	1
FUSCCTNBC113	59	Female	Heterogeneously dense	N	N	Y	Probably benign	2	1.51607	0	1.51607	15.8558	42	0	0	0	0	0.75	0	0.25	0	0	0	0	0	0	0	0	0	0.5	0	0.3	0.2	0	0	0	0	0	0	0	0	0	0.6	0	0	0.4	0	0	0
FUSCCTNBC114	37	Female	Fbroglandular	N	N	Y	Calcification-negative	-	1.20724	0.0561506	1.15109	15.0751	50	0	0	0	0	1	0	0	0	0	0	0	1	0	0	0	0	0.583333	0	0.416667	0	0	0	0	0	0	0	0	0	0	0.639764	0	0	0.360236	0	0	0
FUSCCTNBC117	59	Female	Fbroglandular	N	N	Y	Calcification-negative	-		0	0	15.3829	45	0	0	0	0	0	0	0	0	0	0	0	0	0	0	0	0	0	0	0	0	0	0	0	0	0	0.396857	0	0.341847	0	0	0	0.261297	0	0	0	0
FUSCCTNBC118	65	Female	Heterogeneously dense	Y	N	N	High suspicion	4C	0.870334	0	0.870334	16.6341	40	0	0	0	0	0	0	1	0	0	0	0	1	0	0	0	1	0	0	0	0	0	0	0	0	0	0	0	0	0	1	0	0	0	0	0	0
FUSCCTNBC122	76	Female	Entirely fatty	N	N	Y	Calcification-negative	-		0	0	12.5252	8	0	0	0	0	0	0	0	0	0	0	0	0	0	0	0	0	0	0	0	0	0	0.149254	0	0	0	0	0	0	0	0.656716	0	0	0	0	0	0.19403
FUSCCTNBC123	57	Female	Fbroglandular	N	N	Y	Calcification-negative	-	1.23531	0.0561506	1.17916	15.4077	56	0.121212	0.44697	0.431818	0	0	0	0	0	0	0	0	0	0	0	0	0	0	0	1	0	0	0	0	0	0	0	0	0	0	0.736641	0	0	0.263359	0	0	0
FUSCCTNBC125	47	Female	Heterogeneously dense	N	N	Y	Probably benign	2	3.25674	0.364979	2.89176			0	0	0	0	0.821918	0	0.178082	0	0	1	0	0	0	0	0	0	0	0	1	0	0
FUSCCTNBC126	57	Female	Heterogeneously dense	N	Y	Y	High suspicion	4C		0	0	16.4983	40	0	0	0	0	0	0	0	0	0	0	0	0	0	0	0	0	0	0	0	0	0	0	0	0	0	0	0	0.466667	0	0	0	0	0.533333	0	0	0
FUSCCTNBC128	64	Female	Fbroglandular	N	Y	N	High suspicion	5	2.52678	0.0842259	2.44255	15.092	58	0	0	0	0	0.759494	0	0.240506	0	0	0	0	0	0	0	0	0	0.416667	0	0.583333	0	0	0	0	0	0	0	0	0	0	1	0	0	0	0	0	0
FUSCCTNBC129	54	Female	Heterogeneously dense	Y	N	N	Probably benign	2	1.71259	0.140377	1.57222	17.4632	30	0.171271	0	0	0.254144	0	0	0.574586	0	0	0	0	0	0	0.214286	0	0	0	0	0.357143	0.428571	0	0	0	0	0	0	0	0	0	0	0	0	0	0	0	1
FUSCCTNBC130	52	Female	Heterogeneously dense	N	N	Y	Calcification-negative	-	1.9372	0.0842259	1.85297	15.3071	53	0.270936	0	0	0	0.418719	0	0.310345	0	0	0	0.333333	0.666667	0	0	0	0	1	0	0	0	0	0	0	0	0	0	0	0	0	0.418787	0.581213	0	0	0	0	0
FUSCCTNBC131	47	Female	Heterogeneously dense	N	N	N	High suspicion	4C		0	0	12.6089	10	0	0	0	0	0	0	0	0	0	0	0	0	0	0	0	0	0	0	0	0	0	0.136752	0	0	0	0	0	0	0	0.863248	0	0	0	0	0	0
FUSCCTNBC132	59	Female	Fbroglandular	N	N	Y	Low-moderate suspicion	4B	0.982636	0	0.982636	16.864	29	0	0	0	0	0.571429	0	0.428571	0	0	0	0	0	0	0	0	0	0	0	0	0	1	0	0	0	0	0	0	0	0	0.590909	0	0	0	0	0	0.409091
FUSCCTNBC134	34	Female	Heterogeneously dense	Y	N	N	Calcification-negative	-	2.35833	0.0842259	2.2741	14.6752	58	0	0	0	0	0.775	0	0.225	0	0	1	0	0	0	0	0	0	0.37931	0	0.62069	0	0	0	0	0	0	0	0	0	0	0.751866	0	0	0.248134	0	0	0
FUSCCTNBC135	43	Female	Heterogeneously dense	N	N	Y	Calcification-negative	-		0	0	9.74349	10	0	0	0	0	0	0	0	0	0	0	0	0	0	0	0	0	0	0	0	0	0	0	0	0	0	0	0	0	0	0	0	0	0	0	0	1
FUSCCTNBC136	39	Female	Heterogeneously dense	Y	N	N	Probably benign	2	1.62837	0.0280753	1.60029	14.945	64	0	0	0	0	0.712121	0	0.287879	0	0	0	0	0	0	0	0	0	0.307692	0	0.692308	0	0	0	0	0	0	0	0	0	0	1	0	0	0	0	0	0
FUSCCTNBC137	45	Female	Heterogeneously dense	N	N	Y	Probably benign	2		0	0	16.1673	48	0	0	0	0	0	0	0	0	0	0	0	0	0	0	0	0	0	0	0	0	0	0	0	0	0	0	0	0	0	0.775258	0	0	0.224742	0	0	0
FUSCCTNBC138	63	Female	Heterogeneously dense	Y	Y	N	Probably benign	2	3.28481	0.224602	3.06021	16.0483	50	0.195652	0	0	0	0.453416	0	0.350932	0	0	0	0	1	0	0	1	0	0	0	0	0	0	0	0	0	0	0	0	0	0	0.688385	0	0	0	0	0	0.311615
FUSCCTNBC140	82	Female	Fbroglandular	Y	Y	N	Calcification-negative	-	9.85443	0.95456	8.89987			0	0	0	0	0.420347	0	0.579653	0	0	0	0	1	0	0	0	0.632353	0	0	0.367647	0	0
FUSCCTNBC141	53	Female	Fbroglandular	N	Y	Y	High suspicion	5		0	0	14.8185	53	0	0	0	0	0	0	0	0	0	0	0	0	0	0	0	0	0	0	0	0	0	0	0	0	0	0	0	0	0	0.660584	0	0	0.339416	0	0	0
FUSCCTNBC143	54	Female	Heterogeneously dense	N	N	Y	Calcification-negative	-	1.26339	0.0280753	1.23531			0	0.386364	0	0	0	0	0.613636	0	0	0	0	0	0	0	1	0	0	0	0	0	0
FUSCCTNBC144	58	Female	Fbroglandular	N	N	Y	Probably benign	2		0	0	16.1996	58	0	0	0	0	0	0	0	0	0	0	0	0	0	0	0	0	0	0	0	0	0	0	0	0	0	0	0	0	0	0.615641	0	0	0	0	0	0.384359
FUSCCTNBC145	42	Female	Heterogeneously dense	N	Y	N	Calcification-negative	-		0	0	14.762	43	0	0	0	0	0	0	0	0	0	0	0	0	0	0	0	0	0	0	0	0	0	0	0	0	0	0	0	0	0	0.730357	0	0	0.269643	0	0	0
FUSCCTNBC147	37	Female	Heterogeneously dense	N	Y	N	Calcification-negative	-	3.79017	0.112301	3.67786	16.0454	62	0.111111	0	0	0	0.733333	0	0.155556	0	0	0	0	1	0	0	0	0.306452	0.33871	0	0.354839	0	0	0	0	0	0	0	0	0	0	0.557164	0	0	0.442836	0	0	0
FUSCCTNBC148	42	Female	Fbroglandular	Y	N	N	Calcification-negative	-	1.57222	0	1.57222	15.9862	46	0	0	0.552239	0	0	0	0.447761	0	0	0	0	0	0	0	0	0	0.333333	0	0.466667	0.2	0	0	0	0	0	0	0	0.189147	0	0.455814	0	0	0.355039	0	0	0
FUSCCTNBC149	64	Female	Entirely fatty	N	N	Y	Probably benign	2	2.77946	0.224602	2.55485	15.5442	50	0	0	0	0	0.770548	0	0.229452	0	0	0.333333	0.666667	0	0	0	0	0	0.545455	0	0.454545	0	0	0	0	0	0	0	0	0	0	0.607679	0	0.392321	0	0	0	0
FUSCCTNBC150	56	Female	Fbroglandular	N	Y	Y	Calcification-negative	-	5.36238	0.280753	5.08163	14.5735	37	0	0	0	0	0.785714	0.214286	0	0	0	0	0	0	0	0	0	0	1	0	0	0	0	0	0	0	0	0	0	0	0	0.547727	0	0	0	0	0	0.452273
FUSCCTNBC152	43	Female	Heterogeneously dense	N	N	Y	Calcification-negative	-	3.50941	0.0561506	3.45326	14.9538	37	0	0	0	0	0.663462	0	0.336538	0	0	0	0	0	0	0	0.790698	0	0	0	0.209302	0	0	0	0	0	0	0	0	0	0	0.326866	0	0	0	0	0	0.673134
FUSCCTNBC153	52	Female	Heterogeneously dense	N	N	Y	Calcification-negative	-		0	0	16.151	48	0	0	0	0	0	0	0	0	0	0	0	0	0	0	0	0	0	0	0	0	0	0	0	0	0	0	0	0	0	0.614804	0	0	0.385196	0	0	0
FUSCCTNBC158	58	Female	Fbroglandular	Y	N	N	Calcification-negative	-	1.51607	0.0280753	1.48799	14.8382	49	0	0	0	0	0.747748	0	0.252252	0	0	0	1	0	0	0	0	0	0.5	0	0.5	0	0	0	0	0	0	0	0	0	0	0.486395	0	0.243197	0.270408	0	0	0
FUSCCTNBC159	51	Female	Heterogeneously dense	N	N	Y	Calcification-negative	-	0.786108	0.0842259	0.701883	12.9563	1	0	0	0	0.197368	0	0	0.802632	0	0	0	0	0	0	0.333333	0.666667	0	0	0	0	0	0	0	0	0	0	0	0	0	0	1	0	0	0	0	0	0
FUSCCTNBC160	56	Female	Heterogeneously dense	N	N	Y	Calcification-negative	-	1.01071	0	1.01071	15.6532	62	0	1	0	0	0	0	0	0	0	0	0	0	0	0	0	0	0	0	1	0	0	0	0	0	0	0	0	0	0	0.752182	0	0.247818	0	0	0	0
FUSCCTNBC161	50	Female	Heterogeneously dense	N	Y	Y	Calcification-negative	-	0.701883	0	0.701883	12.272	27	0	0	0	0	0	0	1	0	0	0	0	0	0	0	1	0	0	0	0	0	0	0	0	0	0	0	0	0	0	0	0	0	0	0	0	1
FUSCCTNBC163	60	Female	Fbroglandular	N	N	Y	Probably benign	2		0	0	16.4635	62	0	0	0	0	0	0	0	0	0	0	0	0	0	0	0	0	0	0	0	0	0	0	0	0	0	0	0	0	0	0.675896	0	0	0.324104	0	0	0
FUSCCTNBC164	64	Female	Heterogeneously dense	N	N	Y	High suspicion	4C		0	0			0	0	0	0	0	0	0	0	0	0	0	0	0	0	0	0	0	0	0	0	0
FUSCCTNBC165	46	Female	Heterogeneously dense	N	N	Y	Calcification-negative	-		0	0	15.7144	52	0	0	0	0	0	0	0	0	0	0	0	0	0	0	0	0	0	0	0	0	0	0	0	0	0	0	0	0	0	0.562674	0	0	0.437326	0	0	0
FUSCCTNBC166	46	Female	Heterogeneously dense	N	Y	N	Calcification-negative	-	0.870334	0	0.870334	7.73966	0	0	0	0	0	1	0	0	0	0	0	0	0	0	0	0	0	0	0	1	0	0	0.18232	0	0	0	0	0	0	0	0.81768	0	0	0	0	0	0
FUSCCTNBC167	34	Female	Heterogeneously dense	N	N	N	Low-moderate suspicion	4A		0	0	15.3487	63	0	0	0	0	0	0	0	0	0	0	0	0	0	0	0	0	0	0	0	0	0	0	0	0	0	0	0	0	0	0.797794	0	0	0.202206	0	0	0
FUSCCTNBC168	57	Female	Heterogeneously dense	N	Y	Y	Probably benign	2	2.66715	0.168452	2.4987	16.0503	64	0.143357	0	0	0	0.590909	0	0.265734	0	0	0	1	0	0	0	0	0	0.318182	0	0.681818	0	0	0	0	0	0	0	0	0	0	0.32829	0.24357	0	0	0	0	0.428139
FUSCCTNBC171	45	Female	Heterogeneously dense	N	N	Y	Probably benign	2	0.449205	0	0.449205	17.2165	5	0	0	0	0	0	0	1	0	0	0	0	1	0	0	0	1	0	0	0	0	0	0	0	0	0	0	0	0	0	0.413043	0	0	0	0	0	0.586957
FUSCCTNBC172	49	Female	Fbroglandular	N	N	Y	Calcification-negative	-		0	0	15.1762	48	0	0	0	0	0	0	0	0	0	0	0	0	0	0	0	0	0	0	0	0	0	0	0	0	0	0	0	0	0	0.798942	0	0	0.201058	0	0	0
FUSCCTNBC174	76	Female	Fbroglandular	N	Y	N	Probably benign	2	3.20058	0.0561506	3.14443	15.7143	18	0	0	0	0	0.392562	0	0.607438	0	0	0	0	0	0	0	0.5	0	0	0	0	0.5	0	0	0	0	0	0	0	0.423146	0	0	0	0	0.330922	0	0	0.245931
FUSCCTNBC177	59	Female	Fbroglandular	N	N	Y	High suspicion	4C	0.95456	0.0842259	0.870334	15.0005	36	0	0	0	0	0	0	0.739726	0	0.260274	0	0	0	0	0.222222	0.333333	0	0.444444	0	0	0	0	0	0	0	0	0	0	0	0	0.413725	0	0	0.409804	0	0.176471	0
FUSCCTNBC179	71	Female	Fbroglandular	N	N	Y	Calcification-negative	-	5.75544	0.0561506	5.69929	15.7892	75	0	0	0	0	0.842105	0	0.157895	0	0	0	0	1	0	0	0	0	0.645833	0	0.354167	0	0	0	0	0	0	0	0	0	0	0.605398	0	0	0	0	0	0.394602
FUSCCTNBC183	81	Female	Heterogeneously dense	N	N	Y	Calcification-negative	-	1.9372	0.0561506	1.88105	15.0812	50	0	0	0	0	0.51773	0	0.48227	0	0	1	0	0	0	0	0	0	0	0	1	0	0	0	0	0	0	0	0	0	0	0.728086	0	0.271914	0	0	0	0
FUSCCTNBC184	54	Female	Fbroglandular	N	N	Y	Calcification-negative	-	2.66715	0.0842259	2.58293	15.4335	42	0	0	0	0.0705394	0.759336	0	0.170124	0	0	0	0	1	0	0	0	0	0.448276	0	0.551724	0	0	0	0	0	0	0	0	0	0	0.481732	0	0.221922	0.296346	0	0	0
FUSCCTNBC187	56	Female	Heterogeneously dense	N	N	Y	Low-moderate suspicion	4B		0	0			0	0	0	0	0	0	0	0	0	0	0	0	0	0	0	0	0	0	0	0	0
FUSCCTNBC189	53	Female	Heterogeneously dense	N	N	N	High suspicion	4C		0	0	15.9698	41	0	0	0	0	0	0	0	0	0	0	0	0	0	0	0	0	0	0	0	0	0	0	0	0	0	0	0	0	0	0.851485	0	0	0	0	0	0.148515
FUSCCTNBC190	52	Female	Heterogeneously dense	Y	N	N	Probably benign	2	2.18987	0	2.18987	14.4877	51	0.208163	0.35102	0	0	0.440816	0	0	0	0	0	0	0	0	0	0	0	0.37037	0	0.62963	0	0	0	0	0	0	0	0	0	0	0.453125	0	0	0	0	0	0.546875
FUSCCTNBC192	36	Female	Heterogeneously dense	N	N	Y	Calcification-negative	-		0	0	10.846	21	0	0	0	0	0	0	0	0	0	0	0	0	0	0	0	0	0	0	0	0	0	0	0	0.47043	0	0	0	0.52957	0	0	0	0	0	0	0	0
FUSCCTNBC194	45	Female	Heterogeneously dense	N	N	N	High suspicion	4C	0.112301	0	0.112301	7.46992	0	0	0	0	0.384615	0	0.615385	0	0	0	0	0	0	0	0	0	0	0	0	0	0	0	0.266187	0	0	0	0	0	0	0	0.733813	0	0	0	0	0	0
FUSCCTNBC195	44	Female	Heterogeneously dense	N	N	Y	High suspicion	5	0.47728	0	0.47728	16.0389	19	0	0	0	0	0	0	1	0	0	0	0	0	0	0	1	0	0	0	0	0	0	0	0	0	0	0	0	0	0	0.609756	0	0	0	0	0	0.390244
FUSCCTNBC196	48	Female	Heterogeneously dense	N	N	Y	Calcification-negative	-	1.23531	0.0280753	1.20724	15.5468	35	0.175	0	0	0	0	0.275	0.55	0	0	0	0	0	0	1	0	0	0	0	0	0	0	0	0	0	0	0	0	0	0	1	0	0	0	0	0	0
FUSCCTNBC197	54	Female	Heterogeneously dense	N	N	Y	High suspicion	5	1.43184	0	1.43184	11.8596	14	0.136364	0.662338	0	0	0	0	0.201299	0	0	0	0	1	0	0	0.6	0	0	0	0.4	0	0	0	0	0	0	0	0	0	0	0.770554	0	0	0	0	0	0.229446
FUSCCTNBC198	66	Female	Heterogeneously dense	Y	N	N	Probably benign	2	1.03879	0.0280753	1.01071	13.2771	37	0	0	0	0	0.409836	0	0.590164	0	0	0	0	1	0	0	0	0	0	0	0	1	0	0	0	0	0	0	0	0	0	1	0	0	0	0	0	0
FUSCCTNBC199	36	Female	Heterogeneously dense	N	N	Y	Probably benign	2		0	0	14.9218	41	0	0	0	0	0	0	0	0	0	0	0	0	0	0	0	0	0	0	0	0	0	0	0	0	0	0	0	0	0	0.754237	0	0	0.245763	0	0	0
FUSCCTNBC201	72	Female	Fbroglandular	N	N	Y	Calcification-negative	-	1.43184	0	1.43184	15.5782	39	0	0	0	0	0.392857	0	0.607143	0	0	0	0	0	0	0	1	0	0	0	0	0	0	0	0	0	0	0	0	0	0	0.586486	0	0	0	0	0	0.413514
FUSCCTNBC202	76	Female	Entirely fatty	N	N	Y	Calcification-negative	-	1.43184	0	1.43184	12.0492	4	0	0	0	0	0.470588	0	0.529412	0	0	0	0	0	0	0	0	0	0	0	0	0	1	0.142857	0	0	0	0	0	0	0	0.694581	0	0	0	0	0	0.162562
FUSCCTNBC203	73	Female	Fbroglandular	N	Y	Y	High suspicion	4C	1.54414	0.0280753	1.51607	14.5537	52	0	0	0	0.0882353	0.5	0	0.411765	0	0	0	0	0	0	0	0.75	0	0	0	0.25	0	0	0	0	0	0	0	0	0	0	0.549367	0	0	0	0	0	0.450633
FUSCCTNBC204	35	Female	Extremely dense	N	N	Y	High suspicion	4C	1.9372	0.0561506	1.88105	17.0227	51	0	0	0	0.105263	0.690058	0	0.204678	0	0	0	0	1	0	0	0	0	1	0	0	0	0	0	0	0	0	0	0	0	0	0.812408	0	0.187592	0	0	0	0
FUSCCTNBC205	47	Female	Extremely dense	Y	N	N	Calcification-negative	-	2.4987	0.168452	2.33025	14.9011	65	0.0839695	0	0	0	0.614504	0	0.301527	0	0	0	0	0	0	0.111111	0	0	0.62963	0	0.259259	0	0	0	0	0	0	0	0	0	0	0.796137	0	0	0	0	0	0.203863
FUSCCTNBC206	55	Female	Heterogeneously dense	N	N	Y	High suspicion	5		0	0	15.8833	48	0	0	0	0	0	0	0	0	0	0	0	0	0	0	0	0	0	0	0	0	0	0	0	0	0	0	0	0	0	0	0.776398	0.223602	0	0	0	0
FUSCCTNBC207	69	Female	Heterogeneously dense	N	Y	Y	Calcification-negative	-		0	0	15.8739	64	0	0	0	0	0	0	0	0	0	0	0	0	0	0	0	0	0	0	0	0	0	0	0	0	0	0	0	0	0	0.237435	0	0.407279	0.355286	0	0	0
FUSCCTNBC211	55	Female	Entirely fatty	N	N	Y	Calcification-negative	-	1.37569	0.0561506	1.31954	15.3326	55	0	0	0	0	1	0	0	0	0	0	0	0	0	0	0	0.4	0.6	0	0	0	0	0	0	0	0	0.317322	0	0	0	0.189229	0.0320233	0	0.461426	0	0	0
FUSCCTNBC212	80	Female	Fbroglandular	N	N	Y	High suspicion	4C	1.40377	0.0561506	1.34761	13.6059	32	0	0	0	0.133333	0	0	0.866667	0	0	0	0	1	0	0	0	0	0	0	0	0	1	0	0	0	0	0	0	0	0	0.43131	0	0	0	0	0	0.56869
FUSCCTNBC213	64	Female	Fbroglandular	N	N	Y	Calcification-negative	-		0	0			0	0	0	0	0	0	0	0	0	0	0	0	0	0	0	0	0	0	0	0	0
FUSCCTNBC215	54	Female	Fbroglandular	N	N	Y	Probably benign	2	1.29146	0	1.29146	15.5028	51	0	0.40566	0	0	0	0	0.59434	0	0	0	0	0	0	0	0	0	0	0	1	0	0	0	0	0	0	0	0	0	0	0.258449	0.534791	0.206759	0	0	0	0
FUSCCTNBC216	57	Female	Heterogeneously dense	N	N	Y	Calcification-negative	-	4.68858	0.336904	4.35167	15.7299	62	0.106796	0	0	0	0.693204	0	0.2	0	0	0	1	0	0	0	0	0	0	0	1	0	0	0	0	0	0	0.233786	0	0	0	0.342383	0	0	0	0	0	0.423831
FUSCCTNBC217	68	Female	Fbroglandular	N	N	Y	Probably benign	2		0	0			0	0	0	0	0	0	0	0	0	0	0	0	0	0	0	0	0	0	0	0	0
FUSCCTNBC219	69	Female	Fbroglandular	N	N	Y	Calcification-negative	-		0	0	16.1751	35	0	0	0	0	0	0	0	0	0	0	0	0	0	0	0	0	0	0	0	0	0	0	0	0	0	0	0	0	0	0.401264	0	0	0	0	0	0.598736
FUSCCTNBC220	54	Female	Heterogeneously dense	N	Y	Y	Calcification-negative	-	1.40377	0.0842259	1.31954	14.6443	39	0.24026	0	0	0.123377	0.383117	0	0.253247	0	0	0	0	0	0	0	0	0	0	0	1	0	0	0	0	0	0	0.494208	0	0	0	0	0	0	0.505792	0	0	0
FUSCCTNBC221	55	Female	Fbroglandular	N	N	Y	Calcification-negative	-		0	0	10.4869	31	0	0	0	0	0	0	0	0	0	0	0	0	0	0	0	0	0	0	0	0	0	0	0	0.754386	0	0	0	0.245614	0	0	0	0	0	0	0	0
FUSCCTNBC223	46	Female	Heterogeneously dense	Y	N	N	Calcification-negative	-	4.12707	0.168452	3.95862	13.5799	27	0	0	0	0.085	0.915	0	0	0	0	0	0	1	0	0	0	0	0.340909	0	0.659091	0	0	0	0	0	0	0	0	0	0	0	0	0	0	0	0	1
FUSCCTNBC224	76	Female	Entirely fatty	N	N	Y	Probably benign	2		0	0	11.804	10	0	0	0	0	0	0	0	0	0	0	0	0	0	0	0	0	0	0	0	0	0	0	0	0	0	0	0	0	0	0.511864	0	0	0	0	0	0.488136
FUSCCTNBC225	46	Female	Heterogeneously dense	N	N	Y	Probably benign	2	0.926485	0	0.926485	14.6953	38	0	0	0	0	0	0	1	0	0	0	0	0	0	0	0	0	1	0	0	0	0	0	0	0	0	0	0	0	0	1	0	0	0	0	0	0
FUSCCTNBC226	49	Female	Heterogeneously dense	N	N	Y	Calcification-negative	-		0	0	16.0056	59	0	0	0	0	0	0	0	0	0	0	0	0	0	0	0	0	0	0	0	0	0	0	0	0	0	0.288851	0	0	0	0.190878	0.217905	0.302365	0	0	0	0
FUSCCTNBC227	52	Female	Fbroglandular	N	N	Y	Calcification-negative	-	0.47728	0	0.47728	9.04834	0	0	0	0	0	0.644444	0	0.355556	0	0	0	0	0	0	0	0	0	1	0	0	0	0	0.153439	0	0	0	0	0	0	0	0.846561	0	0	0	0	0	0
FUSCCTNBC229	62	Female	Heterogeneously dense	N	N	Y	Calcification-negative	-		0	0	13.6533	40	0	0	0	0	0	0	0	0	0	0	0	0	0	0	0	0	0	0	0	0	0	0	0	0	0	0.207547	0	0	0	0.342318	0	0	0	0	0	0.450135
FUSCCTNBC231	45	Female	Heterogeneously dense	N	N	Y	High suspicion	4C		0	0			0	0	0	0	0	0	0	0	0	0	0	0	0	0	0	0	0	0	0	0	0
FUSCCTNBC232	52	Female	Heterogeneously dense	N	N	Y	Probably benign	3		0	0	16.3689	48	0	0	0	0	0	0	0	0	0	0	0	0	0	0	0	0	0	0	0	0	0	0	0	0	0	0	0	0	0	0.282963	0	0	0	0	0	0.717037
FUSCCTNBC233	68	Female	Heterogeneously dense	N	N	Y	High suspicion	5	3.48134	0.0280753	3.45326	15.6677	51	0	0	0	0	0.545752	0	0.454248	0	0	0	0	0	0	0.181818	0	0	0.363636	0.454545	0	0	0	0	0	0	0	0	0	0	0	0.549153	0	0	0.450847	0	0	0
FUSCCTNBC234	56	Female	Entirely fatty	N	N	Y	Calcification-negative	-	2.13372	0.0561506	2.07757	16.6231	68	0.21256	0	0	0	0.584541	0	0.202899	0	0	0	0	0	0	0	0	0	0.666667	0	0.333333	0	0	0	0	0	0	0	0	0	0	0.646853	0	0	0.353147	0	0	0
FUSCCTNBC235	51	Female	Heterogeneously dense	Y	Y	Y	High suspicion	4C	1.60029	0	1.60029			0	0.5	0	0	0	0	0.5	0	0	0	0	1	0	0	0	0	0	1	0	0	0
FUSCCTNBC236	51	Female	Heterogeneously dense	Y	N	N	Calcification-negative	-	4.52012	0.112301	4.40782	15.5935	72	0.115169	0	0	0	0.884831	0	0	0	0	1	0	0	0	0	0	0	0	0	1	0	0	0	0	0	0	0	0	0	0	0.481117	0.518883	0	0	0	0	0
FUSCCTNBC237	36	Female	Heterogeneously dense	Y	N	N	Calcification-negative	-	6.71	0.336904	6.37309	15.192	36	0.309342	0	0	0.0842266	0.606432	0	0	0	0	0	0	0	0	0	0	0	0.577778	0	0.422222	0	0	0	0	0	0	0	0	0	0	0.521802	0	0	0	0	0	0.478198
FUSCCTNBC238	69	Female	Fbroglandular	N	N	Y	Probably benign	2	1.62837	0.0561506	1.57222	10.8119	10	0.251309	0	0	0	0.413613	0	0.335079	0	0	0	0	0	0	0	0	0	0.4	0	0.2	0.4	0	0	0	0	0	0	0	0	0	1	0	0	0	0	0	0
FUSCCTNBC240	53	Female	Heterogeneously dense	N	N	Y	Probably benign	2	2.10565	0.112301	1.99335	16.9081	61	0	0	0	0	0.702564	0	0.297436	0	0	0	0	0	0	0	0	0	0	0	1	0	0	0	0	0	0	0	0	0	0	0.683406	0	0	0.316594	0	0	0
FUSCCTNBC241	62	Female	Fbroglandular	N	Y	Y	Calcification-negative	-		0	0			0	0	0	0	0	0	0	0	0	0	0	0	0	0	0	0	0	0	0	0	0
FUSCCTNBC245	58	Female	Heterogeneously dense	N	N	Y	Calcification-negative	-	2.10565	0.196527	1.90912	13.5923	8	0.377551	0	0	0.311224	0	0	0.311224	0	0	0	0	1	0	0	0	1	0	0	0	0	0	0	0.217557	0	0	0	0	0	0	0	0	0	0	0	0	0.782443
FUSCCTNBC246	51	Female	Heterogeneously dense	Y	N	N	Probably benign	2	0.729958	0	0.729958	16.7774	49	0	0	0	0	0.6	0	0.4	0	0	0	0	0	0	0	0	0	0	0	1	0	0	0	0	0	0	0	0	0	0	0.426813	0	0	0	0	0	0.573187
FUSCCTNBC248	54	Female	Fbroglandular	N	Y	Y	Calcification-negative	-		0	0	10.8972	15	0	0	0	0	0	0	0	0	0	0	0	0	0	0	0	0	0	0	0	0	0	0	0	0	0	0	0	0	0	0	0	0	0	0	0	1
FUSCCTNBC249	53	Female	Fbroglandular	N	Y	Y	Calcification-negative	-	1.06686	0.0561506	1.01071	16.5576	33	0	0.460784	0	0	0	0	0.539216	0	0	0	0	0	0	0	0	0	1	0	0	0	0	0	0	0	0	0	0	0	0	0	0	0	0	0	0	1
FUSCCTNBC251	42	Female	Heterogeneously dense	N	N	Y	High suspicion	4C	1.06686	0.0280753	1.03879	16.321	38	0	0	0	0	0	0	1	0	0	0	0	0	0	0	0	0	0	0	1	0	0	0	0	0	0	0.335306	0	0	0	0	0	0	0	0	0	0.664694
FUSCCTNBC252	70	Female	Heterogeneously dense	N	N	Y	Calcification-negative	-	4.82895	0.252678	4.57627	16.0976	64	0	0	0.4	0	0.6	0	0	0	0	0	1	0	0	0	0	0	0.704918	0	0.295082	0	0	0	0	0	0	0	0	0	0	0.578748	0	0	0.421252	0	0	0
FUSCCTNBC258	42	Female	Heterogeneously dense	Y	N	Y	Probably benign	2	0.505355	0	0.505355	15.397	36	0	0	0	0	0	0.478873	0.521127	0	0	0	0	0	0	0	0	0	0	0	1	0	0	0	0	0	0	0	0	0	0	0.802632	0	0	0	0	0	0.197368
FUSCCTNBC260	46	Female	Heterogeneously dense	N	N	Y	High suspicion	4C	3.17251	0	3.17251	14.9834	65	0	0	0	0	0.780731	0	0.219269	0	0	0	0	0	0	0	0	0	1	0	0	0	0	0	0	0	0	0	0	0	0	1	0	0	0	0	0	0
FUSCCTNBC261	44	Female	Heterogeneously dense	N	N	Y	Calcification-negative	-	2.55485	0.0561506	2.4987	15.3241	52	0	0	0	0	1	0	0	0	0	0	1	0	0	0	0	0	0	0	1	0	0	0	0	0	0	0	0	0	0	0.548333	0	0	0.451667	0	0	0
FUSCCTNBC262	44	Female	Heterogeneously dense	N	N	Y	Low-moderate suspicion	4B	0.926485	0	0.926485	5.97788	0	0	0	0	0	0	0	1	0	0	0	0	0	0	0	0.555556	0	0.444444	0	0	0	0	0.367188	0	0	0	0	0	0	0	0.632812	0	0	0	0	0	0
FUSCCTNBC263	52	Female	Fbroglandular	N	N	Y	High suspicion	4C	0.280753	0	0.280753	9.1612	0	0.24	0	0	0	0	0	0.76	0	0	0	0	0	0	0	0	0	0	0	0	0	0	0	0	0	0	0	0	0	0	0.686567	0	0	0	0	0	0
FUSCCTNBC264	38	Female	Heterogeneously dense	N	N	Y	Calcification-negative	-	0.505355	0.0561506	0.449205	9.76115	1	0.22449	0	0	0	0	0	0.77551	0	0	0	0	0	0	0	0	0	1	0	0	0	0	0.208861	0	0	0	0	0	0	0	0.791139	0	0	0	0	0	0
FUSCCTNBC265	64	Female	Heterogeneously dense	N	N	Y	Probably benign	2	4.3236	0.224602	4.09899	15.7696	47	0.593052	0	0	0.406948	0	0	0	0	0	0	0	0	0	0	0	0	0	0	0	1	0	0	0	0	0	0	0	0	0	0.361169	0	0	0.352818	0	0.286013	0
FUSCCTNBC266	53	Female	Fbroglandular	N	N	Y	High suspicion	4C	2.89176	0	2.89176	14.0314	40	0.0958333	0.325	0.391667	0	0	0	0.1875	0	0	1	0	0	0	0	0	0	1	0	0	0	0	0	0	0	0	0	0	0	0	0.779006	0	0	0	0	0	0.220994
FUSCCTNBC267	50	Female	Heterogeneously dense	N	N	Y	Calcification-negative	-	0.393054	0	0.393054	12.209	19	0	1	0	0	0	0	0	0	0	0	0	0	0	0	0.666667	0	0	0	0.333333	0	0	0	0	0.452145	0	0	0	0.547855	0	0	0	0	0	0	0	0
FUSCCTNBC268	49	Female	Extremely dense	N	N	Y	Calcification-negative	-	2.35833	0.0561506	2.30217	15.1534	44	0	0	0.333333	0	0.45935	0	0.207317	0	0	0	0	1	0	0.178571	0	0	0.607143	0	0	0.214286	0	0	0	0	0	0	0	0	0	0.481178	0	0.518822	0	0	0	0
FUSCCTNBC270	45	Female	Heterogeneously dense	Y	N	N	Calcification-negative	-	0.0280753	0	0.0280753			0	1	0	0	0	0	0	0	0	0	0	0	0	0	0	0	0	0	0	0	0
FUSCCTNBC271	69	Female	Fbroglandular	N	N	Y	Calcification-negative	-	0.89841	0.0280753	0.870334	11.5813	4	0	0	0	0.170732	0	0	0.829268	0	0	0	0	0	0	0	0	0	0	0	1	0	0	0	0	0	0	0	0	0	0	1	0	0	0	0	0	0
FUSCCTNBC272	66	Female	Fbroglandular	N	Y	Y	Calcification-negative	-	1.51607	0.0280753	1.48799	10.7336	29	0.120301	0	0	0	0.488722	0	0.390977	0	0	0	0	0	0	0	0	0	0	0	1	0	0	0	0	0	0	0	0	0	0	0.761194	0	0	0	0	0	0.238806
FUSCCTNBC273	43	Female	Heterogeneously dense	N	N	Y	Calcification-negative	-	2.0495	0.0842259	1.96527	15.9867	60	0	0	0	0	0.736041	0	0.263959	0	0	0	0	1	0	0	0	0	1	0	0	0	0	0	0	0	0	0	0	0	0	0.745455	0	0.254545	0	0	0	0
FUSCCTNBC274	50	Female	Heterogeneously dense	N	N	Y	High suspicion	4C		0	0	17.9777	35	0	0	0	0	0	0	0	0	0	0	0	0	0	0	0	0	0	0	0	0	0	0	0	0	0	0	0	0	0	0.455157	0	0	0	0	0	0.544843
FUSCCTNBC275	63	Female	Fbroglandular	N	Y	Y	High suspicion	4C		0	0	15.7879	32	0	0	0	0	0	0	0	0	0	0	0	0	0	0	0	0	0	0	0	0	0	0	0	0	0	0	0	0.261438	0	0.424837	0	0	0.259259	0	0	0.0544662
FUSCCTNBC277	39	Female	Fbroglandular	N	Y	Y	Calcification-negative	-		0	0	16.2025	58	0	0	0	0	0	0	0	0	0	0	0	0	0	0	0	0	0	0	0	0	0	0	0	0	0	0	0	0	0	0.662953	0	0	0.337047	0	0	0
FUSCCTNBC280	69	Female	Fbroglandular	N	N	Y	High suspicion	5	2.63908	0.0280753	2.611			0	0	0	0	0.741697	0	0.258303	0	0	0	0	1	0	0	0	0	0.708333	0	0.291667	0	0
FUSCCTNBC282	41	Female	Heterogeneously dense	N	N	Y	High suspicion	5	1.06686	0	1.06686	15.5646	47	0	0	0	0	0.768657	0	0.231343	0	0	0	0	0	0	0	0	0	0	0	1	0	0	0	0	0	0	0	0	0	0	1	0	0	0	0	0	0
FUSCCTNBC283	47	Female	Heterogeneously dense	N	N	N	Calcification-negative	-		0	0	15.7656	53	0	0	0	0	0	0	0	0	0	0	0	0	0	0	0	0	0	0	0	0	0	0	0	0	0	0	0	0	0	0.662745	0	0	0.337255	0	0	0
FUSCCTNBC284	47	Female	Heterogeneously dense	N	N	Y	Probably benign	2		0	0	16.6436	43	0	0	0	0	0	0	0	0	0	0	0	0	0	0	0	0	0	0	0	0	0	0	0	0	0	0	0	0	0	1	0	0	0	0	0	0
FUSCCTNBC285	46	Female	Heterogeneously dense	N	N	N	Low-moderate suspicion	4B	2.18987	0.0561506	2.13372	12.2783	27	0	0	0	0	0.8	0	0.2	0	0	0	0	0	0	0	0	0	1	0	0	0	0	0	0	0	0	0	0	0	0	0.308797	0	0	0	0	0	0.691203
FUSCCTNBC287	57	Female	Heterogeneously dense	N	N	Y	High suspicion	4C		0	0	15.2768	67	0	0	0	0	0	0	0	0	0	0	0	0	0	0	0	0	0	0	0	0	0	0	0	0	0	0	0	0	0	0.767616	0	0	0	0	0	0.232384
FUSCCTNBC290	58	Female	Heterogeneously dense	N	Y	Y	Calcification-negative	-	3.39711	0.0280753	3.36904	16.1081	51	0.123552	0	0	0.0926641	0.783784	0	0	0	0	0	0	0	0	0	0	0	1	0	0	0	0	0	0	0	0	0	0	0	0	0.746535	0	0	0.253465	0	0	0
FUSCCTNBC291	66	Female	Heterogeneously dense	N	N	Y	Probably benign	2	0.926485	0.0280753	0.89841	15.0752	29	0	0	0	0	0.583333	0	0.416667	0	0	0	0	1	0	0	0	0	0	0	1	0	0	0	0	0	0	0	0	0	0	0.495751	0	0	0.504249	0	0	0
FUSCCTNBC292	54	Female	Fbroglandular	N	N	Y	High suspicion	4C	0.758033	0	0.758033	10.3332	22	0	0	0	0	1	0	0	0	0	0	0	0	0	0	0	0	0	0.5	0.5	0	0	0	0	0.370262	0	0	0	0.329446	0	0	0	0	0	0	0	0.300292
FUSCCTNBC295	45	Female	Heterogeneously dense	N	Y	Y	High suspicion	4C	1.20724	0	1.20724	16.6968	52	0	0	0	0	0.495495	0	0.504505	0	0	0	0	0	0	0	0	0	1	0	0	0	0	0	0	0	0	0	0	0	0	0.773096	0	0	0	0	0	0.226904
FUSCCTNBC296	48	Female	Heterogeneously dense	N	N	Y	Calcification-negative	-	2.611	0.0280753	2.58293	11.0312	27	0	0	0	0	0.816	0	0.184	0	0	0	0	0	0	0	0	0	1	0	0	0	0	0	0	0.397059	0	0	0	0.602941	0	0	0	0	0	0	0	0
FUSCCTNBC297	48	Female	Heterogeneously dense	N	N	Y	High suspicion	5	1.01071	0.0280753	0.982636	14.5239	38	0	0	0	0	0.493333	0	0.506667	0	0	0	0	0	0	0	0	0	0	0	1	0	0	0	0	0	0	0	0	0	0	0.504425	0	0	0	0	0	0.495575
FUSCCTNBC299	46	Female	Heterogeneously dense	Y	N	N	Probably benign	2		0	0	14.9123	74	0	0	0	0	0	0	0	0	0	0	0	0	0	0	0	0	0	0	0	0	0	0	0	0	0	0	0	0	0	0.564728	0	0	0.435272	0	0	0
FUSCCTNBC300	38	Female	Heterogeneously dense	N	Y	Y	High suspicion	5		0	0	11.1523	27	0	0	0	0	0	0	0	0	0	0	0	0	0	0	0	0	0	0	0	0	0	0	0	0	0	0	0	0	0	0.448276	0	0	0	0	0	0.551724
FUSCCTNBC301	61	Female	Fbroglandular	Y	N	N	Calcification-negative	-	1.29146	0.0280753	1.26339	9.52099	0	0	0.398148	0	0	0	0	0.601852	0	0	0	0	0	0	0	0	0	0.444444	0	0	0.555556	0	0.296296	0	0	0	0	0	0	0	0.444444	0	0	0	0	0	0
FUSCCTNBC302	55	Female	Fbroglandular	N	N	Y	High suspicion	5		0	0	15.9758	61	0	0	0	0	0	0	0	0	0	0	0	0	0	0	0	0	0	0	0	0	0	0	0	0	0	0	0	0	0	0	0.447323	0.552677	0	0	0	0
FUSCCTNBC306	49	Female	Heterogeneously dense	Y	N	Y	Calcification-negative	-	3.11636	0.168452	2.94791	14.3714	58	0.108475	0	0	0	0.650847	0	0.240678	0	0	0	0	0	0	0	0	0	1	0	0	0	0	0	0	0	0	0	0	0	0	0.536538	0	0	0.463462	0	0	0
FUSCCTNBC307	66	Female	Entirely fatty	Y	Y	N	Calcification-negative	-		0	0	7.55959	0	0	0	0	0	0	0	0	0	0	0	0	0	0	0	0	0	0	0	0	0	0	0.137363	0	0	0	0	0	0	0	0.862637	0	0	0	0	0	0
FUSCCTNBC308	58	Female	Heterogeneously dense	N	N	Y	Calcification-negative	-	2.80753	0.0842259	2.7233	14.5336	56	0	0	0	0	0.801653	0	0.198347	0	0	0	0	0	0	0	0	0	0.470588	0	0.529412	0	0	0	0	0	0	0	0	0	0	0.597353	0	0	0	0	0	0.402647
FUSCCTNBC309	50	Female	Heterogeneously dense	Y	N	N	Calcification-negative	-	2.80753	0.196527	2.611	14.7679	37	0.354331	0.645669	0	0	0	0	0	0	0	0	0	1	0	0	0	0	0.555556	0	0	0.444444	0	0	0	0	0	0	0	0	0	0.634921	0	0	0.365079	0	0	0
FUSCCTNBC310	49	Female	Heterogeneously dense	N	N	Y	Low-moderate suspicion	4B	0.842259	0.0280753	0.814184	15.6158	50	0	0	0	0	0	0	1	0	0	0	0	0	0	0	1	0	0	0	0	0	0	0	0	0	0	0	0	0	0	1	0	0	0	0	0	0
FUSCCTNBC313	62	Female	Heterogeneously dense	N	Y	Y	High suspicion	5	1.68452	0.0561506	1.62837	13.8896	37	0	0	0	0	0.641304	0	0.358696	0	0	0	0	1	0	0	0	0	1	0	0	0	0	0	0	0	0	0	0	0	0	1	0	0	0	0	0	0
FUSCCTNBC318	65	Female	Entirely fatty	N	N	Y	High suspicion	5		0	0	14.7939	33	0	0	0	0	0	0	0	0	0	0	0	0	0	0	0	0	0	0	0	0	0	0	0	0	0	0	0	0	0	0.743268	0	0	0	0	0	0.256732
FUSCCTNBC321	55	Female	Entirely fatty	N	N	Y	Calcification-negative	-	0.561506	0	0.561506			0	0	0	0	0	0	1	0	0	0	0	0	0	0	0	0	0	0	1	0	0
FUSCCTNBC323	41	Female	Heterogeneously dense	N	N	Y	Calcification-negative	-		0	0	15.5544	52	0	0	0	0	0	0	0	0	0	0	0	0	0	0	0	0	0	0	0	0	0	0	0	0	0	0	0	0	0	0.416667	0	0	0	0	0	0.583333
FUSCCTNBC324	58	Female	Fbroglandular	Y	Y	N	High suspicion	4C	0.842259	0	0.842259	16.6646	37	0	0	0	0	0	0	1	0	0	0	0	0	0	0	0	1	0	0	0	0	0	0	0	0	0	0	0	0	0	0.591837	0	0	0	0	0	0.408163
FUSCCTNBC326	48	Female	Heterogeneously dense	N	N	Y	Calcification-negative	-		0	0	14.4108	44	0	0	0	0	0	0	0	0	0	0	0	0	0	0	0	0	0	0	0	0	0	0	0	0	0	0	0	0	0	0.59633	0	0	0.40367	0	0	0
FUSCCTNBC327	54	Female	Heterogeneously dense	N	Y	N	Calcification-negative	-		0	0	10.0646	1	0	0	0	0	0	0	0	0	0	0	0	0	0	0	0	0	0	0	0	0	0	0	0	0	0	0	0	0	0	1	0	0	0	0	0	0
FUSCCTNBC328	47	Female	Fbroglandular	N	N	N	High suspicion	4C	0.196527	0	0.196527	8.50694	0	0	0	0	0	0	0	1	0	0	0	0	0	0	0	0	0	0	0	0	0	0	0.322835	0	0	0	0	0	0	0	0.677165	0	0	0	0	0	0
FUSCCTNBC329	75	Female	Entirely fatty	N	N	Y	Calcification-negative	-	3.03213	0.0842259	2.94791	15.9373	52	0.15493	0	0	0.105634	0.566901	0	0.172535	0	0	0	0	1	0	0	0	0	0.354839	0	0.645161	0	0	0	0	0	0	0	0	0	0	0.685007	0	0	0.314993	0	0	0
FUSCCTNBC330	56	Female	Fbroglandular	N	N	Y	Calcification-negative	-	4.07092	0.168452	3.90247	15.5302	47	0	0	0	0	0.799427	0	0.200573	0	0	0	0	1	0	0	0	0	0.511628	0	0.488372	0	0	0	0	0	0	0	0	0	0	0.622296	0	0	0.377704	0	0	0
FUSCCTNBC331	55	Female	Heterogeneously dense	N	N	Y	Calcification-negative	-	1.51607	0.0561506	1.45992	16.5749	30	0.331034	0	0	0	0	0	0.668966	0	0	0	1	0	0	0	0	0	1	0	0	0	0	0	0	0	0	0	0	0	0	0.553444	0	0	0	0	0	0.446556
FUSCCTNBC332	55	Female	Heterogeneously dense	N	N	Y	Calcification-negative	-		0	0	12.676	16	0	0	0	0	0	0	0	0	0	0	0	0	0	0	0	0	0	0	0	0	0	0	0	0	0	0	0	0	0	0	0	0	0	0	0	1
FUSCCTNBC333	52	Female	Heterogeneously dense	Y	N	N	High suspicion	4C		0	0	14.2972	24	0	0	0	0	0	0	0	0	0	0	0	0	0	0	0	0	0	0	0	0	0	0	0	0	0	0	0	0	0	0.524444	0	0	0	0	0	0.475556
FUSCCTNBC335	36	Female	Heterogeneously dense	N	N	Y	High suspicion	4C	2.63908	0.168452	2.47063			0.174721	0	0	0.0966543	0.728625	0	0	0	0	1	0	0	0	0	0	0	0.615385	0	0.384615	0	0
FUSCCTNBC337	56	Female	Heterogeneously dense	N	N	Y	Probably benign	2	0.0280753	0	0.0280753			0	0	0	0	0	0	1	0	0	0	0	0	0	0	1	0	0	0	0	0	0
FUSCCTNBC342	57	Female	Heterogeneously dense	N	N	Y	Calcification-negative	-		0	0	15.705	50	0	0	0	0	0	0	0	0	0	0	0	0	0	0	0	0	0	0	0	0	0	0	0	0	0	0	0	0	0	0.750936	0	0	0.249064	0	0	0
FUSCCTNBC343	44	Female	Heterogeneously dense	Y	N	Y	Calcification-negative	-		0	0	11.8559	51	0	0	0	0	0	0	0	0	0	0	0	0	0	0	0	0	0	0	0	0	0	0	0	0.423767	0	0	0	0	0	0	0	0	0	0	0	0.576233
FUSCCTNBC345	46	Female	Heterogeneously dense	N	N	Y	Calcification-negative	-		0	0	15.9356	64	0	0	0	0	0	0	0	0	0	0	0	0	0	0	0	0	0	0	0	0	0	0	0	0	0	0	0	0	0	0.753351	0	0	0	0	0	0.246649
FUSCCTNBC346	68	Female	Heterogeneously dense	N	N	Y	Calcification-negative	-	1.09494	0.0280753	1.06686	15.6861	15	0	0	0	0	0.420635	0	0.579365	0	0	0	0	1	0	0.5	0	0	0	0	0.5	0	0	0	0	0	0	0	0	0	0	1	0	0	0	0	0	0
FUSCCTNBC347	56	Female	Extremely dense	Y	N	N	Calcification-negative	-		0	0	11.8911	24	0	0	0	0	0	0	0	0	0	0	0	0	0	0	0	0	0	0	0	0	0	0	0	0	0	0	0	0	0	0.463918	0	0	0	0	0	0.536082
FUSCCTNBC349	53	Female	Heterogeneously dense	N	N	Y	Calcification-negative	-	4.52012	0.112301	4.40782			0	0	0	0.0694143	0.739696	0.190889	0	0	0	0	0	0	0	0	0	0	0.53125	0	0.46875	0	0
FUSCCTNBC350	40	Female	Heterogeneously dense	N	N	Y	High suspicion	4C	2.1618	0.140377	2.02142	13.3329	23	0	0	0.430493	0	0.421525	0	0.147982	0	0	0	0	0	0	0	0	0	0.5	0	0.5	0	0	0	0	0.398422	0	0	0	0.601578	0	0	0	0	0	0	0	0
FUSCCTNBC351	52	Female	Heterogeneously dense	N	Y	N	Calcification-negative	-	1.15109	0.0842259	1.06686	16.5281	34	0.129032	0.443548	0	0	0	0	0.427419	0	0	0	0	0	0	0	0	0	0	0	1	0	0	0	0	0	0	0	0	0	0	0.759425	0	0	0.240575	0	0	0
FUSCCTNBC354	57	Female	Heterogeneously dense	N	Y	Y	Calcification-negative	-		0	0	15.6974	51	0	0	0	0	0	0	0	0	0	0	0	0	0	0	0	0	0	0	0	0	0	0	0	0	0	0	0	0	0	0.46875	0.53125	0	0	0	0	0
FUSCCTNBC356	64	Female	Heterogeneously dense	N	Y	N	High suspicion	4C	1.68452	0	1.68452	15.6266	39	0	0	0	0	0	0	0.809524	0	0.190476	0	0	0	0	0	1	0	0	0	0	0	0	0	0	0	0	0	0	0	0	1	0	0	0	0	0	0
FUSCCTNBC357	51	Female	Heterogeneously dense	Y	N	N	Probably benign	2		0	0	10.9794	0	0	0	0	0	0	0	0	0	0	0	0	0	0	0	0	0	0	0	0	0	0	0.13587	0	0	0	0	0	0	0	0.538043	0	0	0	0	0	0
FUSCCTNBC360	69	Female	Entirely fatty	N	N	Y	High suspicion	4C		0	0	15.9492	32	0	0	0	0	0	0	0	0	0	0	0	0	0	0	0	0	0	0	0	0	0	0	0	0	0	0	0	0	0	0.375258	0	0	0	0	0	0.624742
FUSCCTNBC364	61	Female	Fbroglandular	N	N	Y	Calcification-negative	-		0	0	15.7163	53	0	0	0	0	0	0	0	0	0	0	0	0	0	0	0	0	0	0	0	0	0	0	0	0	0	0	0	0	0	0	0	0.644699	0	0	0	0.355301
FUSCCTNBC365	57	Female	Heterogeneously dense	Y	N	N	High suspicion	4C		0	0	17.1446	55	0	0	0	0	0	0	0	0	0	0	0	0	0	0	0	0	0	0	0	0	0	0	0	0	0	0	0	0	0	1	0	0	0	0	0	0
FUSCCTNBC367	44	Female	Heterogeneously dense	N	N	Y	High suspicion	4C		0	0			0	0	0	0	0	0	0	0	0	0	0	0	0	0	0	0	0	0	0	0	0
FUSCCTNBC368	35	Female	Heterogeneously dense	N	N	Y	Probably benign	2	1.45992	0	1.45992	14.9513	61	0	0	0	0	0.767296	0	0.232704	0	0	0	0	0	0	0	0	0	0.428571	0	0.571429	0	0	0	0	0	0	0	0	0	0	0.577617	0	0.422383	0	0	0	0
FUSCCTNBC370	64	Female	Fbroglandular	N	N	Y	High suspicion	4C	1.34761	0.0280753	1.31954	17.8703	21	0	0	0	0	0.522523	0	0.477477	0	0	0	0	0	0	0	0	1	0	0	0	0	0	0	0	0	0	0	0	0	0	0.464824	0	0	0	0	0	0.535176
FUSCCTNBC371	57	Female	Entirely fatty	N	N	Y	High suspicion	4C		0	0	14.7137	34	0	0	0	0	0	0	0	0	0	0	0	0	0	0	0	0	0	0	0	0	0	0	0	0	0	0	0	0	0	0.609865	0	0	0	0	0	0.390135
FUSCCTNBC372	46	Female	Heterogeneously dense	N	N	Y	Calcification-negative	-		0	0	10.8535	15	0	0	0	0	0	0	0	0	0	0	0	0	0	0	0	0	0	0	0	0	0	0	0	0.284884	0	0	0	0	0	0	0	0	0	0	0	0.715116
FUSCCTNBC374	43	Female	Heterogeneously dense	N	N	Y	Calcification-negative	-	1.03879	0.0842259	0.95456	9.01187	0	0	0	0	0	0	0.42268	0.57732	0	0	0	0	0	0	0	0	0	1	0	0	0	0	0	0	0	0	0	0	0	0	0.624339	0	0	0	0	0	0
FUSCCTNBC375	54	Female	Heterogeneously dense	N	N	N	Probably benign	2		0	0	14.8389	33	0	0	0	0	0	0	0	0	0	0	0	0	0	0	0	0	0	0	0	0	0	0	0	0	0	0	0	0	0	0.717877	0	0	0	0	0	0.282123
FUSCCTNBC377	49	Female	Heterogeneously dense	N	N	Y	Calcification-negative	-		0	0	15.714	61	0	0	0	0	0	0	0	0	0	0	0	0	0	0	0	0	0	0	0	0	0	0	0	0	0	0	0	0	0	0.60217	0	0.39783	0	0	0	0
FUSCCTNBC380	54	Female	Fbroglandular	N	N	Y	Probably benign	2	1.01071	0.196527	0.814184	10.2629	0	0.410256	0	0	0	0	0	0.589744	0	0	0	0	0	0	0	0	0	0	0	0	1	0	0	0	0	0	0	0	0	0	1	0	0	0	0	0	0
FUSCCTNBC381	37	Female	Heterogeneously dense	Y	N	N	Probably benign	2		0	0	15.7248	67	0	0	0	0	0	0	0	0	0	0	0	0	0	0	0	0	0	0	0	0	0	0	0	0	0	0	0	0	0	0.600423	0	0	0.399577	0	0	0
FUSCCTNBC382	58	Female	Heterogeneously dense	N	N	Y	Calcification-negative	-		0	0	10.0304	5	0	0	0	0	0	0	0	0	0	0	0	0	0	0	0	0	0	0	0	0	0	0	0	0	0	0	0	0	0	1	0	0	0	0	0	0
FUSCCTNBC383	64	Female	Heterogeneously dense	N	N	Y	Probably benign	2	1.31954	0.0561506	1.26339	13.6085	43	0	0	0	0	0	0	1	0	0	0	0	0	0	0	0	0	0	0	1	0	0	0	0	0	0	0	0	0	0	0.801724	0	0	0	0	0	0.198276
FUSCCTNBC384	78	Female	Fbroglandular	N	N	Y	High suspicion	5		0	0	13.3669	35	0	0	0	0	0	0	0	0	0	0	0	0	0	0	0	0	0	0	0	0	0	0	0	0	0	0	0	0	0	1	0	0	0	0	0	0
FUSCCTNBC386	31	Female	Heterogeneously dense	Y	N	N	Probably benign	2	1.23531	0	1.23531	14.4739	39	0.115942	0	0	0	0.615942	0	0.268116	0	0	0	0	1	0	0	0	0	0	0	1	0	0	0	0	0	0	0	0	0	0	0.695876	0	0	0.304124	0	0	0
FUSCCTNBC388	69	Female	Fbroglandular	N	N	Y	Calcification-negative	-		0	0			0	0	0	0	0	0	0	0	0	0	0	0	0	0	0	0	0	0	0	0	0
FUSCCTNBC390	41	Female	Heterogeneously dense	N	N	Y	Probably benign	2	1.96527	0.0280753	1.9372	16.3511	70	0.706827	0	0	0.293173	0	0	0	0	0	0	0	0	0	0	0	0	0.4	0	0.6	0	0	0	0	0	0	0	0	0	0	1	0	0	0	0	0	0
FUSCCTNBC392	70	Female	Entirely fatty	N	N	Y	Probably benign	2	1.74067	0.0842259	1.65644	16.2548	33	0	0	0	0.111111	0	0	0.888889	0	0	0	0	0	0	0	0	0	0	0.5	0	0.5	0	0	0	0	0	0	0	0	0	0.604466	0	0	0	0	0	0.395534
FUSCCTNBC394	43	Female	Entirely fatty	N	Y	Y	Calcification-negative	-		0	0	16.0959	65	0	0	0	0	0	0	0	0	0	0	0	0	0	0	0	0	0	0	0	0	0	0	0	0	0	0	0	0	0	0.7625	0	0	0.2375	0	0	0
FUSCCTNBC395	56	Female	Fbroglandular	N	N	Y	High suspicion	4C	0	0	0	11.4074	20	0	0	0	0	1	0	0	0	0	0	0	0	0	0	0	0	0	0	0	0	0	0	0	0.487603	0	0	0	0.512397	0	0	0	0	0	0	0	0
FUSCCTNBC397	48	Female	Fbroglandular	N	Y	N	High suspicion	4C	2.07757	0.0842259	1.99335	12.4562	24	0	0	0	0	0.843049	0	0.156951	0	0	0	0	1	0	0	0	0	1	0	0	0	0	0	0	0	0	0	0.408708	0	0	0	0	0	0	0	0	0.591292
FUSCCTNBC399	44	Female	Extremely dense	N	N	N	Calcification-negative	-	2.13372	0.0280753	2.10565	10.1578	18	0.147783	0	0.576355	0	0	0	0.275862	0	0	0	0	0	0	0	0	0	0	0	0.428571	0.571429	0	0	0	0	0	0	0	0	0	0	0	0	0	0	0	1
FUSCCTNBC401	59	Female	Fbroglandular	Y	N	N	High suspicion	5	1.88105	0	1.88105	10.3712	17	0	0	0	0	0.484472	0.217391	0.298137	0	0	0	0	0	0	0	0	0	1	0	0	0	0	0	0	0	0	0	0	0	0	0	0	0	0	0	0	1
FUSCCTNBC402	42	Female	Heterogeneously dense	N	N	Y	Calcification-negative	-	1.60029	0.0561506	1.54414	9.7295	0	0.178344	0	0.592357	0	0	0	0.229299	0	0	0	0	0	0	0.375	0	0	0	0	0	0.625	0	0	0	0	0	0	0	0	0	1	0	0	0	0	0	0
FUSCCTNBC404	59	Female	Fbroglandular	N	N	Y	Calcification-negative	-	1.79682	0.0842259	1.71259	12.5939	31	0	0	0	0	0.567742	0.167742	0.264516	0	0	0	0	0	0	0	0	0	1	0	0	0	0	0	0	0	0	0	0	0	0	0.181102	0	0	0	0	0	0.818898
FUSCCTNBC406	49	Female	Heterogeneously dense	N	N	Y	Probably benign	2	2.0495	0.0561506	1.99335	16.2374	41	0	0	0	0	0.779412	0	0.220588	0	0	0	0	0	0	0	0	0	0	0	0.631579	0.368421	0	0	0	0	0	0	0	0	0	1	0	0	0	0	0	0
FUSCCTNBC407	83	Female	Heterogeneously dense	N	Y	Y	High suspicion	5		0	0	13.2062		0	0	0	0	0	0	0	0	0	0	0	0	0	0	0	0	0	0	0	0	0	0	0	0	0	0	0	0	0	0.428571	0	0	0	0	0	0.571429
FUSCCTNBC412	55	Female	Entirely fatty	N	Y	Y	High suspicion	5		0	0	14.6478	62	0	0	0	0	0	0	0	0	0	0	0	0	0	0	0	0	0	0	0	0	0	0	0	0	0	0	0	0	0	0.558304	0	0.441696	0	0	0	0
FUSCCTNBC413	61	Female	Fbroglandular	N	N	Y	Probably benign	2		0	0	11.8775	4	0	0	0	0	0	0	0	0	0	0	0	0	0	0	0	0	0	0	0	0	0	0.168478	0	0	0	0	0	0	0	0.831522	0	0	0	0	0	0
FUSCCTNBC416	58	Female	Heterogeneously dense	N	N	Y	Probably benign	2	0.926485	0.140377	0.786108	12.3678	3	0	0	0	0	0.474359	0	0.525641	0	0	0	0	1	0	0	0	0	0	0	0	1	0	0.188235	0	0	0	0	0	0	0	0.6	0	0	0	0	0	0.211765
FUSCCTNBC420	62	Female	Fbroglandular	Y	N	Y	Calcification-negative	-	1.01071	0.0561506	0.95456	13.0399	15	0	0	0	0	0	0	1	0	0	0	0	0	0	0	0	0	0	0	0	1	0	0	0	0	0	0	0	0	0	0.270769	0	0	0	0	0	0.729231
FUSCCTNBC421	43	Female	Heterogeneously dense	N	N	Y	High suspicion	5	3.87439	0.0842259	3.79017	16.1389		0	0	0	0	0.744063	0	0.255937	0	0	0	0	1	0	0	0	0	0	0	1	0	0	0	0	0	0	0	0	0.445065	0	0	0	0.309125	0.24581	0	0	0
FUSCCTNBC422	55	Female	Heterogeneously dense	Y	N	Y	Calcification-negative	-	2.3864	0.0561506	2.33025	15.5121	48	0	0	0	0.0707547	0.754717	0	0.174528	0	0	0	0	1	0	0	0	0	0.421053	0	0.578947	0	0	0	0	0	0	0	0	0	0	0.472527	0	0.357143	0	0	0	0.17033
FUSCCTNBC424	50	Female	Fbroglandular	N	N	Y	Calcification-negative	-	2.4987	0.140377	2.35833	15.1727	18	0.290837	0	0	0.410359	0	0	0.298805	0	0	0	0	0	0	0.25	0.5	0	0	0	0	0.25	0	0	0	0	0	0	0	0	0	1	0	0	0	0	0	0
FUSCCTNBC425	38	Female	Heterogeneously dense	N	N	Y	Calcification-negative	-	2.2741	0.0561506	2.21795	16.0212	46	0	0	0	0.0969388	0.688776	0	0.214286	0	0	0	0	0	0	0	1	0	0	0	0	0	0	0	0	0	0	0	0	0	0	0.717391	0	0	0	0	0	0.282609
FUSCCTNBC426	54	Female	Fbroglandular	N	N	Y	Calcification-negative	-		0	0	15.974	70	0	0	0	0	0	0	0	0	0	0	0	0	0	0	0	0	0	0	0	0	0	0	0	0	0	0	0	0	0	1	0	0	0	0	0	0
FUSCCTNBC427	68	Female	Heterogeneously dense	Y	N	N	Calcification-negative	-	0.449205	0	0.449205	8.02123	1	0	0	0	0.194444	0	0	0.805556	0	0	0	0	0	0	0	0.5	0	0	0	0.5	0	0	0.25	0	0	0	0	0	0	0	0.75	0	0	0	0	0	0
FUSCCTNBC428	56	Female	Heterogeneously dense	N	N	Y	Calcification-negative	-	3.25674	0.0280753	3.22866	11.1348	7	0	0	0	0	0.666667	0.185185	0.148148	0	0	0	0	0	0	0	0	0	0	0	1	0	0	0	0	0	0	0	0	0	0	1	0	0	0	0	0	0
FUSCCTNBC429	49	Female	Fbroglandular	Y	N	N	Probably benign	2		0	0	9.54748	20	0	0	0	0	0	0	0	0	0	0	0	0	0	0	0	0	0	0	0	0	0	0	0	0	0	0	0	0	0	0	0	0	0	0	0	1
FUSCCTNBC430	64	Female	Heterogeneously dense	N	N	Y	Calcification-negative	-	2.52678	0.0561506	2.47063	16.0708	59	0	0.319838	0.323887	0	0.356275	0	0	0	0	0	0	0	0	0	0	0	0.5	0	0.5	0	0	0	0	0	0	0	0	0	0	0.590361	0	0.409639	0	0	0	0
FUSCCTNBC431	47	Female	Heterogeneously dense	Y	Y	N	Probably benign	2	0.870334	0.0561506	0.814184	15.8805	29	0	0	0	0	0	0	1	0	0	0	0	0	0	0	1	0	0	0	0	0	0	0	0	0	0	0	0	0	0	0.753406	0	0	0	0	0	0.246594
FUSCCTNBC434	35	Female	Heterogeneously dense	N	N	Y	High suspicion	4C	2.0495	0.0561506	1.99335	14.6516	67	0	0	0	0	0.533019	0.306604	0.160377	0	0	0	0.5	0.5	0	0	0	0	0.47619	0	0.52381	0	0	0	0	0	0	0	0	0	0	0.442652	0	0.265233	0.292115	0	0	0
FUSCCTNBC435	55	Female	Heterogeneously dense	N	N	Y	High suspicion	4C	1.26339	0.0842259	1.17916	15.3266	42	0	0	0	0	0.546875	0	0.453125	0	0	1	0	0	0	0	0	0	0	0	0	1	0	0	0	0	0	0	0	0	0	0.511765	0	0	0	0	0	0.488235
FUSCCTNBC436	58	Female	Heterogeneously dense	Y	N	Y	Probably benign	2	0.617657	0	0.617657	10.4784	13	0	0	0	0	0.645161	0	0.354839	0	0	0	0	0	0	0	0	0	0.333333	0	0	0.666667	0	0	0	0.565495	0	0	0	0.434505	0	0	0	0	0	0	0	0
FUSCCTNBC438	54	Female	Heterogeneously dense	N	N	Y	Calcification-negative	-	5.05355	0.112301	4.94125	15.3211	38	0	0	0	0	0	0	1	0	0	0	0	1	0	0.465116	0	0	0	0.534884	0	0	0	0	0	0	0	0	0	0	0	0.401089	0	0	0.598911	0	0	0
FUSCCTNBC440	43	Female	Heterogeneously dense	N	N	Y	High suspicion	4C	7.63648	1.03879	6.5977	16.6409	40	0.632959	0	0	0.367041	0	0	0	0	0	0	0	1	0	0	0	0	0	0	0	1	0	0	0	0	0	0	0	0.241935	0	0.570565	0	0	0.1875	0	0	0
FUSCCTNBC441	38	Female	Heterogeneously dense	N	N	Y	Probably benign	2	1.71259	0.0561506	1.65644	14.8226	66	0	0	0	0.0869565	0.652174	0	0.26087	0	0	0	0	0	0	0	0	0	0.7	0	0.3	0	0	0	0	0	0	0	0	0	0	0.615819	0	0	0.384181	0	0	0
FUSCCTNBC443	43	Female	Heterogeneously dense	Y	N	N	Low-moderate suspicion	4B	0.252678	0	0.252678	8.64975	0	0	0	0	0.230769	0	0	0.769231	0	0	0	0	0	0	0	0	0	0	0	1	0	0	0	0	0	0	0	0	0	0	0.606635	0	0	0	0	0	0
FUSCCTNBC445	32	Female	Heterogeneously dense	Y	N	Y	Probably benign	2		0	0	16.9882	57	0	0	0	0	0	0	0	0	0	0	0	0	0	0	0	0	0	0	0	0	0	0	0	0	0	0	0	0	0	0.630719	0	0	0.369281	0	0	0
FUSCCTNBC446	72	Female	Heterogeneously dense	Y	N	N	High suspicion	4C	1.34761	0.0561506	1.29146	9.2367	1	0	0.603448	0	0	0	0	0.264368	0	0.132184	0	0	0	0	0	1	0	0	0	0	0	0	0	0	0	0	0	0	0	0	1	0	0	0	0	0	0
FUSCCTNBC448	57	Female	Heterogeneously dense	N	N	Y	Calcification-negative	-	2.52678	0	2.52678	15.1077	49	0	0	0	0	1	0	0	0	0	0	0	1	0	0	0	0	0.346154	0	0.653846	0	0	0	0	0	0	0	0	0	0	0.554731	0	0	0.445269	0	0	0
FUSCCTNBC449	50	Female	Heterogeneously dense	N	N	Y	Low-moderate suspicion	4A		0	0	16.8832	30	0	0	0	0	0	0	0	0	0	0	0	0	0	0	0	0	0	0	0	0	0	0	0	0	0	0	0	0	0	0	0	0	0	0	0	1
FUSCCTNBC450	69	Female	Fbroglandular	N	N	Y	Calcification-negative	-		0	0			0	0	0	0	0	0	0	0	0	0	0	0	0	0	0	0	0	0	0	0	0
FUSCCTNBC451	61	Female	Fbroglandular	N	Y	Y	Calcification-negative	-	0.786108	0	0.786108	7.77755	0	0	0	0	0.102941	0.514706	0	0.382353	0	0	0	0	0	0	0	0	0	1	0	0	0	0	0.307143	0	0	0	0	0	0	0	0.692857	0	0	0	0	0	0
FUSCCTNBC452	64	Female	Entirely fatty	N	Y	Y	Calcification-negative	-	2.30217	0.140377	2.1618	16.1196	49	0.612648	0	0	0.114625	0	0	0.272727	0	0	0	0	0	0	0.125	0.375	0	0.5	0	0	0	0	0	0	0	0	0	0	0	0	0	0.360417	0.639583	0	0	0	0
FUSCCTNBC453	55	Female	Fbroglandular	N	Y	N	High suspicion	4C	1.26339	0.0561506	1.20724	17.1677	40	0	0	0	0.192	0	0	0.808	0	0	0	0	0	0	0	0	0	0	0	1	0	0	0	0	0	0	0	0	0.203036	0	0.540797	0	0	0.256167	0	0	0
FUSCCTNBC454	64	Female	Heterogeneously dense	N	N	Y	Calcification-negative	-		0	0	16.6581	64	0	0	0	0	0	0	0	0	0	0	0	0	0	0	0	0	0	0	0	0	0	0	0	0	0	0	0	0	0	0.604361	0	0	0	0	0	0.395639
FUSCCTNBC455	33	Female	Heterogeneously dense	N	Y	Y	Calcification-negative	-		0	0			0	0	0	0	0	0	0	0	0	0	0	0	0	0	0	0	0	0	0	0	0
FUSCCTNBC456	49	Female	Heterogeneously dense	Y	Y	N	High suspicion	5	0.364979	0.0561506	0.308828	5.24463	0	0	1	0	0	0	0	0	0	0	0	0	0	0	0	0	0	0	0	1	0	0	0.418367	0	0	0	0	0	0	0	0.581633	0	0	0	0	0	0
FUSCCTNBC457	52	Female	Heterogeneously dense	N	Y	N	Probably benign	2	0.926485	0	0.926485	16.7261	36	0	0.548077	0	0	0	0	0.451923	0	0	0	0	0	0	1	0	0	0	0	0	0	0	0	0	0	0	0	0	0	0	0.705426	0	0	0	0	0	0.294574
FUSCCTNBC460	65	Female	Heterogeneously dense	N	N	Y	Low-moderate suspicion	4B	2.24602	0.0561506	2.18987		33	0	0	0	0	0.705584	0	0.294416	0	0	0	0	0	0	0	1	0	0	0	0	0	0
FUSCCTNBC461	59	Female	Entirely fatty	N	Y	Y	Calcification-negative	-	1.62837	0	1.62837	16.4555	54	0	0	0	0	0	0	1	0	0	0	0	0	0	0	0.6	0	0	0	0	0	0.4	0	0	0	0	0	0	0	0	0.500952	0	0	0	0	0	0.499048
FUSCCTNBC462	56	Female	Heterogeneously dense	N	N	Y	Probably benign	2		0	0			0	0	0	0	0	0	0	0	0	0	0	0	0	0	0	0	0	0	0	0	0
FUSCCTNBC463	47	Female	Heterogeneously dense	N	N	Y	Low-moderate suspicion	4B	6.87845	0.449205	6.42924			0.0835735	0	0.394813	0	0.325648	0	0.195965	0	0	0	0	0	0	0	0	0	0.744681	0	0	0.255319	0
FUSCCTNBC464	52	Female	Heterogeneously dense	N	N	Y	Calcification-negative	-	1.34761	0.140377	1.20724	16.4641	57	0	0.522523	0	0	0	0	0.477477	0	0	0	0	0	0	0	0	0	0	0	0	1	0	0	0	0	0	0	0	0	0	0.402194	0	0	0.334552	0	0.263254	0
FUSCCTNBC465	57	Female	Fbroglandular	N	Y	Y	High suspicion	4C	1.29146	0.0561506	1.23531	9.42349	1	0	0.603306	0	0	0	0	0.396694	0	0	0	0	0	0	0	0	0	0	0	1	0	0	0.128713	0	0	0	0	0	0	0	0.871287	0	0	0	0	0	0
FUSCCTNBC466	42	Female	Heterogeneously dense	Y	N	N	Calcification-negative	-		0	0			0	0	0	0	0	0	0	0	0	0	0	0	0	0	0	0	0	0	0	0	0
FUSCCTNBC467	33	Female	Heterogeneously dense	N	N	Y	High suspicion	5	1.17916	0	1.17916	15.611	21	0.166667	0.508333	0	0	0	0	0.325	0	0	0	0	0	0	0	0	0	0	0	0	1	0	0	0	0	0	0	0	0	0	1	0	0	0	0	0	0
FUSCCTNBC468	61	Female	Fbroglandular	N	Y	N	High suspicion	4C	6.4854	0.308828	6.17657			0	0	0	0	0.718284	0	0.281716	0	0	0	0	1	0	0	0	0	1	0	0	0	0
FUSCCTNBC469	62	Female	Extremely dense	Y	N	N	High suspicion	4C	5.44661	0.308828	5.13778		54	0.16	0	0	0.165455	0.674545	0	0	0	0	0	1	0	0	0	0	0	0.723404	0	0.276596	0	0
FUSCCTNBC470	52	Female	Fbroglandular	N	N	Y	Low-moderate suspicion	4B		0	0			0	0	0	0	0	0	0	0	0	0	0	0	0	0	0	0	0	0	0	0	0
FUSCCTNBC472	74	Female	Fbroglandular	N	Y	Y	High suspicion	4C		0	0			0	0	0	0	0	0	0	0	0	0	0	0	0	0	0	0	0	0	0	0	0
FUSCCTNBC475	49	Female	Heterogeneously dense	N	N	Y	Calcification-negative	-		0	0			0	0	0	0	0	0	0	0	0	0	0	0	0	0	0	0	0	0	0	0	0
FUSCCTNBC476	58	Female	Heterogeneously dense	N	N	N	Calcification-negative	-		0	0			0	0	0	0	0	0	0	0	0	0	0	0	0	0	0	0	0	0	0	0	0
FUSCCTNBC477	57	Female	Heterogeneously dense	N	Y	N	High suspicion	4C		0	0			0	0	0	0	0	0	0	0	0	0	0	0	0	0	0	0	0	0	0	0	0
FUSCCTNBC479	51	Female	Heterogeneously dense	N	N	Y	Probably benign	2		0	0			0	0	0	0	0	0	0	0	0	0	0	0	0	0	0	0	0	0	0	0	0
FUSCCTNBC483	65	Female	Heterogeneously dense	N	N	Y	Probably benign	2		0	0			0	0	0	0	0	0	0	0	0	0	0	0	0	0	0	0	0	0	0	0	0
FUSCCTNBC484	49	Female	Heterogeneously dense	N	N	Y	Calcification-negative	-		0	0			0	0	0	0	0	0	0	0	0	0	0	0	0	0	0	0	0	0	0	0	0
FUSCCTNBC485	69	Female	Heterogeneously dense	N	Y	N	High suspicion	4C		0	0			0	0	0	0	0	0	0	0	0	0	0	0	0	0	0	0	0	0	0	0	0
FUSCCTNBC486	57	Female	Heterogeneously dense	N	N	Y	High suspicion	4C		0	0			0	0	0	0	0	0	0	0	0	0	0	0	0	0	0	0	0	0	0	0	0
FUSCCTNBC487	49	Female	Heterogeneously dense	Y	N	Y	High suspicion	4C		0	0			0	0	0	0	0	0	0	0	0	0	0	0	0	0	0	0	0	0	0	0	0
FUSCCTNBC488	58	Female	Fbroglandular	N	N	Y	High suspicion	4C		0	0			0	0	0	0	0	0	0	0	0	0	0	0	0	0	0	0	0	0	0	0	0
FUSCCTNBC489	67	Female	Entirely fatty	Y	Y	N	Probably benign	2		0	0			0	0	0	0	0	0	0	0	0	0	0	0	0	0	0	0	0	0	0	0	0
FUSCCTNBC490	57	Female	Heterogeneously dense	N	N	Y	Calcification-negative	-		0	0			0	0	0	0	0	0	0	0	0	0	0	0	0	0	0	0	0	0	0	0	0
FUSCCTNBC492	50	Female	Heterogeneously dense	N	Y	N	Calcification-negative	-		0	0			0	0	0	0	0	0	0	0	0	0	0	0	0	0	0	0	0	0	0	0	0
FUSCCTNBC493	27	Female	Heterogeneously dense	N	N	Y	High suspicion	4C		0	0			0	0	0	0	0	0	0	0	0	0	0	0	0	0	0	0	0	0	0	0	0
FUSCCTNBC495	64	Female	Fbroglandular	N	Y	Y	Calcification-negative	-		0	0			0	0	0	0	0	0	0	0	0	0	0	0	0	0	0	0	0	0	0	0	0
[truncated: 337 more columns]

## Sheet: Table S3
Supplementary Table 3. Immune-related signatures.
Signature	Symbol	Type	Publication
Module5_TcellBcell	IGSF6	Immune	PMID: 34143979/35623341
Module5_TcellBcell	LILRB2	Immune	PMID: 34143979/35623341
Module5_TcellBcell	BTN3A3	Immune	PMID: 34143979/35623341
Module5_TcellBcell	UBD	Immune	PMID: 34143979/35623341
Module5_TcellBcell	CXCL13	Immune	PMID: 34143979/35623341
Module5_TcellBcell	GNLY	Immune	PMID: 34143979/35623341
Module5_TcellBcell	CXCR6	Immune	PMID: 34143979/35623341
Module5_TcellBcell	CTSC	Immune	PMID: 34143979/35623341
Module5_TcellBcell	HCP5	Immune	PMID: 34143979/35623341
Module5_TcellBcell	PIM2	Immune	PMID: 34143979/35623341
Module5_TcellBcell	SP140	Immune	PMID: 34143979/35623341
Module5_TcellBcell	CCR7	Immune	PMID: 34143979/35623341
Module5_TcellBcell	CTSS	Immune	PMID: 34143979/35623341
Module5_TcellBcell	CYBB	Immune	PMID: 34143979/35623341
Module5_TcellBcell	FCN1	Immune	PMID: 34143979/35623341
Module5_TcellBcell	TFEC	Immune	PMID: 34143979/35623341
Module5_TcellBcell	SEL1L3	Immune	PMID: 34143979/35623341
Module5_TcellBcell	FYB	Immune	PMID: 34143979/35623341
Module5_TcellBcell	GBP1	Immune	PMID: 34143979/35623341
Module5_TcellBcell	LAMP3	Immune	PMID: 34143979/35623341
Module5_TcellBcell	ADAMDEC1	Immune	PMID: 34143979/35623341
Module5_TcellBcell	GPR18	Immune	PMID: 34143979/35623341
Module5_TcellBcell	ICOS	Immune	PMID: 34143979/35623341
Module5_TcellBcell	GPR171	Immune	PMID: 34143979/35623341
Module5_TcellBcell	GZMH	Immune	PMID: 34143979/35623341
Module5_TcellBcell	GZMB	Immune	PMID: 34143979/35623341
Module5_TcellBcell	GZMK	Immune	PMID: 34143979/35623341
Module5_TcellBcell	BIRC3	Immune	PMID: 34143979/35623341
Module5_TcellBcell	IFNG	Immune	PMID: 34143979/35623341
Module5_TcellBcell	IL2RG	Immune	PMID: 34143979/35623341
Module5_TcellBcell	IL15	Immune	PMID: 34143979/35623341
Module5_TcellBcell	IDO1	Immune	PMID: 34143979/35623341
Module5_TcellBcell	CXCL10	Immune	PMID: 34143979/35623341
Module5_TcellBcell	IRF1	Immune	PMID: 34143979/35623341
Module5_TcellBcell	ISG20	Immune	PMID: 34143979/35623341
Module5_TcellBcell	ITK	Immune	PMID: 34143979/35623341
Module5_TcellBcell	LAG3	Immune	PMID: 34143979/35623341
Module5_TcellBcell	LCK	Immune	PMID: 34143979/35623341
Module5_TcellBcell	LYN	Immune	PMID: 34143979/35623341
Module5_TcellBcell	CXCL9	Immune	PMID: 34143979/35623341
Module5_TcellBcell	NKG7	Immune	PMID: 34143979/35623341
Module5_TcellBcell	TRAT1	Immune	PMID: 34143979/35623341
Module5_TcellBcell	MGC29506	Immune	PMID: 34143979/35623341
Module5_TcellBcell	PLAC8	Immune	PMID: 34143979/35623341
Module5_TcellBcell	POU2AF1	Immune	PMID: 34143979/35623341
Module5_TcellBcell	CRTAM	Immune	PMID: 34143979/35623341
Module5_TcellBcell	SLAMF8	Immune	PMID: 34143979/35623341
Module5_TcellBcell	PSMB9	Immune	PMID: 34143979/35623341
Module5_TcellBcell	PTPN7	Immune	PMID: 34143979/35623341
Module5_TcellBcell	SLAMF7	Immune	PMID: 34143979/35623341
Module5_TcellBcell	BCL2A1	Immune	PMID: 34143979/35623341
Module5_TcellBcell	TNFRSF17	Immune	PMID: 34143979/35623341
Module5_TcellBcell	CCL5	Immune	PMID: 34143979/35623341
Module5_TcellBcell	CCL8	Immune	PMID: 34143979/35623341
Module5_TcellBcell	CCL13	Immune	PMID: 34143979/35623341
Module5_TcellBcell	CCL18	Immune	PMID: 34143979/35623341
Module5_TcellBcell	CCL19	Immune	PMID: 34143979/35623341
Module5_TcellBcell	CXCL11	Immune	PMID: 34143979/35623341
Module5_TcellBcell	SELL	Immune	PMID: 34143979/35623341
Module5_TcellBcell	SAMSN1	Immune	PMID: 34143979/35623341
Module5_TcellBcell	RTP4	Immune	PMID: 34143979/35623341
Module5_TcellBcell	CLEC7A	Immune	PMID: 34143979/35623341
Module5_TcellBcell	TAP1	Immune	PMID: 34143979/35623341
Module5_TcellBcell	WARS	Immune	PMID: 34143979/35623341
Module5_TcellBcell	PLA2G7	Immune	PMID: 34143979/35623341
Module5_TcellBcell	ZBED2	Immune	PMID: 34143979/35623341
Module5_TcellBcell	NPL	Immune	PMID: 34143979/35623341
Module5_TcellBcell	RUNX3	Immune	PMID: 34143979/35623341
Module5_TcellBcell	VNN2	Immune	PMID: 34143979/35623341
Module5_TcellBcell	CD3G	Immune	PMID: 34143979/35623341
Module5_TcellBcell	IL32	Immune	PMID: 34143979/35623341
Module5_TcellBcell	CD8B	Immune	PMID: 34143979/35623341
Module5_TcellBcell	CD19	Immune	PMID: 34143979/35623341
Module5_TcellBcell	CD86	Immune	PMID: 34143979/35623341
Module5_TcellBcell	AIM2	Immune	PMID: 34143979/35623341
Module5_TcellBcell	CD38	Immune	PMID: 34143979/35623341
Module5_TcellBcell	CYTIP	Immune	PMID: 34143979/35623341
Module5_TcellBcell	LOC96610	Immune	PMID: 34143979/35623341
Module5_TcellBcell	CD69	Immune	PMID: 34143979/35623341
Module5_TcellBcell	CD79A	Immune	PMID: 34143979/35623341
ICS5	CXCL13	Immune	PMID: 34143979/35623341
ICS5	CLIC5	Immune	PMID: 34143979/35623341
ICS5	HLA-F	Immune	PMID: 34143979/35623341
ICS5	TNFRSF17	Immune	PMID: 34143979/35623341
ICS5	XCL2	Immune	PMID: 34143979/35623341
T_cells	CD3D	Immune	PMID: 34143979/35623341
T_cells	CD3E	Immune	PMID: 34143979/35623341
T_cells	CD3G	Immune	PMID: 34143979/35623341
T_cells	CD6	Immune	PMID: 34143979/35623341
T_cells	SH2D1A	Immune	PMID: 34143979/35623341
T_cells	TRAT1	Immune	PMID: 34143979/35623341
B_cells	BLK	Immune	PMID: 34143979/35623341
B_cells	CD19	Immune	PMID: 34143979/35623341
B_cells	FCRL2	Immune	PMID: 34143979/35623341
B_cells	KIAA0125	Immune	PMID: 34143979/35623341
B_cells	MS4A1	Immune	PMID: 34143979/35623341
B_cells	PNOC	Immune	PMID: 34143979/35623341
B_cells	SPIB	Immune	PMID: 34143979/35623341
B_cells	TCL1A	Immune	PMID: 34143979/35623341
B_cells	TNFRSF17	Immune	PMID: 34143979/35623341
Dendritic_cells	CCL13	Immune	PMID: 34143979/35623341
Dendritic_cells	CD209	Immune	PMID: 34143979/35623341
Dendritic_cells	HSD11B1	Immune	PMID: 34143979/35623341
Mast_cells	CPA3	Immune	PMID: 34143979/35623341
Mast_cells	HDC	Immune	PMID: 34143979/35623341
Mast_cells	MS4A2	Immune	PMID: 34143979/35623341
Mast_cells	TPSAB1	Immune	PMID: 34143979/35623341
Mast_cells	TPSB2	Immune	PMID: 34143979/35623341
STAT1_sig	TAP1	Immune	PMID: 34143979/35623341
STAT1_sig	GBP1	Immune	PMID: 34143979/35623341
STAT1_sig	IFIH1	Immune	PMID: 34143979/35623341
STAT1_sig	PSMB9	Immune	PMID: 34143979/35623341
STAT1_sig	CXCL9	Immune	PMID: 34143979/35623341
STAT1_sig	IRF1	Immune	PMID: 34143979/35623341
STAT1_sig	CXCL11	Immune	PMID: 34143979/35623341
STAT1_sig	CXCL10	Immune	PMID: 34143979/35623341
STAT1_sig	IDO1	Immune	PMID: 34143979/35623341
STAT1_sig	STAT1	Immune	PMID: 34143979/35623341
Chemokine12	CCL2	Immune	PMID: 34143979/35623341
Chemokine12	CCL3	Immune	PMID: 34143979/35623341
Chemokine12	CCL4	Immune	PMID: 34143979/35623341
Chemokine12	CCL5	Immune	PMID: 34143979/35623341
Chemokine12	CCL8	Immune	PMID: 34143979/35623341
Chemokine12	CCL18	Immune	PMID: 34143979/35623341
Chemokine12	CCL19	Immune	PMID: 34143979/35623341
Chemokine12	CCL21	Immune	PMID: 34143979/35623341
Chemokine12	CXCL9	Immune	PMID: 34143979/35623341
Chemokine12	CXCL10	Immune	PMID: 34143979/35623341
Chemokine12	CXCL11	Immune	PMID: 34143979/35623341
Chemokine12	CXCL13	Immune	PMID: 34143979/35623341
Module3_IFN	IFI44	Immune	PMID: 34143979/35623341
Module3_IFN	IFI44L	Immune	PMID: 34143979/35623341
Module3_IFN	DDX58	Immune	PMID: 34143979/35623341
Module3_IFN	IFI6	Immune	PMID: 34143979/35623341
Module3_IFN	IFI27	Immune	PMID: 34143979/35623341
Module3_IFN	IFIT2	Immune	PMID: 34143979/35623341
Module3_IFN	IFIT1	Immune	PMID: 34143979/35623341
Module3_IFN	IFIT3	Immune	PMID: 34143979/35623341
Module3_IFN	CXCL10	Immune	PMID: 34143979/35623341
Module3_IFN	MX1	Immune	PMID: 34143979/35623341
Module3_IFN	OAS1	Immune	PMID: 34143979/35623341
Module3_IFN	OAS2	Immune	PMID: 34143979/35623341
Module3_IFN	OAS3	Immune	PMID: 34143979/35623341
Module3_IFN	HERC5	Immune	PMID: 34143979/35623341
Module3_IFN	SAMD9	Immune	PMID: 34143979/35623341
Module3_IFN	HERC6	Immune	PMID: 34143979/35623341
Module3_IFN	DDX60	Immune	PMID: 34143979/35623341
Module3_IFN	RTP4	Immune	PMID: 34143979/35623341
Module3_IFN	IFIH1	Immune	PMID: 34143979/35623341
Module3_IFN	STAT1	Immune	PMID: 34143979/35623341
Module3_IFN	TAP1	Immune	PMID: 34143979/35623341
Module3_IFN	OASL	Immune	PMID: 34143979/35623341
Module3_IFN	RSAD2	Immune	PMID: 34143979/35623341
Module3_IFN	ISG15	Immune	PMID: 34143979/35623341
TIS_sig	TIGIT	Immune	PMID: 34143979/35623341
TIS_sig	CD27	Immune	PMID: 34143979/35623341
TIS_sig	CD8A	Immune	PMID: 34143979/35623341
TIS_sig	PDCD1LG2	Immune	PMID: 34143979/35623341
TIS_sig	CXCR6	Immune	PMID: 34143979/35623341
TIS_sig	LAG3	Immune	PMID: 34143979/35623341
TIS_sig	CD274	Immune	PMID: 34143979/35623341
TIS_sig	CMKLR1	Immune	PMID: 34143979/35623341
TIS_sig	NKG7	Immune	PMID: 34143979/35623341
TIS_sig	CCL5	Immune	PMID: 34143979/35623341
TIS_sig	PSMB10	Immune	PMID: 34143979/35623341
TIS_sig	IDO1	Immune	PMID: 34143979/35623341
TIS_sig	PPBP	Immune	PMID: 34143979/35623341
TIS_sig	HLA-DQA1	Immune	PMID: 34143979/35623341
TIS_sig	CD276	Immune	PMID: 34143979/35623341
TIS_sig	STAT1	Immune	PMID: 34143979/35623341
TIS_sig	HLA-DRB1	Immune	PMID: 34143979/35623341
TIS_sig	HLA-E	Immune	PMID: 34143979/35623341
TAMsurr_TcClassII_ratio	CXCL10	Immune	PMID: 34143979/35623341
TAMsurr_TcClassII_ratio	CXCL11	Immune	PMID: 34143979/35623341
TAMsurr_TcClassII_ratio	CCL8	Immune	PMID: 34143979/35623341
TAMsurr_TcClassII_ratio	LAMP3	Immune	PMID: 34143979/35623341
TAMsurr_TcClassII_ratio	CD2	Immune	PMID: 34143979/35623341
TAMsurr_TcClassII_ratio	CD3G	Immune	PMID: 34143979/35623341
TAMsurr_TcClassII_ratio	CD8A	Immune	PMID: 34143979/35623341
TAMsurr_TcClassII_ratio	IFNG	Immune	PMID: 34143979/35623341
TAMsurr_TcClassII_ratio	TNF	Immune	PMID: 34143979/35623341
TAMsurr_TcClassII_ratio	GZMB	Immune	PMID: 34143979/35623341
TAMsurr_TcClassII_ratio	GZMH	Immune	PMID: 34143979/35623341
TAMsurr_TcClassII_ratio	PRF1	Immune	PMID: 34143979/35623341
TAMsurr_TcClassII_ratio	ZAP70	Immune	PMID: 34143979/35623341
TAMsurr_TcClassII_ratio	HLA-DMA	Immune	PMID: 34143979/35623341
TAMsurr_TcClassII_ratio	HLA-DOA	Immune	PMID: 34143979/35623341
TAMsurr_TcClassII_ratio	HLA-DOB	Immune	PMID: 34143979/35623341
TAMsurr_TcClassII_ratio	HLA-DPA1	Immune	PMID: 34143979/35623341
TAMsurr_TcClassII_ratio	HLA-DPB1	Immune	PMID: 34143979/35623341
TAMsurr_TcClassII_ratio	HLA-DQA1	Immune	PMID: 34143979/35623341
TAMsurr_TcClassII_ratio	HLA-DQB1	Immune	PMID: 34143979/35623341
TAMsurr_TcClassII_ratio	HLA-DQB2	Immune	PMID: 34143979/35623341
TAMsurr_TcClassII_ratio	HLA-DRA	Immune	PMID: 34143979/35623341
TAMsurr_TcClassII_ratio	HLA-DRB1	Immune	PMID: 34143979/35623341
TAMsurr_TcClassII_ratio	HLA-DRB2	Immune	PMID: 34143979/35623341
TAMsurr_TcClassII_ratio	HLA-DRB3	Immune	PMID: 34143979/35623341
TAMsurr_TcClassII_ratio	HLA-DRB4	Immune	PMID: 34143979/35623341
TAMsurr_TcClassII_ratio	HLA-DRB5	Immune	PMID: 34143979/35623341
TAMsurr_TcClassII_ratio	HLA-DRB6	Immune	PMID: 34143979/35623341
TAMsurr_TcClassII_ratio	CIITA	Immune	PMID: 34143979/35623341
TAMsurr_TcClassII_ratio	CD74	Immune	PMID: 34143979/35623341
coinhibitor	CTLA4	Immune	PMID: 30837276
coinhibitor	TIGIT	Immune	PMID: 30837276
coinhibitor	BTLA	Immune	PMID: 30837276
coinhibitor	CD48	Immune	PMID: 30837276
coinhibitor	PDCD1	Immune	PMID: 30837276
coinhibitor	LAG3	Immune	PMID: 30837276
coinhibitor	CD274	Immune	PMID: 30837276
coinhibitor	HAVCR2	Immune	PMID: 30837276
coinhibitor	BTN2A2	Immune	PMID: 30837276
coinhibitor	LAIR1	Immune	PMID: 30837276
coinhibitor	BTN3A1	Immune	PMID: 30837276
coinhibitor	PDCD1LG2	Immune	PMID: 30837276
coinhibitor	BTN1A1	Immune	PMID: 30837276
coinhibitor	VTCN1	Immune	PMID: 30837276
coinhibitor	BTNL2	Immune	PMID: 30837276
costimulator	ICOS	Immune	PMID: 30837276
costimulator	TNFRSF9	Immune	PMID: 30837276
costimulator	CD70	Immune	PMID: 30837276
costimulator	CD80	Immune	PMID: 30837276
costimulator	TNFRSF13C	Immune	PMID: 30837276
costimulator	TMIGD2	Immune	PMID: 30837276
costimulator	TNFRSF13B	Immune	PMID: 30837276
costimulator	CD27	Immune	PMID: 30837276
costimulator	SLAMF1	Immune	PMID: 30837276
costimulator	TNFSF13B	Immune	PMID: 30837276
costimulator	CD86	Immune	PMID: 30837276
costimulator	TNFSF4	Immune	PMID: 30837276
costimulator	TNFRSF18	Immune	PMID: 30837276
costimulator	CD28	Immune	PMID: 30837276
costimulator	CD226	Immune	PMID: 30837276
costimulator	TNFSF9	Immune	PMID: 30837276
costimulator	TNFSF8	Immune	PMID: 30837276
costimulator	TNFSF18	Immune	PMID: 30837276
costimulator	HAVCR1	Immune	PMID: 30837276
costimulator	TNFRSF4	Immune	PMID: 30837276
costimulator	TNFSF15	Immune	PMID: 30837276
costimulator	TNFSF13	Immune	PMID: 30837276
costimulator	CD58	Immune	PMID: 30837276
costimulator	ICOSLG	Immune	PMID: 30837276
costimulator	TNFRSF8	Immune	PMID: 30837276
costimulator	TNFRSF14	Immune	PMID: 30837276
costimulator	BTNL8	Immune	PMID: 30837276
chemokine	CXCL10	Immune	PMID: 30837276
chemokine	CCL11	Immune	PMID: 30837276
chemokine	CXCL13	Immune	PMID: 30837276
chemokine	CXCL9	Immune	PMID: 30837276
chemokine	CXCL11	Immune	PMID: 30837276
chemokine	CCR8	Immune	PMID: 30837276
chemokine	CCL17	Immune	PMID: 30837276
chemokine	CCL7	Immune	PMID: 30837276
chemokine	CCL20	Immune	PMID: 30837276
chemokine	CCR4	Immune	PMID: 30837276
chemokine	CCL18	Immune	PMID: 30837276
chemokine	CCL25	Immune	PMID: 30837276
chemokine	CXCR4	Immune	PMID: 30837276
chemokine	CXCR3	Immune	PMID: 30837276
chemokine	CCL26	Immune	PMID: 30837276
chemokine	CCR3	Immune	PMID: 30837276
chemokine	CCR7	Immune	PMID: 30837276
chemokine	CCR5	Immune	PMID: 30837276
chemokine	CCR2	Immune	PMID: 30837276
chemokine	XCL2	Immune	PMID: 30837276
chemokine	CCL5	Immune	PMID: 30837276
chemokine	CCL4	Immune	PMID: 30837276
chemokine	CCR6	Immune	PMID: 30837276
chemokine	CCR1	Immune	PMID: 30837276
chemokine	CCL3	Immune	PMID: 30837276
chemokine	CCL22	Immune	PMID: 30837276
chemokine	CCL8	Immune	PMID: 30837276
chemokine	XCL1	Immune	PMID: 30837276
chemokine	CXCR6	Immune	PMID: 30837276
chemokine	CCL1	Immune	PMID: 30837276
chemokine	CXCL16	Immune	PMID: 30837276
chemokine	CXCR1	Immune	PMID: 30837276
chemokine	CXCR2	Immune	PMID: 30837276
chemokine	CCR9	Immune	PMID: 30837276
chemokine	PF4	Immune	PMID: 30837276
chemokine	CXCL6	Immune	PMID: 30837276
chemokine	CX3CL1	Immune	PMID: 30837276
chemokine	CCR10	Immune	PMID: 30837276
chemokine	CX3CR1	Immune	PMID: 30837276
chemokine	ACKR3	Immune	PMID: 30837276
chemokine	CCL16	Immune	PMID: 30837276
chemokine	CXCL14	Immune	PMID: 30837276
chemokine	CXCL12	Immune	PMID: 30837276
chemokine	CCL21	Immune	PMID: 30837276
chemokine	CXCL2	Immune	PMID: 30837276
chemokine	PPBP	Immune	PMID: 30837276
chemokine	CCL14	Immune	PMID: 30837276
chemokine	CCL28	Immune	PMID: 30837276
IL	IL21R	Immune	PMID: 30837276
IL	IL12B	Immune	PMID: 30837276
IL	IL21	Immune	PMID: 30837276
IL	IL9R	Immune	PMID: 30837276
IL	IL26	Immune	PMID: 30837276
IL	IL27	Immune	PMID: 30837276
IFN	IFNL1	Immune	PMID: 30837276
IL	IL2RB	Immune	PMID: 30837276
IL	IL12RB1	Immune	PMID: 30837276
IL	IL10	Immune	PMID: 30837276
IL	IL24	Immune	PMID: 30837276
IL	IL7R	Immune	PMID: 30837276
IL	IL18	Immune	PMID: 30837276
IL	IL32	Immune	PMID: 30837276
IL	IL2RG	Immune	PMID: 30837276
chemokine	CXCL8	Immune	PMID: 30837276
IL	IL2RA	Immune	PMID: 30837276
IL	IL12RB2	Immune	PMID: 30837276
IL	IL1A	Immune	PMID: 30837276
IL	IL22	Immune	PMID: 30837276
IL	IL10RA	Immune	PMID: 30837276
IL	IL23A	Immune	PMID: 30837276
IL	IL31RA	Immune	PMID: 30837276
IL	IL1R2	Immune	PMID: 30837276
IFN	IFNL2	Immune	PMID: 30837276
IFN	IFNL3	Immune	PMID: 30837276
IL	IL1B	Immune	PMID: 30837276
IL	IL27RA	Immune	PMID: 30837276
IL	IL11	Immune	PMID: 30837276
IL	IL20RB	Immune	PMID: 30837276
IL	IL12A	Immune	PMID: 30837276
IL	IL16	Immune	PMID: 30837276
IL	IL10RB	Immune	PMID: 30837276
IL	IL6R	Immune	PMID: 30837276
IL	IL3RA	Immune	PMID: 30837276
IL	IL4R	Immune	PMID: 30837276
IL	IL1R1	Immune	PMID: 30837276
IL	IL34	Immune	PMID: 30837276
IL	IL17D	Immune	PMID: 30837276
IL	IL6	Immune	PMID: 30837276
IL	IL11RA	Immune	PMID: 30837276
IL	IL5	Immune	PMID: 30837276
IL	IL17RD	Immune	PMID: 30837276
IL	IL33	Immune	PMID: 30837276
IL	IL20RA	Immune	PMID: 30837276
IL	IL17B	Immune	PMID: 30837276
IFN	IFNG	Immune	PMID: 30837276
IFN	IFNB1	Immune	PMID: 30837276
IFN	IFNAR2	Immune	PMID: 30837276
IFN	IFNGR2	Immune	PMID: 30837276
IFN	IFNA8	Immune	PMID: 30837276
IFN	IFNA1	Immune	PMID: 30837276
IFN	IFNE	Immune	PMID: 30837276
IFN	IFNA5	Immune	PMID: 30837276
Other	IDO1	Immune	PMID: 30837276
Other	LTA	Immune	PMID: 30837276
Other	FASLG	Immune	PMID: 30837276
Other	TNF	Immune	PMID: 30837276
Other	CSF2	Immune	PMID: 30837276
Other	CSF2RB	Immune	PMID: 30837276
Other	CSF2RA	Immune	PMID: 30837276
Other	VEGFA	Immune	PMID: 30837276
Other	TGFBR1	Immune	PMID: 30837276
Other	FAS	Immune	PMID: 30837276
Other	TGFB3	Immune	PMID: 30837276
Other	CSF1	Immune	PMID: 30837276
Other	PDGFC	Immune	PMID: 30837276
Other	ARG1	Immune	PMID: 30837276
Other	VEGFC	Immune	PMID: 30837276
Other	VEGFB	Immune	PMID: 30837276
Other	PDGFRB	Immune	PMID: 30837276
Other	TGFBR2	Immune	PMID: 30837276
Other	PDGFRA	Immune	PMID: 30837276
Other	EPOR	Immune	PMID: 30837276
Other	PDGFA	Immune	PMID: 30837276
Other	CSF3	Immune	PMID: 30837276
Other	EGFR	Immune	PMID: 30837276
Other	PDGFD	Immune	PMID: 30837276
Other	EGF	Immune	PMID: 30837276
Other	TPO	Immune	PMID: 30837276
Other	TGFBR3	Immune	PMID: 30837276
MHC I	HLA-A	Immune	PMID: 30837276
MHC I	HLA-B	Immune	PMID: 30837276
MHC I	HLA-C	Immune	PMID: 30837276
MHC I	TAP1	Immune	PMID: 30837276
MHC I	TAP2	Immune	PMID: 30837276
MHC I	B2M	Immune	PMID: 30837276
MHC II	HLA-DPA1	Immune	PMID: 30837276
MHC II	HLA-DPB1	Immune	PMID: 30837276
MHC II	HLA-DPB2	Immune	PMID: 30837276
MHC II	HLA-DQA1	Immune	PMID: 30837276
MHC II	HLA-DQA2	Immune	PMID: 30837276
MHC II	HLA-DQB1	Immune	PMID: 30837276
MHC II	HLA-DQB2	Immune	PMID: 30837276
MHC II	HLA-DRB1	Immune	PMID: 30837276
MHC II	HLA-DRB5	Immune	PMID: 30837276
MHC II	HLA-DRB6	Immune	PMID: 30837276
MHCOther	HLA-E	Immune	PMID: 30837276
MHCOther	HLA-F	Immune	PMID: 30837276
MHCOther	HLA-G	Immune	PMID: 30837276
MHCOther	HLA-H	Immune	PMID: 30837276
cGAS-STING	CGAS	Immune	PMID: 30837276
cGAS-STING	STING1	Immune	PMID: 30837276
cGAS-STING	IRF3	Immune	PMID: 30837276
Toll-like receptors	MYD88	Immune	PMID: 30837276
Toll-like receptors	TICAM1	Immune	PMID: 30837276
Toll-like receptors	TLR1	Immune	PMID: 30837276
Toll-like receptors	TLR10	Immune	PMID: 30837276
Toll-like receptors	TLR2	Immune	PMID: 30837276
Toll-like receptors	TLR3	Immune	PMID: 30837276
Toll-like receptors	TLR4	Immune	PMID: 30837276
Toll-like receptors	TLR5	Immune	PMID: 30837276
Toll-like receptors	TLR6	Immune	PMID: 30837276
Toll-like receptors	TLR7	Immune	PMID: 30837276
Toll-like receptors	TLR8	Immune	PMID: 30837276
Toll-like receptors	TLR9	Immune	PMID: 30837276
RIG-like receptors	DDX58	Immune	PMID: 30837276
RIG-like receptors	IFIH1	Immune	PMID: 30837276
RIG-like receptors	MAVS	Immune	PMID: 30837276
C-type lectin	CLEC7A	Immune	PMID: 30837276
C-type lectin	CLEC6A	Immune	PMID: 30837276
C-type lectin	CLEC4E	Immune	PMID: 30837276
C-type lectin	CD209	Immune	PMID: 30837276
C-type lectin	CLEC10A	Immune	PMID: 30837276
NOD-like receptors	NLRP3	Immune	PMID: 30837276
NOD-like receptors	NLRP6	Immune	PMID: 30837276
NOD-like receptors	NLRP12	Immune	PMID: 30837276
NOD-like receptors	AIM2	Immune	PMID: 30837276
NOD-like receptors	PYCARD	Immune	PMID: 30837276

## Sheet: Table S4
Supplementary Table 4. Metabolism-related signatures.
Symbol	Metabolic pathway	Pathway category	Type	Publication
AMDHD2	Amino sugar and nucleotide sugar metabolism	Carbohydrate metabolism	Metabolism	PMID: 33181091
CHIA	Amino sugar and nucleotide sugar metabolism	Carbohydrate metabolism	Metabolism	PMID: 33181091
CHIT1	Amino sugar and nucleotide sugar metabolism	Carbohydrate metabolism	Metabolism	PMID: 33181091
CMAS	Amino sugar and nucleotide sugar metabolism	Carbohydrate metabolism	Metabolism	PMID: 33181091
CYB5R1	Amino sugar and nucleotide sugar metabolism	Carbohydrate metabolism	Metabolism	PMID: 33181091
CYB5R2	Amino sugar and nucleotide sugar metabolism	Carbohydrate metabolism	Metabolism	PMID: 33181091
CYB5R3	Amino sugar and nucleotide sugar metabolism	Carbohydrate metabolism	Metabolism	PMID: 33181091
CYB5R4	Amino sugar and nucleotide sugar metabolism	Carbohydrate metabolism	Metabolism	PMID: 33181091
CYB5RL	Amino sugar and nucleotide sugar metabolism	Carbohydrate metabolism	Metabolism	PMID: 33181091
FCSK	Amino sugar and nucleotide sugar metabolism	Carbohydrate metabolism	Metabolism	PMID: 33181091
FPGT	Amino sugar and nucleotide sugar metabolism	Carbohydrate metabolism	Metabolism	PMID: 33181091
GALE	Amino sugar and nucleotide sugar metabolism	Carbohydrate metabolism	Metabolism	PMID: 33181091
GALK1	Amino sugar and nucleotide sugar metabolism	Carbohydrate metabolism	Metabolism	PMID: 33181091
GALT	Amino sugar and nucleotide sugar metabolism	Carbohydrate metabolism	Metabolism	PMID: 33181091
GCK	Amino sugar and nucleotide sugar metabolism	Carbohydrate metabolism	Metabolism	PMID: 33181091
GFPT1	Amino sugar and nucleotide sugar metabolism	Carbohydrate metabolism	Metabolism	PMID: 33181091
GFPT2	Amino sugar and nucleotide sugar metabolism	Carbohydrate metabolism	Metabolism	PMID: 33181091
GMDS	Amino sugar and nucleotide sugar metabolism	Carbohydrate metabolism	Metabolism	PMID: 33181091
GMPPA	Amino sugar and nucleotide sugar metabolism	Carbohydrate metabolism	Metabolism	PMID: 33181091
GMPPB	Amino sugar and nucleotide sugar metabolism	Carbohydrate metabolism	Metabolism	PMID: 33181091
GNE	Amino sugar and nucleotide sugar metabolism	Carbohydrate metabolism	Metabolism	PMID: 33181091
GNPDA1	Amino sugar and nucleotide sugar metabolism	Carbohydrate metabolism	Metabolism	PMID: 33181091
GNPDA2	Amino sugar and nucleotide sugar metabolism	Carbohydrate metabolism	Metabolism	PMID: 33181091
GNPNAT1	Amino sugar and nucleotide sugar metabolism	Carbohydrate metabolism	Metabolism	PMID: 33181091
GPI	Amino sugar and nucleotide sugar metabolism	Carbohydrate metabolism	Metabolism	PMID: 33181091
HEXA	Amino sugar and nucleotide sugar metabolism	Carbohydrate metabolism	Metabolism	PMID: 33181091
HEXB	Amino sugar and nucleotide sugar metabolism	Carbohydrate metabolism	Metabolism	PMID: 33181091
HK1	Amino sugar and nucleotide sugar metabolism	Carbohydrate metabolism	Metabolism	PMID: 33181091
HK2	Amino sugar and nucleotide sugar metabolism	Carbohydrate metabolism	Metabolism	PMID: 33181091
HK3	Amino sugar and nucleotide sugar metabolism	Carbohydrate metabolism	Metabolism	PMID: 33181091
HKDC1	Amino sugar and nucleotide sugar metabolism	Carbohydrate metabolism	Metabolism	PMID: 33181091
MPI	Amino sugar and nucleotide sugar metabolism	Carbohydrate metabolism	Metabolism	PMID: 33181091
NAGK	Amino sugar and nucleotide sugar metabolism	Carbohydrate metabolism	Metabolism	PMID: 33181091
NANP	Amino sugar and nucleotide sugar metabolism	Carbohydrate metabolism	Metabolism	PMID: 33181091
NANS	Amino sugar and nucleotide sugar metabolism	Carbohydrate metabolism	Metabolism	PMID: 33181091
NPL	Amino sugar and nucleotide sugar metabolism	Carbohydrate metabolism	Metabolism	PMID: 33181091
PGM1	Amino sugar and nucleotide sugar metabolism	Carbohydrate metabolism	Metabolism	PMID: 33181091
PGM2	Amino sugar and nucleotide sugar metabolism	Carbohydrate metabolism	Metabolism	PMID: 33181091
PGM3	Amino sugar and nucleotide sugar metabolism	Carbohydrate metabolism	Metabolism	PMID: 33181091
PMM1	Amino sugar and nucleotide sugar metabolism	Carbohydrate metabolism	Metabolism	PMID: 33181091
PMM2	Amino sugar and nucleotide sugar metabolism	Carbohydrate metabolism	Metabolism	PMID: 33181091
RENBP	Amino sugar and nucleotide sugar metabolism	Carbohydrate metabolism	Metabolism	PMID: 33181091
TSTA3	Amino sugar and nucleotide sugar metabolism	Carbohydrate metabolism	Metabolism	PMID: 33181091
UAP1	Amino sugar and nucleotide sugar metabolism	Carbohydrate metabolism	Metabolism	PMID: 33181091
UAP1L1	Amino sugar and nucleotide sugar metabolism	Carbohydrate metabolism	Metabolism	PMID: 33181091
UGDH	Amino sugar and nucleotide sugar metabolism	Carbohydrate metabolism	Metabolism	PMID: 33181091
UGP2	Amino sugar and nucleotide sugar metabolism	Carbohydrate metabolism	Metabolism	PMID: 33181091
UXS1	Amino sugar and nucleotide sugar metabolism	Carbohydrate metabolism	Metabolism	PMID: 33181091
ALDH1B1	Ascorbate and aldarate metabolism	Carbohydrate metabolism	Metabolism	PMID: 33181091
ALDH2	Ascorbate and aldarate metabolism	Carbohydrate metabolism	Metabolism	PMID: 33181091
ALDH3A2	Ascorbate and aldarate metabolism	Carbohydrate metabolism	Metabolism	PMID: 33181091
ALDH7A1	Ascorbate and aldarate metabolism	Carbohydrate metabolism	Metabolism	PMID: 33181091
ALDH9A1	Ascorbate and aldarate metabolism	Carbohydrate metabolism	Metabolism	PMID: 33181091
MIOX	Ascorbate and aldarate metabolism	Carbohydrate metabolism	Metabolism	PMID: 33181091
RGN	Ascorbate and aldarate metabolism	Carbohydrate metabolism	Metabolism	PMID: 33181091
UGDH	Ascorbate and aldarate metabolism	Carbohydrate metabolism	Metabolism	PMID: 33181091
UGT1A1	Ascorbate and aldarate metabolism	Carbohydrate metabolism	Metabolism	PMID: 33181091
UGT1A10	Ascorbate and aldarate metabolism	Carbohydrate metabolism	Metabolism	PMID: 33181091
UGT1A3	Ascorbate and aldarate metabolism	Carbohydrate metabolism	Metabolism	PMID: 33181091
UGT1A4	Ascorbate and aldarate metabolism	Carbohydrate metabolism	Metabolism	PMID: 33181091
UGT1A5	Ascorbate and aldarate metabolism	Carbohydrate metabolism	Metabolism	PMID: 33181091
UGT1A6	Ascorbate and aldarate metabolism	Carbohydrate metabolism	Metabolism	PMID: 33181091
UGT1A7	Ascorbate and aldarate metabolism	Carbohydrate metabolism	Metabolism	PMID: 33181091
UGT1A8	Ascorbate and aldarate metabolism	Carbohydrate metabolism	Metabolism	PMID: 33181091
UGT1A9	Ascorbate and aldarate metabolism	Carbohydrate metabolism	Metabolism	PMID: 33181091
UGT2A1	Ascorbate and aldarate metabolism	Carbohydrate metabolism	Metabolism	PMID: 33181091
UGT2A2	Ascorbate and aldarate metabolism	Carbohydrate metabolism	Metabolism	PMID: 33181091
UGT2A3	Ascorbate and aldarate metabolism	Carbohydrate metabolism	Metabolism	PMID: 33181091
UGT2B10	Ascorbate and aldarate metabolism	Carbohydrate metabolism	Metabolism	PMID: 33181091
UGT2B11	Ascorbate and aldarate metabolism	Carbohydrate metabolism	Metabolism	PMID: 33181091
UGT2B15	Ascorbate and aldarate metabolism	Carbohydrate metabolism	Metabolism	PMID: 33181091
UGT2B17	Ascorbate and aldarate metabolism	Carbohydrate metabolism	Metabolism	PMID: 33181091
UGT2B28	Ascorbate and aldarate metabolism	Carbohydrate metabolism	Metabolism	PMID: 33181091
UGT2B4	Ascorbate and aldarate metabolism	Carbohydrate metabolism	Metabolism	PMID: 33181091
UGT2B7	Ascorbate and aldarate metabolism	Carbohydrate metabolism	Metabolism	PMID: 33181091
AACS	Butanoate metabolism	Carbohydrate metabolism	Metabolism	PMID: 33181091
ABAT	Butanoate metabolism	Carbohydrate metabolism	Metabolism	PMID: 33181091
ACADS	Butanoate metabolism	Carbohydrate metabolism	Metabolism	PMID: 33181091
ACAT1	Butanoate metabolism	Carbohydrate metabolism	Metabolism	PMID: 33181091
ACAT2	Butanoate metabolism	Carbohydrate metabolism	Metabolism	PMID: 33181091
ACSM1	Butanoate metabolism	Carbohydrate metabolism	Metabolism	PMID: 33181091
ACSM2A	Butanoate metabolism	Carbohydrate metabolism	Metabolism	PMID: 33181091
ACSM2B	Butanoate metabolism	Carbohydrate metabolism	Metabolism	PMID: 33181091
ACSM3	Butanoate metabolism	Carbohydrate metabolism	Metabolism	PMID: 33181091
ACSM4	Butanoate metabolism	Carbohydrate metabolism	Metabolism	PMID: 33181091
ACSM5	Butanoate metabolism	Carbohydrate metabolism	Metabolism	PMID: 33181091
ACSM6	Butanoate metabolism	Carbohydrate metabolism	Metabolism	PMID: 33181091
ALDH5A1	Butanoate metabolism	Carbohydrate metabolism	Metabolism	PMID: 33181091
BDH1	Butanoate metabolism	Carbohydrate metabolism	Metabolism	PMID: 33181091
BDH2	Butanoate metabolism	Carbohydrate metabolism	Metabolism	PMID: 33181091
ECHS1	Butanoate metabolism	Carbohydrate metabolism	Metabolism	PMID: 33181091
EHHADH	Butanoate metabolism	Carbohydrate metabolism	Metabolism	PMID: 33181091
GAD1	Butanoate metabolism	Carbohydrate metabolism	Metabolism	PMID: 33181091
GAD2	Butanoate metabolism	Carbohydrate metabolism	Metabolism	PMID: 33181091
HADH	Butanoate metabolism	Carbohydrate metabolism	Metabolism	PMID: 33181091
HADHA	Butanoate metabolism	Carbohydrate metabolism	Metabolism	PMID: 33181091
HMGCL	Butanoate metabolism	Carbohydrate metabolism	Metabolism	PMID: 33181091
HMGCLL1	Butanoate metabolism	Carbohydrate metabolism	Metabolism	PMID: 33181091
HMGCS1	Butanoate metabolism	Carbohydrate metabolism	Metabolism	PMID: 33181091
HMGCS2	Butanoate metabolism	Carbohydrate metabolism	Metabolism	PMID: 33181091
L2HGDH	Butanoate metabolism	Carbohydrate metabolism	Metabolism	PMID: 33181091
OXCT1	Butanoate metabolism	Carbohydrate metabolism	Metabolism	PMID: 33181091
OXCT2	Butanoate metabolism	Carbohydrate metabolism	Metabolism	PMID: 33181091
AKR1B1	Fructose and mannose metabolism	Carbohydrate metabolism	Metabolism	PMID: 33181091
AKR1B10	Fructose and mannose metabolism	Carbohydrate metabolism	Metabolism	PMID: 33181091
ALDOA	Fructose and mannose metabolism	Carbohydrate metabolism	Metabolism	PMID: 33181091
ALDOB	Fructose and mannose metabolism	Carbohydrate metabolism	Metabolism	PMID: 33181091
ALDOC	Fructose and mannose metabolism	Carbohydrate metabolism	Metabolism	PMID: 33181091
ENOSF1	Fructose and mannose metabolism	Carbohydrate metabolism	Metabolism	PMID: 33181091
FBP1	Fructose and mannose metabolism	Carbohydrate metabolism	Metabolism	PMID: 33181091
FBP2	Fructose and mannose metabolism	Carbohydrate metabolism	Metabolism	PMID: 33181091
FCSK	Fructose and mannose metabolism	Carbohydrate metabolism	Metabolism	PMID: 33181091
FPGT	Fructose and mannose metabolism	Carbohydrate metabolism	Metabolism	PMID: 33181091
GMDS	Fructose and mannose metabolism	Carbohydrate metabolism	Metabolism	PMID: 33181091
GMPPA	Fructose and mannose metabolism	Carbohydrate metabolism	Metabolism	PMID: 33181091
GMPPB	Fructose and mannose metabolism	Carbohydrate metabolism	Metabolism	PMID: 33181091
HK1	Fructose and mannose metabolism	Carbohydrate metabolism	Metabolism	PMID: 33181091
HK2	Fructose and mannose metabolism	Carbohydrate metabolism	Metabolism	PMID: 33181091
HK3	Fructose and mannose metabolism	Carbohydrate metabolism	Metabolism	PMID: 33181091
HKDC1	Fructose and mannose metabolism	Carbohydrate metabolism	Metabolism	PMID: 33181091
KHK	Fructose and mannose metabolism	Carbohydrate metabolism	Metabolism	PMID: 33181091
MPI	Fructose and mannose metabolism	Carbohydrate metabolism	Metabolism	PMID: 33181091
PFKFB1	Fructose and mannose metabolism	Carbohydrate metabolism	Metabolism	PMID: 33181091
PFKFB2	Fructose and mannose metabolism	Carbohydrate metabolism	Metabolism	PMID: 33181091
PFKFB3	Fructose and mannose metabolism	Carbohydrate metabolism	Metabolism	PMID: 33181091
PFKFB4	Fructose and mannose metabolism	Carbohydrate metabolism	Metabolism	PMID: 33181091
PFKL	Fructose and mannose metabolism	Carbohydrate metabolism	Metabolism	PMID: 33181091
PFKM	Fructose and mannose metabolism	Carbohydrate metabolism	Metabolism	PMID: 33181091
PFKP	Fructose and mannose metabolism	Carbohydrate metabolism	Metabolism	PMID: 33181091
PMM1	Fructose and mannose metabolism	Carbohydrate metabolism	Metabolism	PMID: 33181091
PMM2	Fructose and mannose metabolism	Carbohydrate metabolism	Metabolism	PMID: 33181091
SORD	Fructose and mannose metabolism	Carbohydrate metabolism	Metabolism	PMID: 33181091
TIGAR	Fructose and mannose metabolism	Carbohydrate metabolism	Metabolism	PMID: 33181091
TKFC	Fructose and mannose metabolism	Carbohydrate metabolism	Metabolism	PMID: 33181091
TPI1	Fructose and mannose metabolism	Carbohydrate metabolism	Metabolism	PMID: 33181091
TSTA3	Fructose and mannose metabolism	Carbohydrate metabolism	Metabolism	PMID: 33181091
AKR1B1	Galactose metabolism	Carbohydrate metabolism	Metabolism	PMID: 33181091
AKR1B10	Galactose metabolism	Carbohydrate metabolism	Metabolism	PMID: 33181091
B4GALT1	Galactose metabolism	Carbohydrate metabolism	Metabolism	PMID: 33181091
B4GALT2	Galactose metabolism	Carbohydrate metabolism	Metabolism	PMID: 33181091
G6PC	Galactose metabolism	Carbohydrate metabolism	Metabolism	PMID: 33181091
G6PC2	Galactose metabolism	Carbohydrate metabolism	Metabolism	PMID: 33181091
G6PC3	Galactose metabolism	Carbohydrate metabolism	Metabolism	PMID: 33181091
GAA	Galactose metabolism	Carbohydrate metabolism	Metabolism	PMID: 33181091
GALE	Galactose metabolism	Carbohydrate metabolism	Metabolism	PMID: 33181091
GALK1	Galactose metabolism	Carbohydrate metabolism	Metabolism	PMID: 33181091
GALM	Galactose metabolism	Carbohydrate metabolism	Metabolism	PMID: 33181091
GALT	Galactose metabolism	Carbohydrate metabolism	Metabolism	PMID: 33181091
GANC	Galactose metabolism	Carbohydrate metabolism	Metabolism	PMID: 33181091
GCK	Galactose metabolism	Carbohydrate metabolism	Metabolism	PMID: 33181091
GLA	Galactose metabolism	Carbohydrate metabolism	Metabolism	PMID: 33181091
GLB1	Galactose metabolism	Carbohydrate metabolism	Metabolism	PMID: 33181091
HK1	Galactose metabolism	Carbohydrate metabolism	Metabolism	PMID: 33181091
HK2	Galactose metabolism	Carbohydrate metabolism	Metabolism	PMID: 33181091
HK3	Galactose metabolism	Carbohydrate metabolism	Metabolism	PMID: 33181091
HKDC1	Galactose metabolism	Carbohydrate metabolism	Metabolism	PMID: 33181091
LALBA	Galactose metabolism	Carbohydrate metabolism	Metabolism	PMID: 33181091
LCT	Galactose metabolism	Carbohydrate metabolism	Metabolism	PMID: 33181091
MGAM	Galactose metabolism	Carbohydrate metabolism	Metabolism	PMID: 33181091
MGAM2	Galactose metabolism	Carbohydrate metabolism	Metabolism	PMID: 33181091
PFKL	Galactose metabolism	Carbohydrate metabolism	Metabolism	PMID: 33181091
PFKM	Galactose metabolism	Carbohydrate metabolism	Metabolism	PMID: 33181091
PFKP	Galactose metabolism	Carbohydrate metabolism	Metabolism	PMID: 33181091
PGM1	Galactose metabolism	Carbohydrate metabolism	Metabolism	PMID: 33181091
PGM2	Galactose metabolism	Carbohydrate metabolism	Metabolism	PMID: 33181091
SI	Galactose metabolism	Carbohydrate metabolism	Metabolism	PMID: 33181091
UGP2	Galactose metabolism	Carbohydrate metabolism	Metabolism	PMID: 33181091
ACSS1	Gluconeogenesis	Carbohydrate metabolism	Metabolism	PMID: 33181091
ACSS2	Gluconeogenesis	Carbohydrate metabolism	Metabolism	PMID: 33181091
ADH1A	Gluconeogenesis	Carbohydrate metabolism	Metabolism	PMID: 33181091
ADH1B	Gluconeogenesis	Carbohydrate metabolism	Metabolism	PMID: 33181091
ADH1C	Gluconeogenesis	Carbohydrate metabolism	Metabolism	PMID: 33181091
ADH4	Gluconeogenesis	Carbohydrate metabolism	Metabolism	PMID: 33181091
ADH5	Gluconeogenesis	Carbohydrate metabolism	Metabolism	PMID: 33181091
ADH6	Gluconeogenesis	Carbohydrate metabolism	Metabolism	PMID: 33181091
ADH7	Gluconeogenesis	Carbohydrate metabolism	Metabolism	PMID: 33181091
ADPGK	Gluconeogenesis	Carbohydrate metabolism	Metabolism	PMID: 33181091
AKR1A1	Gluconeogenesis	Carbohydrate metabolism	Metabolism	PMID: 33181091
ALDH1A3	Gluconeogenesis	Carbohydrate metabolism	Metabolism	PMID: 33181091
ALDH1B1	Gluconeogenesis	Carbohydrate metabolism	Metabolism	PMID: 33181091
ALDH2	Gluconeogenesis	Carbohydrate metabolism	Metabolism	PMID: 33181091
ALDH3A1	Gluconeogenesis	Carbohydrate metabolism	Metabolism	PMID: 33181091
ALDH3A2	Gluconeogenesis	Carbohydrate metabolism	Metabolism	PMID: 33181091
ALDH3B1	Gluconeogenesis	Carbohydrate metabolism	Metabolism	PMID: 33181091
ALDH3B2	Gluconeogenesis	Carbohydrate metabolism	Metabolism	PMID: 33181091
ALDH7A1	Gluconeogenesis	Carbohydrate metabolism	Metabolism	PMID: 33181091
ALDH9A1	Gluconeogenesis	Carbohydrate metabolism	Metabolism	PMID: 33181091
ALDOA	Gluconeogenesis	Carbohydrate metabolism	Metabolism	PMID: 33181091
ALDOB	Gluconeogenesis	Carbohydrate metabolism	Metabolism	PMID: 33181091
ALDOC	Gluconeogenesis	Carbohydrate metabolism	Metabolism	PMID: 33181091
BPGM	Gluconeogenesis	Carbohydrate metabolism	Metabolism	PMID: 33181091
DLAT	Gluconeogenesis	Carbohydrate metabolism	Metabolism	PMID: 33181091
DLD	Gluconeogenesis	Carbohydrate metabolism	Metabolism	PMID: 33181091
ENO1	Gluconeogenesis	Carbohydrate metabolism	Metabolism	PMID: 33181091
ENO2	Gluconeogenesis	Carbohydrate metabolism	Metabolism	PMID: 33181091
ENO3	Gluconeogenesis	Carbohydrate metabolism	Metabolism	PMID: 33181091
FBP1	Gluconeogenesis	Carbohydrate metabolism	Metabolism	PMID: 33181091
FBP2	Gluconeogenesis	Carbohydrate metabolism	Metabolism	PMID: 33181091
G6PC	Gluconeogenesis	Carbohydrate metabolism	Metabolism	PMID: 33181091
G6PC2	Gluconeogenesis	Carbohydrate metabolism	Metabolism	PMID: 33181091
G6PC3	Gluconeogenesis	Carbohydrate metabolism	Metabolism	PMID: 33181091
GALM	Gluconeogenesis	Carbohydrate metabolism	Metabolism	PMID: 33181091
GAPDH	Gluconeogenesis	Carbohydrate metabolism	Metabolism	PMID: 33181091
GAPDHS	Gluconeogenesis	Carbohydrate metabolism	Metabolism	PMID: 33181091
GCK	Gluconeogenesis	Carbohydrate metabolism	Metabolism	PMID: 33181091
GOT1	Gluconeogenesis	Carbohydrate metabolism	Metabolism	PMID: 33181091
GOT2	Gluconeogenesis	Carbohydrate metabolism	Metabolism	PMID: 33181091
GPI	Gluconeogenesis	Carbohydrate metabolism	Metabolism	PMID: 33181091
HK1	Gluconeogenesis	Carbohydrate metabolism	Metabolism	PMID: 33181091
HK2	Gluconeogenesis	Carbohydrate metabolism	Metabolism	PMID: 33181091
HK3	Gluconeogenesis	Carbohydrate metabolism	Metabolism	PMID: 33181091
HKDC1	Gluconeogenesis	Carbohydrate metabolism	Metabolism	PMID: 33181091
LDHA	Gluconeogenesis	Carbohydrate metabolism	Metabolism	PMID: 33181091
LDHAL6A	Gluconeogenesis	Carbohydrate metabolism	Metabolism	PMID: 33181091
LDHAL6B	Gluconeogenesis	Carbohydrate metabolism	Metabolism	PMID: 33181091
LDHB	Gluconeogenesis	Carbohydrate metabolism	Metabolism	PMID: 33181091
LDHC	Gluconeogenesis	Carbohydrate metabolism	Metabolism	PMID: 33181091
MDH2	Gluconeogenesis	Carbohydrate metabolism	Metabolism	PMID: 33181091
MPC1	Gluconeogenesis	Carbohydrate metabolism	Metabolism	PMID: 33181091
PANK1	Gluconeogenesis	Carbohydrate metabolism	Metabolism	PMID: 33181091
PC	Gluconeogenesis	Carbohydrate metabolism	Metabolism	PMID: 33181091
PCK1	Gluconeogenesis	Carbohydrate metabolism	Metabolism	PMID: 33181091
PCK2	Gluconeogenesis	Carbohydrate metabolism	Metabolism	PMID: 33181091
PDHA1	Gluconeogenesis	Carbohydrate metabolism	Metabolism	PMID: 33181091
PDHA2	Gluconeogenesis	Carbohydrate metabolism	Metabolism	PMID: 33181091
PDHB	Gluconeogenesis	Carbohydrate metabolism	Metabolism	PMID: 33181091
PFKFB1	Gluconeogenesis	Carbohydrate metabolism	Metabolism	PMID: 33181091
PFKL	Gluconeogenesis	Carbohydrate metabolism	Metabolism	PMID: 33181091
PFKM	Gluconeogenesis	Carbohydrate metabolism	Metabolism	PMID: 33181091
PFKP	Gluconeogenesis	Carbohydrate metabolism	Metabolism	PMID: 33181091
PGAM1	Gluconeogenesis	Carbohydrate metabolism	Metabolism	PMID: 33181091
PGAM2	Gluconeogenesis	Carbohydrate metabolism	Metabolism	PMID: 33181091
PGAM4	Gluconeogenesis	Carbohydrate metabolism	Metabolism	PMID: 33181091
PGK1	Gluconeogenesis	Carbohydrate metabolism	Metabolism	PMID: 33181091
PGK2	Gluconeogenesis	Carbohydrate metabolism	Metabolism	PMID: 33181091
PGM1	Gluconeogenesis	Carbohydrate metabolism	Metabolism	PMID: 33181091
PGM2	Gluconeogenesis	Carbohydrate metabolism	Metabolism	PMID: 33181091
PKLR	Gluconeogenesis	Carbohydrate metabolism	Metabolism	PMID: 33181091
SLC25A11	Gluconeogenesis	Carbohydrate metabolism	Metabolism	PMID: 33181091
SLC2A2	Gluconeogenesis	Carbohydrate metabolism	Metabolism	PMID: 33181091
SLC37A4	Gluconeogenesis	Carbohydrate metabolism	Metabolism	PMID: 33181091
TPI1	Gluconeogenesis	Carbohydrate metabolism	Metabolism	PMID: 33181091
ACSS1	Glycolysis	Carbohydrate metabolism	Metabolism	PMID: 33181091
ACSS2	Glycolysis	Carbohydrate metabolism	Metabolism	PMID: 33181091
ADH1A	Glycolysis	Carbohydrate metabolism	Metabolism	PMID: 33181091
ADH1B	Glycolysis	Carbohydrate metabolism	Metabolism	PMID: 33181091
ADH1C	Glycolysis	Carbohydrate metabolism	Metabolism	PMID: 33181091
ADH4	Glycolysis	Carbohydrate metabolism	Metabolism	PMID: 33181091
ADH5	Glycolysis	Carbohydrate metabolism	Metabolism	PMID: 33181091
ADH6	Glycolysis	Carbohydrate metabolism	Metabolism	PMID: 33181091
ADH7	Glycolysis	Carbohydrate metabolism	Metabolism	PMID: 33181091
ADPGK	Glycolysis	Carbohydrate metabolism	Metabolism	PMID: 33181091
AKR1A1	Glycolysis	Carbohydrate metabolism	Metabolism	PMID: 33181091
ALDH1A3	Glycolysis	Carbohydrate metabolism	Metabolism	PMID: 33181091
ALDH1B1	Glycolysis	Carbohydrate metabolism	Metabolism	PMID: 33181091
ALDH2	Glycolysis	Carbohydrate metabolism	Metabolism	PMID: 33181091
ALDH3A1	Glycolysis	Carbohydrate metabolism	Metabolism	PMID: 33181091
ALDH3A2	Glycolysis	Carbohydrate metabolism	Metabolism	PMID: 33181091
ALDH3B1	Glycolysis	Carbohydrate metabolism	Metabolism	PMID: 33181091
ALDH3B2	Glycolysis	Carbohydrate metabolism	Metabolism	PMID: 33181091
ALDH7A1	Glycolysis	Carbohydrate metabolism	Metabolism	PMID: 33181091
ALDH9A1	Glycolysis	Carbohydrate metabolism	Metabolism	PMID: 33181091
ALDOA	Glycolysis	Carbohydrate metabolism	Metabolism	PMID: 33181091
ALDOB	Glycolysis	Carbohydrate metabolism	Metabolism	PMID: 33181091
ALDOC	Glycolysis	Carbohydrate metabolism	Metabolism	PMID: 33181091
BPGM	Glycolysis	Carbohydrate metabolism	Metabolism	PMID: 33181091
DLAT	Glycolysis	Carbohydrate metabolism	Metabolism	PMID: 33181091
DLD	Glycolysis	Carbohydrate metabolism	Metabolism	PMID: 33181091
ENO1	Glycolysis	Carbohydrate metabolism	Metabolism	PMID: 33181091
ENO2	Glycolysis	Carbohydrate metabolism	Metabolism	PMID: 33181091
ENO3	Glycolysis	Carbohydrate metabolism	Metabolism	PMID: 33181091
FBP1	Glycolysis	Carbohydrate metabolism	Metabolism	PMID: 33181091
FBP2	Glycolysis	Carbohydrate metabolism	Metabolism	PMID: 33181091
G6PC	Glycolysis	Carbohydrate metabolism	Metabolism	PMID: 33181091
G6PC2	Glycolysis	Carbohydrate metabolism	Metabolism	PMID: 33181091
GALM	Glycolysis	Carbohydrate metabolism	Metabolism	PMID: 33181091
GAPDH	Glycolysis	Carbohydrate metabolism	Metabolism	PMID: 33181091
GAPDHS	Glycolysis	Carbohydrate metabolism	Metabolism	PMID: 33181091
GCK	Glycolysis	Carbohydrate metabolism	Metabolism	PMID: 33181091
GPI	Glycolysis	Carbohydrate metabolism	Metabolism	PMID: 33181091
HK1	Glycolysis	Carbohydrate metabolism	Metabolism	PMID: 33181091
HK2	Glycolysis	Carbohydrate metabolism	Metabolism	PMID: 33181091
HK3	Glycolysis	Carbohydrate metabolism	Metabolism	PMID: 33181091
HKDC1	Glycolysis	Carbohydrate metabolism	Metabolism	PMID: 33181091
LDHA	Glycolysis	Carbohydrate metabolism	Metabolism	PMID: 33181091
LDHAL6A	Glycolysis	Carbohydrate metabolism	Metabolism	PMID: 33181091
LDHAL6B	Glycolysis	Carbohydrate metabolism	Metabolism	PMID: 33181091
LDHB	Glycolysis	Carbohydrate metabolism	Metabolism	PMID: 33181091
LDHC	Glycolysis	Carbohydrate metabolism	Metabolism	PMID: 33181091
PANK1	Glycolysis	Carbohydrate metabolism	Metabolism	PMID: 33181091
PCK1	Glycolysis	Carbohydrate metabolism	Metabolism	PMID: 33181091
PCK2	Glycolysis	Carbohydrate metabolism	Metabolism	PMID: 33181091
PDHA1	Glycolysis	Carbohydrate metabolism	Metabolism	PMID: 33181091
PDHA2	Glycolysis	Carbohydrate metabolism	Metabolism	PMID: 33181091
PDHB	Glycolysis	Carbohydrate metabolism	Metabolism	PMID: 33181091
PFKFB1	Glycolysis	Carbohydrate metabolism	Metabolism	PMID: 33181091
PFKFB2	Glycolysis	Carbohydrate metabolism	Metabolism	PMID: 33181091
PFKFB3	Glycolysis	Carbohydrate metabolism	Metabolism	PMID: 33181091
PFKFB4	Glycolysis	Carbohydrate metabolism	Metabolism	PMID: 33181091
PFKL	Glycolysis	Carbohydrate metabolism	Metabolism	PMID: 33181091
PFKM	Glycolysis	Carbohydrate metabolism	Metabolism	PMID: 33181091
PFKP	Glycolysis	Carbohydrate metabolism	Metabolism	PMID: 33181091
PGAM1	Glycolysis	Carbohydrate metabolism	Metabolism	PMID: 33181091
PGAM2	Glycolysis	Carbohydrate metabolism	Metabolism	PMID: 33181091
PGAM4	Glycolysis	Carbohydrate metabolism	Metabolism	PMID: 33181091
PGK1	Glycolysis	Carbohydrate metabolism	Metabolism	PMID: 33181091
PGK2	Glycolysis	Carbohydrate metabolism	Metabolism	PMID: 33181091
PGM1	Glycolysis	Carbohydrate metabolism	Metabolism	PMID: 33181091
PGM2	Glycolysis	Carbohydrate metabolism	Metabolism	PMID: 33181091
PKLR	Glycolysis	Carbohydrate metabolism	Metabolism	PMID: 33181091
PKM	Glycolysis	Carbohydrate metabolism	Metabolism	PMID: 33181091
SLC2A2	Glycolysis	Carbohydrate metabolism	Metabolism	PMID: 33181091
TPI1	Glycolysis	Carbohydrate metabolism	Metabolism	PMID: 33181091
ACAT1	Glyoxylate and dicarboxylate metabolism	Carbohydrate metabolism	Metabolism	PMID: 33181091
ACAT2	Glyoxylate and dicarboxylate metabolism	Carbohydrate metabolism	Metabolism	PMID: 33181091
ACO1	Glyoxylate and dicarboxylate metabolism	Carbohydrate metabolism	Metabolism	PMID: 33181091
ACO2	Glyoxylate and dicarboxylate metabolism	Carbohydrate metabolism	Metabolism	PMID: 33181091
ACSS1	Glyoxylate and dicarboxylate metabolism	Carbohydrate metabolism	Metabolism	PMID: 33181091
ACSS2	Glyoxylate and dicarboxylate metabolism	Carbohydrate metabolism	Metabolism	PMID: 33181091
AFMID	Glyoxylate and dicarboxylate metabolism	Carbohydrate metabolism	Metabolism	PMID: 33181091
AGXT	Glyoxylate and dicarboxylate metabolism	Carbohydrate metabolism	Metabolism	PMID: 33181091
AMT	Glyoxylate and dicarboxylate metabolism	Carbohydrate metabolism	Metabolism	PMID: 33181091
CAT	Glyoxylate and dicarboxylate metabolism	Carbohydrate metabolism	Metabolism	PMID: 33181091
CS	Glyoxylate and dicarboxylate metabolism	Carbohydrate metabolism	Metabolism	PMID: 33181091
DLD	Glyoxylate and dicarboxylate metabolism	Carbohydrate metabolism	Metabolism	PMID: 33181091
GCSH	Glyoxylate and dicarboxylate metabolism	Carbohydrate metabolism	Metabolism	PMID: 33181091
GLDC	Glyoxylate and dicarboxylate metabolism	Carbohydrate metabolism	Metabolism	PMID: 33181091
GLUL	Glyoxylate and dicarboxylate metabolism	Carbohydrate metabolism	Metabolism	PMID: 33181091
GLYCTK	Glyoxylate and dicarboxylate metabolism	Carbohydrate metabolism	Metabolism	PMID: 33181091
GRHPR	Glyoxylate and dicarboxylate metabolism	Carbohydrate metabolism	Metabolism	PMID: 33181091
HAO1	Glyoxylate and dicarboxylate metabolism	Carbohydrate metabolism	Metabolism	PMID: 33181091
HAO2	Glyoxylate and dicarboxylate metabolism	Carbohydrate metabolism	Metabolism	PMID: 33181091
HOGA1	Glyoxylate and dicarboxylate metabolism	Carbohydrate metabolism	Metabolism	PMID: 33181091
HYI	Glyoxylate and dicarboxylate metabolism	Carbohydrate metabolism	Metabolism	PMID: 33181091
MCEE	Glyoxylate and dicarboxylate metabolism	Carbohydrate metabolism	Metabolism	PMID: 33181091
MDH1	Glyoxylate and dicarboxylate metabolism	Carbohydrate metabolism	Metabolism	PMID: 33181091
MDH2	Glyoxylate and dicarboxylate metabolism	Carbohydrate metabolism	Metabolism	PMID: 33181091
MMUT	Glyoxylate and dicarboxylate metabolism	Carbohydrate metabolism	Metabolism	PMID: 33181091
PCCA	Glyoxylate and dicarboxylate metabolism	Carbohydrate metabolism	Metabolism	PMID: 33181091
PCCB	Glyoxylate and dicarboxylate metabolism	Carbohydrate metabolism	Metabolism	PMID: 33181091
PGP	Glyoxylate and dicarboxylate metabolism	Carbohydrate metabolism	Metabolism	PMID: 33181091
SHMT1	Glyoxylate and dicarboxylate metabolism	Carbohydrate metabolism	Metabolism	PMID: 33181091
SHMT2	Glyoxylate and dicarboxylate metabolism	Carbohydrate metabolism	Metabolism	PMID: 33181091
ALDH6A1	Inositol phosphate metabolism	Carbohydrate metabolism	Metabolism	PMID: 33181091
CDIPT	Inositol phosphate metabolism	Carbohydrate metabolism	Metabolism	PMID: 33181091
FIG4	Inositol phosphate metabolism	Carbohydrate metabolism	Metabolism	PMID: 33181091
IMPA1	Inositol phosphate metabolism	Carbohydrate metabolism	Metabolism	PMID: 33181091
IMPA2	Inositol phosphate metabolism	Carbohydrate metabolism	Metabolism	PMID: 33181091
IMPAD1	Inositol phosphate metabolism	Carbohydrate metabolism	Metabolism	PMID: 33181091
INPP1	Inositol phosphate metabolism	Carbohydrate metabolism	Metabolism	PMID: 33181091
INPP4A	Inositol phosphate metabolism	Carbohydrate metabolism	Metabolism	PMID: 33181091
INPP4B	Inositol phosphate metabolism	Carbohydrate metabolism	Metabolism	PMID: 33181091
INPP5A	Inositol phosphate metabolism	Carbohydrate metabolism	Metabolism	PMID: 33181091
INPP5B	Inositol phosphate metabolism	Carbohydrate metabolism	Metabolism	PMID: 33181091
INPP5D	Inositol phosphate metabolism	Carbohydrate metabolism	Metabolism	PMID: 33181091
INPP5E	Inositol phosphate metabolism	Carbohydrate metabolism	Metabolism	PMID: 33181091
INPP5F	Inositol phosphate metabolism	Carbohydrate metabolism	Metabolism	PMID: 33181091
INPP5J	Inositol phosphate metabolism	Carbohydrate metabolism	Metabolism	PMID: 33181091
INPP5K	Inositol phosphate metabolism	Carbohydrate metabolism	Metabolism	PMID: 33181091
INPPL1	Inositol phosphate metabolism	Carbohydrate metabolism	Metabolism	PMID: 33181091
IPMK	Inositol phosphate metabolism	Carbohydrate metabolism	Metabolism	PMID: 33181091
IPPK	Inositol phosphate metabolism	Carbohydrate metabolism	Metabolism	PMID: 33181091
ISYNA1	Inositol phosphate metabolism	Carbohydrate metabolism	Metabolism	PMID: 33181091
ITPK1	Inositol phosphate metabolism	Carbohydrate metabolism	Metabolism	PMID: 33181091
ITPKA	Inositol phosphate metabolism	Carbohydrate metabolism	Metabolism	PMID: 33181091
ITPKB	Inositol phosphate metabolism	Carbohydrate metabolism	Metabolism	PMID: 33181091
ITPKC	Inositol phosphate metabolism	Carbohydrate metabolism	Metabolism	PMID: 33181091
MINPP1	Inositol phosphate metabolism	Carbohydrate metabolism	Metabolism	PMID: 33181091
MIOX	Inositol phosphate metabolism	Carbohydrate metabolism	Metabolism	PMID: 33181091
MTM1	Inositol phosphate metabolism	Carbohydrate metabolism	Metabolism	PMID: 33181091
MTMR1	Inositol phosphate metabolism	Carbohydrate metabolism	Metabolism	PMID: 33181091
MTMR14	Inositol phosphate metabolism	Carbohydrate metabolism	Metabolism	PMID: 33181091
MTMR2	Inositol phosphate metabolism	Carbohydrate metabolism	Metabolism	PMID: 33181091
MTMR3	Inositol phosphate metabolism	Carbohydrate metabolism	Metabolism	PMID: 33181091
MTMR4	Inositol phosphate metabolism	Carbohydrate metabolism	Metabolism	PMID: 33181091
MTMR6	Inositol phosphate metabolism	Carbohydrate metabolism	Metabolism	PMID: 33181091
MTMR7	Inositol phosphate metabolism	Carbohydrate metabolism	Metabolism	PMID: 33181091
MTMR8	Inositol phosphate metabolism	Carbohydrate metabolism	Metabolism	PMID: 33181091
OCRL	Inositol phosphate metabolism	Carbohydrate metabolism	Metabolism	PMID: 33181091
PI4K2A	Inositol phosphate metabolism	Carbohydrate metabolism	Metabolism	PMID: 33181091
PI4K2B	Inositol phosphate metabolism	Carbohydrate metabolism	Metabolism	PMID: 33181091
PI4KA	Inositol phosphate metabolism	Carbohydrate metabolism	Metabolism	PMID: 33181091
PI4KB	Inositol phosphate metabolism	Carbohydrate metabolism	Metabolism	PMID: 33181091
PIK3C2A	Inositol phosphate metabolism	Carbohydrate metabolism	Metabolism	PMID: 33181091
PIK3C2B	Inositol phosphate metabolism	Carbohydrate metabolism	Metabolism	PMID: 33181091
PIK3C2G	Inositol phosphate metabolism	Carbohydrate metabolism	Metabolism	PMID: 33181091
PIK3C3	Inositol phosphate metabolism	Carbohydrate metabolism	Metabolism	PMID: 33181091
PIK3CA	Inositol phosphate metabolism	Carbohydrate metabolism	Metabolism	PMID: 33181091
PIK3CB	Inositol phosphate metabolism	Carbohydrate metabolism	Metabolism	PMID: 33181091
PIK3CD	Inositol phosphate metabolism	Carbohydrate metabolism	Metabolism	PMID: 33181091
PIK3CG	Inositol phosphate metabolism	Carbohydrate metabolism	Metabolism	PMID: 33181091
PIKFYVE	Inositol phosphate metabolism	Carbohydrate metabolism	Metabolism	PMID: 33181091
PIP4K2A	Inositol phosphate metabolism	Carbohydrate metabolism	Metabolism	PMID: 33181091
PIP4K2B	Inositol phosphate metabolism	Carbohydrate metabolism	Metabolism	PMID: 33181091
PIP4K2C	Inositol phosphate metabolism	Carbohydrate metabolism	Metabolism	PMID: 33181091
PIP5K1A	Inositol phosphate metabolism	Carbohydrate metabolism	Metabolism	PMID: 33181091
PIP5K1B	Inositol phosphate metabolism	Carbohydrate metabolism	Metabolism	PMID: 33181091
PIP5K1C	Inositol phosphate metabolism	Carbohydrate metabolism	Metabolism	PMID: 33181091
PIP5KL1	Inositol phosphate metabolism	Carbohydrate metabolism	Metabolism	PMID: 33181091
PLCB1	Inositol phosphate metabolism	Carbohydrate metabolism	Metabolism	PMID: 33181091
PLCB2	Inositol phosphate metabolism	Carbohydrate metabolism	Metabolism	PMID: 33181091
PLCB3	Inositol phosphate metabolism	Carbohydrate metabolism	Metabolism	PMID: 33181091
PLCB4	Inositol phosphate metabolism	Carbohydrate metabolism	Metabolism	PMID: 33181091
PLCD1	Inositol phosphate metabolism	Carbohydrate metabolism	Metabolism	PMID: 33181091
PLCD3	Inositol phosphate metabolism	Carbohydrate metabolism	Metabolism	PMID: 33181091
PLCD4	Inositol phosphate metabolism	Carbohydrate metabolism	Metabolism	PMID: 33181091
PLCE1	Inositol phosphate metabolism	Carbohydrate metabolism	Metabolism	PMID: 33181091
PLCG1	Inositol phosphate metabolism	Carbohydrate metabolism	Metabolism	PMID: 33181091
PLCG2	Inositol phosphate metabolism	Carbohydrate metabolism	Metabolism	PMID: 33181091
PLCH1	Inositol phosphate metabolism	Carbohydrate metabolism	Metabolism	PMID: 33181091
PLCH2	Inositol phosphate metabolism	Carbohydrate metabolism	Metabolism	PMID: 33181091
PLCZ1	Inositol phosphate metabolism	Carbohydrate metabolism	Metabolism	PMID: 33181091
PTEN	Inositol phosphate metabolism	Carbohydrate metabolism	Metabolism	PMID: 33181091
SACM1L	Inositol phosphate metabolism	Carbohydrate metabolism	Metabolism	PMID: 33181091
SYNJ1	Inositol phosphate metabolism	Carbohydrate metabolism	Metabolism	PMID: 33181091
SYNJ2	Inositol phosphate metabolism	Carbohydrate metabolism	Metabolism	PMID: 33181091
TPI1	Inositol phosphate metabolism	Carbohydrate metabolism	Metabolism	PMID: 33181091
AKR1A1	Pentose and glucuronate interconversions	Carbohydrate metabolism	Metabolism	PMID: 33181091
AKR1B1	Pentose and glucuronate interconversions	Carbohydrate metabolism	Metabolism	PMID: 33181091
AKR1B10	Pentose and glucuronate interconversions	Carbohydrate metabolism	Metabolism	PMID: 33181091
CRPPA	Pentose and glucuronate interconversions	Carbohydrate metabolism	Metabolism	PMID: 33181091
CRYL1	Pentose and glucuronate interconversions	Carbohydrate metabolism	Metabolism	PMID: 33181091
DCXR	Pentose and glucuronate interconversions	Carbohydrate metabolism	Metabolism	PMID: 33181091
DHDH	Pentose and glucuronate interconversions	Carbohydrate metabolism	Metabolism	PMID: 33181091
GUSB	Pentose and glucuronate interconversions	Carbohydrate metabolism	Metabolism	PMID: 33181091
KL	Pentose and glucuronate interconversions	Carbohydrate metabolism	Metabolism	PMID: 33181091
RPE	Pentose and glucuronate interconversions	Carbohydrate metabolism	Metabolism	PMID: 33181091
RPEL1	Pentose and glucuronate interconversions	Carbohydrate metabolism	Metabolism	PMID: 33181091
SORD	Pentose and glucuronate interconversions	Carbohydrate metabolism	Metabolism	PMID: 33181091
UGDH	Pentose and glucuronate interconversions	Carbohydrate metabolism	Metabolism	PMID: 33181091
UGP2	Pentose and glucuronate interconversions	Carbohydrate metabolism	Metabolism	PMID: 33181091
UGT1A1	Pentose and glucuronate interconversions	Carbohydrate metabolism	Metabolism	PMID: 33181091
UGT1A10	Pentose and glucuronate interconversions	Carbohydrate metabolism	Metabolism	PMID: 33181091
UGT1A3	Pentose and glucuronate interconversions	Carbohydrate metabolism	Metabolism	PMID: 33181091
UGT1A4	Pentose and glucuronate interconversions	Carbohydrate metabolism	Metabolism	PMID: 33181091
UGT1A5	Pentose and glucuronate interconversions	Carbohydrate metabolism	Metabolism	PMID: 33181091
UGT1A6	Pentose and glucuronate interconversions	Carbohydrate metabolism	Metabolism	PMID: 33181091
UGT1A7	Pentose and glucuronate interconversions	Carbohydrate metabolism	Metabolism	PMID: 33181091
UGT1A8	Pentose and glucuronate interconversions	Carbohydrate metabolism	Metabolism	PMID: 33181091
UGT1A9	Pentose and glucuronate interconversions	Carbohydrate metabolism	Metabolism	PMID: 33181091
UGT2A1	Pentose and glucuronate interconversions	Carbohydrate metabolism	Metabolism	PMID: 33181091
UGT2A2	Pentose and glucuronate interconversions	Carbohydrate metabolism	Metabolism	PMID: 33181091
UGT2A3	Pentose and glucuronate interconversions	Carbohydrate metabolism	Metabolism	PMID: 33181091
UGT2B10	Pentose and glucuronate interconversions	Carbohydrate metabolism	Metabolism	PMID: 33181091
UGT2B11	Pentose and glucuronate interconversions	Carbohydrate metabolism	Metabolism	PMID: 33181091
UGT2B15	Pentose and glucuronate interconversions	Carbohydrate metabolism	Metabolism	PMID: 33181091
UGT2B17	Pentose and glucuronate interconversions	Carbohydrate metabolism	Metabolism	PMID: 33181091
UGT2B28	Pentose and glucuronate interconversions	Carbohydrate metabolism	Metabolism	PMID: 33181091
UGT2B4	Pentose and glucuronate interconversions	Carbohydrate metabolism	Metabolism	PMID: 33181091
UGT2B7	Pentose and glucuronate interconversions	Carbohydrate metabolism	Metabolism	PMID: 33181091
XYLB	Pentose and glucuronate interconversions	Carbohydrate metabolism	Metabolism	PMID: 33181091
ALDOA	Pentose phosphate pathway	Carbohydrate metabolism	Metabolism	PMID: 33181091
ALDOB	Pentose phosphate pathway	Carbohydrate metabolism	Metabolism	PMID: 33181091
ALDOC	Pentose phosphate pathway	Carbohydrate metabolism	Metabolism	PMID: 33181091
DERA	Pentose phosphate pathway	Carbohydrate metabolism	Metabolism	PMID: 33181091
FBP1	Pentose phosphate pathway	Carbohydrate metabolism	Metabolism	PMID: 33181091
FBP2	Pentose phosphate pathway	Carbohydrate metabolism	Metabolism	PMID: 33181091
G6PD	Pentose phosphate pathway	Carbohydrate metabolism	Metabolism	PMID: 33181091
GLYCTK	Pentose phosphate pathway	Carbohydrate metabolism	Metabolism	PMID: 33181091
GPI	Pentose phosphate pathway	Carbohydrate metabolism	Metabolism	PMID: 33181091
H6PD	Pentose phosphate pathway	Carbohydrate metabolism	Metabolism	PMID: 33181091
IDNK	Pentose phosphate pathway	Carbohydrate metabolism	Metabolism	PMID: 33181091
PFKL	Pentose phosphate pathway	Carbohydrate metabolism	Metabolism	PMID: 33181091
PFKM	Pentose phosphate pathway	Carbohydrate metabolism	Metabolism	PMID: 33181091
PFKP	Pentose phosphate pathway	Carbohydrate metabolism	Metabolism	PMID: 33181091
PGD	Pentose phosphate pathway	Carbohydrate metabolism	Metabolism	PMID: 33181091
PGLS	Pentose phosphate pathway	Carbohydrate metabolism	Metabolism	PMID: 33181091
PGM1	Pentose phosphate pathway	Carbohydrate metabolism	Metabolism	PMID: 33181091
PGM2	Pentose phosphate pathway	Carbohydrate metabolism	Metabolism	PMID: 33181091
PRPS1	Pentose phosphate pathway	Carbohydrate metabolism	Metabolism	PMID: 33181091
PRPS1L1	Pentose phosphate pathway	Carbohydrate metabolism	Metabolism	PMID: 33181091
PRPS2	Pentose phosphate pathway	Carbohydrate metabolism	Metabolism	PMID: 33181091
RBKS	Pentose phosphate pathway	Carbohydrate metabolism	Metabolism	PMID: 33181091
RGN	Pentose phosphate pathway	Carbohydrate metabolism	Metabolism	PMID: 33181091
RPE	Pentose phosphate pathway	Carbohydrate metabolism	Metabolism	PMID: 33181091
RPEL1	Pentose phosphate pathway	Carbohydrate metabolism	Metabolism	PMID: 33181091
RPIA	Pentose phosphate pathway	Carbohydrate metabolism	Metabolism	PMID: 33181091
TALDO1	Pentose phosphate pathway	Carbohydrate metabolism	Metabolism	PMID: 33181091
TKT	Pentose phosphate pathway	Carbohydrate metabolism	Metabolism	PMID: 33181091
TKTL1	Pentose phosphate pathway	Carbohydrate metabolism	Metabolism	PMID: 33181091
TKTL2	Pentose phosphate pathway	Carbohydrate metabolism	Metabolism	PMID: 33181091
ABAT	Propanoate metabolism	Carbohydrate metabolism	Metabolism	PMID: 33181091
ACACA	Propanoate metabolism	Carbohydrate metabolism	Metabolism	PMID: 33181091
ACACB	Propanoate metabolism	Carbohydrate metabolism	Metabolism	PMID: 33181091
ACADM	Propanoate metabolism	Carbohydrate metabolism	Metabolism	PMID: 33181091
ACAT1	Propanoate metabolism	Carbohydrate metabolism	Metabolism	PMID: 33181091
ACAT2	Propanoate metabolism	Carbohydrate metabolism	Metabolism	PMID: 33181091
ACSS1	Propanoate metabolism	Carbohydrate metabolism	Metabolism	PMID: 33181091
ACSS2	Propanoate metabolism	Carbohydrate metabolism	Metabolism	PMID: 33181091
ACSS3	Propanoate metabolism	Carbohydrate metabolism	Metabolism	PMID: 33181091
ALDH6A1	Propanoate metabolism	Carbohydrate metabolism	Metabolism	PMID: 33181091
BCKDHA	Propanoate metabolism	Carbohydrate metabolism	Metabolism	PMID: 33181091
BCKDHB	Propanoate metabolism	Carbohydrate metabolism	Metabolism	PMID: 33181091
DBT	Propanoate metabolism	Carbohydrate metabolism	Metabolism	PMID: 33181091
DLD	Propanoate metabolism	Carbohydrate metabolism	Metabolism	PMID: 33181091
ECHDC1	Propanoate metabolism	Carbohydrate metabolism	Metabolism	PMID: 33181091
ECHS1	Propanoate metabolism	Carbohydrate metabolism	Metabolism	PMID: 33181091
EHHADH	Propanoate metabolism	Carbohydrate metabolism	Metabolism	PMID: 33181091
HADHA	Propanoate metabolism	Carbohydrate metabolism	Metabolism	PMID: 33181091
HIBCH	Propanoate metabolism	Carbohydrate metabolism	Metabolism	PMID: 33181091
LDHA	Propanoate metabolism	Carbohydrate metabolism	Metabolism	PMID: 33181091
LDHAL6A	Propanoate metabolism	Carbohydrate metabolism	Metabolism	PMID: 33181091
LDHAL6B	Propanoate metabolism	Carbohydrate metabolism	Metabolism	PMID: 33181091
LDHB	Propanoate metabolism	Carbohydrate metabolism	Metabolism	PMID: 33181091
LDHC	Propanoate metabolism	Carbohydrate metabolism	Metabolism	PMID: 33181091
MCEE	Propanoate metabolism	Carbohydrate metabolism	Metabolism	PMID: 33181091
MLYCD	Propanoate metabolism	Carbohydrate metabolism	Metabolism	PMID: 33181091
MMUT	Propanoate metabolism	Carbohydrate metabolism	Metabolism	PMID: 33181091
PCCA	Propanoate metabolism	Carbohydrate metabolism	Metabolism	PMID: 33181091
PCCB	Propanoate metabolism	Carbohydrate metabolism	Metabolism	PMID: 33181091
SUCLA2	Propanoate metabolism	Carbohydrate metabolism	Metabolism	PMID: 33181091
SUCLG1	Propanoate metabolism	Carbohydrate metabolism	Metabolism	PMID: 33181091
SUCLG2	Propanoate metabolism	Carbohydrate metabolism	Metabolism	PMID: 33181091
ACACA	Pyruvate metabolism	Carbohydrate metabolism	Metabolism	PMID: 33181091
ACACB	Pyruvate metabolism	Carbohydrate metabolism	Metabolism	PMID: 33181091
ACAT1	Pyruvate metabolism	Carbohydrate metabolism	Metabolism	PMID: 33181091
ACAT2	Pyruvate metabolism	Carbohydrate metabolism	Metabolism	PMID: 33181091
ACOT12	Pyruvate metabolism	Carbohydrate metabolism	Metabolism	PMID: 33181091
ACSS1	Pyruvate metabolism	Carbohydrate metabolism	Metabolism	PMID: 33181091
ACSS2	Pyruvate metabolism	Carbohydrate metabolism	Metabolism	PMID: 33181091
ACYP1	Pyruvate metabolism	Carbohydrate metabolism	Metabolism	PMID: 33181091
ACYP2	Pyruvate metabolism	Carbohydrate metabolism	Metabolism	PMID: 33181091
ALDH1B1	Pyruvate metabolism	Carbohydrate metabolism	Metabolism	PMID: 33181091
ALDH2	Pyruvate metabolism	Carbohydrate metabolism	Metabolism	PMID: 33181091
ALDH3A2	Pyruvate metabolism	Carbohydrate metabolism	Metabolism	PMID: 33181091
ALDH7A1	Pyruvate metabolism	Carbohydrate metabolism	Metabolism	PMID: 33181091
ALDH9A1	Pyruvate metabolism	Carbohydrate metabolism	Metabolism	PMID: 33181091
DLAT	Pyruvate metabolism	Carbohydrate metabolism	Metabolism	PMID: 33181091
DLD	Pyruvate metabolism	Carbohydrate metabolism	Metabolism	PMID: 33181091
FH	Pyruvate metabolism	Carbohydrate metabolism	Metabolism	PMID: 33181091
GLO1	Pyruvate metabolism	Carbohydrate metabolism	Metabolism	PMID: 33181091
GRHPR	Pyruvate metabolism	Carbohydrate metabolism	Metabolism	PMID: 33181091
HAGH	Pyruvate metabolism	Carbohydrate metabolism	Metabolism	PMID: 33181091
LDHA	Pyruvate metabolism	Carbohydrate metabolism	Metabolism	PMID: 33181091
LDHAL6A	Pyruvate metabolism	Carbohydrate metabolism	Metabolism	PMID: 33181091
LDHAL6B	Pyruvate metabolism	Carbohydrate metabolism	Metabolism	PMID: 33181091
LDHB	Pyruvate metabolism	Carbohydrate metabolism	Metabolism	PMID: 33181091
LDHC	Pyruvate metabolism	Carbohydrate metabolism	Metabolism	PMID: 33181091
LDHD	Pyruvate metabolism	Carbohydrate metabolism	Metabolism	PMID: 33181091
MDH1	Pyruvate metabolism	Carbohydrate metabolism	Metabolism	PMID: 33181091
MDH2	Pyruvate metabolism	Carbohydrate metabolism	Metabolism	PMID: 33181091
ME1	Pyruvate metabolism	Carbohydrate metabolism	Metabolism	PMID: 33181091
ME2	Pyruvate metabolism	Carbohydrate metabolism	Metabolism	PMID: 33181091
ME3	Pyruvate metabolism	Carbohydrate metabolism	Metabolism	PMID: 33181091
PC	Pyruvate metabolism	Carbohydrate metabolism	Metabolism	PMID: 33181091
PCK1	Pyruvate metabolism	Carbohydrate metabolism	Metabolism	PMID: 33181091
PCK2	Pyruvate metabolism	Carbohydrate metabolism	Metabolism	PMID: 33181091
PDHA1	Pyruvate metabolism	Carbohydrate metabolism	Metabolism	PMID: 33181091
PDHA2	Pyruvate metabolism	Carbohydrate metabolism	Metabolism	PMID: 33181091
PDHB	Pyruvate metabolism	Carbohydrate metabolism	Metabolism	PMID: 33181091
PKLR	Pyruvate metabolism	Carbohydrate metabolism	Metabolism	PMID: 33181091
PKM	Pyruvate metabolism	Carbohydrate metabolism	Metabolism	PMID: 33181091
AGL	Starch and sucrose metabolism	Carbohydrate metabolism	Metabolism	PMID: 33181091
AMY1A	Starch and sucrose metabolism	Carbohydrate metabolism	Metabolism	PMID: 33181091
AMY1B	Starch and sucrose metabolism	Carbohydrate metabolism	Metabolism	PMID: 33181091
AMY1C	Starch and sucrose metabolism	Carbohydrate metabolism	Metabolism	PMID: 33181091
AMY2A	Starch and sucrose metabolism	Carbohydrate metabolism	Metabolism	PMID: 33181091
AMY2B	Starch and sucrose metabolism	Carbohydrate metabolism	Metabolism	PMID: 33181091
ENPP1	Starch and sucrose metabolism	Carbohydrate metabolism	Metabolism	PMID: 33181091
ENPP3	Starch and sucrose metabolism	Carbohydrate metabolism	Metabolism	PMID: 33181091
G6PC	Starch and sucrose metabolism	Carbohydrate metabolism	Metabolism	PMID: 33181091
G6PC2	Starch and sucrose metabolism	Carbohydrate metabolism	Metabolism	PMID: 33181091
G6PC3	Starch and sucrose metabolism	Carbohydrate metabolism	Metabolism	PMID: 33181091
GAA	Starch and sucrose metabolism	Carbohydrate metabolism	Metabolism	PMID: 33181091
GANC	Starch and sucrose metabolism	Carbohydrate metabolism	Metabolism	PMID: 33181091
GBA3	Starch and sucrose metabolism	Carbohydrate metabolism	Metabolism	PMID: 33181091
GBE1	Starch and sucrose metabolism	Carbohydrate metabolism	Metabolism	PMID: 33181091
GCK	Starch and sucrose metabolism	Carbohydrate metabolism	Metabolism	PMID: 33181091
GPI	Starch and sucrose metabolism	Carbohydrate metabolism	Metabolism	PMID: 33181091
GYG1	Starch and sucrose metabolism	Carbohydrate metabolism	Metabolism	PMID: 33181091
GYG2	Starch and sucrose metabolism	Carbohydrate metabolism	Metabolism	PMID: 33181091
GYS1	Starch and sucrose metabolism	Carbohydrate metabolism	Metabolism	PMID: 33181091
GYS2	Starch and sucrose metabolism	Carbohydrate metabolism	Metabolism	PMID: 33181091
HK1	Starch and sucrose metabolism	Carbohydrate metabolism	Metabolism	PMID: 33181091
HK2	Starch and sucrose metabolism	Carbohydrate metabolism	Metabolism	PMID: 33181091
HK3	Starch and sucrose metabolism	Carbohydrate metabolism	Metabolism	PMID: 33181091
HKDC1	Starch and sucrose metabolism	Carbohydrate metabolism	Metabolism	PMID: 33181091
MGAM	Starch and sucrose metabolism	Carbohydrate metabolism	Metabolism	PMID: 33181091
MGAM2	Starch and sucrose metabolism	Carbohydrate metabolism	Metabolism	PMID: 33181091
PGM1	Starch and sucrose metabolism	Carbohydrate metabolism	Metabolism	PMID: 33181091
PGM2	Starch and sucrose metabolism	Carbohydrate metabolism	Metabolism	PMID: 33181091
PGM2L1	Starch and sucrose metabolism	Carbohydrate metabolism	Metabolism	PMID: 33181091
PYGB	Starch and sucrose metabolism	Carbohydrate metabolism	Metabolism	PMID: 33181091
PYGL	Starch and sucrose metabolism	Carbohydrate metabolism	Metabolism	PMID: 33181091
PYGM	Starch and sucrose metabolism	Carbohydrate metabolism	Metabolism	PMID: 33181091
SI	Starch and sucrose metabolism	Carbohydrate metabolism	Metabolism	PMID: 33181091
TREH	Starch and sucrose metabolism	Carbohydrate metabolism	Metabolism	PMID: 33181091
UGP2	Starch and sucrose metabolism	Carbohydrate metabolism	Metabolism	PMID: 33181091
ACAT1	Synthesis and degradation of ketone bodies	Carbohydrate metabolism	Metabolism	PMID: 33181091
ACAT2	Synthesis and degradation of ketone bodies	Carbohydrate metabolism	Metabolism	PMID: 33181091
BDH1	Synthesis and degradation of ketone bodies	Carbohydrate metabolism	Metabolism	PMID: 33181091
BDH2	Synthesis and degradation of ketone bodies	Carbohydrate metabolism	Metabolism	PMID: 33181091
HMGCL	Synthesis and degradation of ketone bodies	Carbohydrate metabolism	Metabolism	PMID: 33181091
HMGCLL1	Synthesis and degradation of ketone bodies	Carbohydrate metabolism	Metabolism	PMID: 33181091
HMGCS1	Synthesis and degradation of ketone bodies	Carbohydrate metabolism	Metabolism	PMID: 33181091
HMGCS2	Synthesis and degradation of ketone bodies	Carbohydrate metabolism	Metabolism	PMID: 33181091
OXCT1	Synthesis and degradation of ketone bodies	Carbohydrate metabolism	Metabolism	PMID: 33181091
OXCT2	Synthesis and degradation of ketone bodies	Carbohydrate metabolism	Metabolism	PMID: 33181091
ACLY	TCA cycle	Carbohydrate metabolism	Metabolism	PMID: 33181091
ACO1	TCA cycle	Carbohydrate metabolism	Metabolism	PMID: 33181091
ACO2	TCA cycle	Carbohydrate metabolism	Metabolism	PMID: 33181091
CS	TCA cycle	Carbohydrate metabolism	Metabolism	PMID: 33181091
DLAT	TCA cycle	Carbohydrate metabolism	Metabolism	PMID: 33181091
DLD	TCA cycle	Carbohydrate metabolism	Metabolism	PMID: 33181091
DLST	TCA cycle	Carbohydrate metabolism	Metabolism	PMID: 33181091
FH	TCA cycle	Carbohydrate metabolism	Metabolism	PMID: 33181091
IDH1	TCA cycle	Carbohydrate metabolism	Metabolism	PMID: 33181091
IDH2	TCA cycle	Carbohydrate metabolism	Metabolism	PMID: 33181091
IDH3A	TCA cycle	Carbohydrate metabolism	Metabolism	PMID: 33181091
IDH3B	TCA cycle	Carbohydrate metabolism	Metabolism	PMID: 33181091
IDH3G	TCA cycle	Carbohydrate metabolism	Metabolism	PMID: 33181091
MDH1	TCA cycle	Carbohydrate metabolism	Metabolism	PMID: 33181091
MDH2	TCA cycle	Carbohydrate metabolism	Metabolism	PMID: 33181091
OGDH	TCA cycle	Carbohydrate metabolism	Metabolism	PMID: 33181091
OGDHL	TCA cycle	Carbohydrate metabolism	Metabolism	PMID: 33181091
PC	TCA cycle	Carbohydrate metabolism	Metabolism	PMID: 33181091
PCK1	TCA cycle	Carbohydrate metabolism	Metabolism	PMID: 33181091
PCK2	TCA cycle	Carbohydrate metabolism	Metabolism	PMID: 33181091
PDHA1	TCA cycle	Carbohydrate metabolism	Metabolism	PMID: 33181091
PDHA2	TCA cycle	Carbohydrate metabolism	Metabolism	PMID: 33181091
PDHB	TCA cycle	Carbohydrate metabolism	Metabolism	PMID: 33181091
SDHA	TCA cycle	Carbohydrate metabolism	Metabolism	PMID: 33181091
SDHB	TCA cycle	Carbohydrate metabolism	Metabolism	PMID: 33181091
SDHC	TCA cycle	Carbohydrate metabolism	Metabolism	PMID: 33181091
SDHD	TCA cycle	Carbohydrate metabolism	Metabolism	PMID: 33181091
SUCLA2	TCA cycle	Carbohydrate metabolism	Metabolism	PMID: 33181091
SUCLG1	TCA cycle	Carbohydrate metabolism	Metabolism	PMID: 33181091
SUCLG2	TCA cycle	Carbohydrate metabolism	Metabolism	PMID: 33181091
CA1	Nitrogen metabolism	Energy metabolism	Metabolism	PMID: 33181091
CA12	Nitrogen metabolism	Energy metabolism	Metabolism	PMID: 33181091
CA13	Nitrogen metabolism	Energy metabolism	Metabolism	PMID: 33181091
CA14	Nitrogen metabolism	Energy metabolism	Metabolism	PMID: 33181091
CA2	Nitrogen metabolism	Energy metabolism	Metabolism	PMID: 33181091
CA3	Nitrogen metabolism	Energy metabolism	Metabolism	PMID: 33181091
CA4	Nitrogen metabolism	Energy metabolism	Metabolism	PMID: 33181091
CA5A	Nitrogen metabolism	Energy metabolism	Metabolism	PMID: 33181091
CA5B	Nitrogen metabolism	Energy metabolism	Metabolism	PMID: 33181091
CA6	Nitrogen metabolism	Energy metabolism	Metabolism	PMID: 33181091
CA7	Nitrogen metabolism	Energy metabolism	Metabolism	PMID: 33181091
CA8	Nitrogen metabolism	Energy metabolism	Metabolism	PMID: 33181091
CA9	Nitrogen metabolism	Energy metabolism	Metabolism	PMID: 33181091
CPS1	Nitrogen metabolism	Energy metabolism	Metabolism	PMID: 33181091
GLUD1	Nitrogen metabolism	Energy metabolism	Metabolism	PMID: 33181091
GLUD2	Nitrogen metabolism	Energy metabolism	Metabolism	PMID: 33181091
GLUL	Nitrogen metabolism	Energy metabolism	Metabolism	PMID: 33181091
ATP12A	Oxidative phosphorylation	Energy metabolism	Metabolism	PMID: 33181091
ATP4A	Oxidative phosphorylation	Energy metabolism	Metabolism	PMID: 33181091
ATP4B	Oxidative phosphorylation	Energy metabolism	Metabolism	PMID: 33181091
ATP5F1A	Oxidative phosphorylation	Energy metabolism	Metabolism	PMID: 33181091
ATP5F1B	Oxidative phosphorylation	Energy metabolism	Metabolism	PMID: 33181091
ATP5F1C	Oxidative phosphorylation	Energy metabolism	Metabolism	PMID: 33181091
ATP5F1D	Oxidative phosphorylation	Energy metabolism	Metabolism	PMID: 33181091
ATP5F1E	Oxidative phosphorylation	Energy metabolism	Metabolism	PMID: 33181091
ATP5MC1	Oxidative phosphorylation	Energy metabolism	Metabolism	PMID: 33181091
ATP5MC2	Oxidative phosphorylation	Energy metabolism	Metabolism	PMID: 33181091
ATP5MC3	Oxidative phosphorylation	Energy metabolism	Metabolism	PMID: 33181091
ATP5ME	Oxidative phosphorylation	Energy metabolism	Metabolism	PMID: 33181091
ATP5MF	Oxidative phosphorylation	Energy metabolism	Metabolism	PMID: 33181091
ATP5MG	Oxidative phosphorylation	Energy metabolism	Metabolism	PMID: 33181091
ATP5PB	Oxidative phosphorylation	Energy metabolism	Metabolism	PMID: 33181091
ATP5PD	Oxidative phosphorylation	Energy metabolism	Metabolism	PMID: 33181091
ATP5PF	Oxidative phosphorylation	Energy metabolism	Metabolism	PMID: 33181091
ATP5PO	Oxidative phosphorylation	Energy metabolism	Metabolism	PMID: 33181091
ATP6AP1	Oxidative phosphorylation	Energy metabolism	Metabolism	PMID: 33181091
ATP6V0A1	Oxidative phosphorylation	Energy metabolism	Metabolism	PMID: 33181091
ATP6V0A2	Oxidative phosphorylation	Energy metabolism	Metabolism	PMID: 33181091
ATP6V0A4	Oxidative phosphorylation	Energy metabolism	Metabolism	PMID: 33181091
ATP6V0B	Oxidative phosphorylation	Energy metabolism	Metabolism	PMID: 33181091
ATP6V0C	Oxidative phosphorylation	Energy metabolism	Metabolism	PMID: 33181091
ATP6V0D1	Oxidative phosphorylation	Energy metabolism	Metabolism	PMID: 33181091
ATP6V0D2	Oxidative phosphorylation	Energy metabolism	Metabolism	PMID: 33181091
ATP6V0E1	Oxidative phosphorylation	Energy metabolism	Metabolism	PMID: 33181091
ATP6V0E2	Oxidative phosphorylation	Energy metabolism	Metabolism	PMID: 33181091
ATP6V1A	Oxidative phosphorylation	Energy metabolism	Metabolism	PMID: 33181091
ATP6V1B1	Oxidative phosphorylation	Energy metabolism	Metabolism	PMID: 33181091
ATP6V1B2	Oxidative phosphorylation	Energy metabolism	Metabolism	PMID: 33181091
ATP6V1C1	Oxidative phosphorylation	Energy metabolism	Metabolism	PMID: 33181091
ATP6V1C2	Oxidative phosphorylation	Energy metabolism	Metabolism	PMID: 33181091
ATP6V1D	Oxidative phosphorylation	Energy metabolism	Metabolism	PMID: 33181091
ATP6V1E1	Oxidative phosphorylation	Energy metabolism	Metabolism	PMID: 33181091
ATP6V1E2	Oxidative phosphorylation	Energy metabolism	Metabolism	PMID: 33181091
ATP6V1F	Oxidative phosphorylation	Energy metabolism	Metabolism	PMID: 33181091
ATP6V1G1	Oxidative phosphorylation	Energy metabolism	Metabolism	PMID: 33181091
ATP6V1G2	Oxidative phosphorylation	Energy metabolism	Metabolism	PMID: 33181091
ATP6V1G3	Oxidative phosphorylation	Energy metabolism	Metabolism	PMID: 33181091
ATP6V1H	Oxidative phosphorylation	Energy metabolism	Metabolism	PMID: 33181091
COX10	Oxidative phosphorylation	Energy metabolism	Metabolism	PMID: 33181091
COX11	Oxidative phosphorylation	Energy metabolism	Metabolism	PMID: 33181091
COX15	Oxidative phosphorylation	Energy metabolism	Metabolism	PMID: 33181091
COX17	Oxidative phosphorylation	Energy metabolism	Metabolism	PMID: 33181091
COX4I1	Oxidative phosphorylation	Energy metabolism	Metabolism	PMID: 33181091
COX4I2	Oxidative phosphorylation	Energy metabolism	Metabolism	PMID: 33181091
COX5A	Oxidative phosphorylation	Energy metabolism	Metabolism	PMID: 33181091
COX5B	Oxidative phosphorylation	Energy metabolism	Metabolism	PMID: 33181091
COX6A1	Oxidative phosphorylation	Energy metabolism	Metabolism	PMID: 33181091
COX6A2	Oxidative phosphorylation	Energy metabolism	Metabolism	PMID: 33181091
COX6B1	Oxidative phosphorylation	Energy metabolism	Metabolism	PMID: 33181091
COX6B2	Oxidative phosphorylation	Energy metabolism	Metabolism	PMID: 33181091
COX6C	Oxidative phosphorylation	Energy metabolism	Metabolism	PMID: 33181091
COX7A1	Oxidative phosphorylation	Energy metabolism	Metabolism	PMID: 33181091
COX7A2	Oxidative phosphorylation	Energy metabolism	Metabolism	PMID: 33181091
COX7A2L	Oxidative phosphorylation	Energy metabolism	Metabolism	PMID: 33181091
COX7B	Oxidative phosphorylation	Energy metabolism	Metabolism	PMID: 33181091
COX7B2	Oxidative phosphorylation	Energy metabolism	Metabolism	PMID: 33181091
COX7C	Oxidative phosphorylation	Energy metabolism	Metabolism	PMID: 33181091
COX8A	Oxidative phosphorylation	Energy metabolism	Metabolism	PMID: 33181091
COX8C	Oxidative phosphorylation	Energy metabolism	Metabolism	PMID: 33181091
CYC1	Oxidative phosphorylation	Energy metabolism	Metabolism	PMID: 33181091
LHPP	Oxidative phosphorylation	Energy metabolism	Metabolism	PMID: 33181091
MT-ATP6	Oxidative phosphorylation	Energy metabolism	Metabolism	PMID: 33181091
MT-ATP8	Oxidative phosphorylation	Energy metabolism	Metabolism	PMID: 33181091
MT-CO1	Oxidative phosphorylation	Energy metabolism	Metabolism	PMID: 33181091
MT-CO2	Oxidative phosphorylation	Energy metabolism	Metabolism	PMID: 33181091
MT-CO3	Oxidative phosphorylation	Energy metabolism	Metabolism	PMID: 33181091
MT-CYB	Oxidative phosphorylation	Energy metabolism	Metabolism	PMID: 33181091
MT-ND1	Oxidative phosphorylation	Energy metabolism	Metabolism	PMID: 33181091
MT-ND2	Oxidative phosphorylation	Energy metabolism	Metabolism	PMID: 33181091
MT-ND3	Oxidative phosphorylation	Energy metabolism	Metabolism	PMID: 33181091
MT-ND4	Oxidative phosphorylation	Energy metabolism	Metabolism	PMID: 33181091
MT-ND4L	Oxidative phosphorylation	Energy metabolism	Metabolism	PMID: 33181091
MT-ND5	Oxidative phosphorylation	Energy metabolism	Metabolism	PMID: 33181091
MT-ND6	Oxidative phosphorylation	Energy metabolism	Metabolism	PMID: 33181091
NDUFA1	Oxidative phosphorylation	Energy metabolism	Metabolism	PMID: 33181091
NDUFA10	Oxidative phosphorylation	Energy metabolism	Metabolism	PMID: 33181091
NDUFA11	Oxidative phosphorylation	Energy metabolism	Metabolism	PMID: 33181091
NDUFA12	Oxidative phosphorylation	Energy metabolism	Metabolism	PMID: 33181091
NDUFA13	Oxidative phosphorylation	Energy metabolism	Metabolism	PMID: 33181091
NDUFA2	Oxidative phosphorylation	Energy metabolism	Metabolism	PMID: 33181091
NDUFA3	Oxidative phosphorylation	Energy metabolism	Metabolism	PMID: 33181091
NDUFA4	Oxidative phosphorylation	Energy metabolism	Metabolism	PMID: 33181091
NDUFA4L2	Oxidative phosphorylation	Energy metabolism	Metabolism	PMID: 33181091
NDUFA5	Oxidative phosphorylation	Energy metabolism	Metabolism	PMID: 33181091
NDUFA6	Oxidative phosphorylation	Energy metabolism	Metabolism	PMID: 33181091
NDUFA7	Oxidative phosphorylation	Energy metabolism	Metabolism	PMID: 33181091
NDUFA8	Oxidative phosphorylation	Energy metabolism	Metabolism	PMID: 33181091
NDUFA9	Oxidative phosphorylation	Energy metabolism	Metabolism	PMID: 33181091
NDUFAB1	Oxidative phosphorylation	Energy metabolism	Metabolism	PMID: 33181091
NDUFB1	Oxidative phosphorylation	Energy metabolism	Metabolism	PMID: 33181091
NDUFB10	Oxidative phosphorylation	Energy metabolism	Metabolism	PMID: 33181091
NDUFB11	Oxidative phosphorylation	Energy metabolism	Metabolism	PMID: 33181091
NDUFB2	Oxidative phosphorylation	Energy metabolism	Metabolism	PMID: 33181091
NDUFB3	Oxidative phosphorylation	Energy metabolism	Metabolism	PMID: 33181091
NDUFB4	Oxidative phosphorylation	Energy metabolism	Metabolism	PMID: 33181091
NDUFB5	Oxidative phosphorylation	Energy metabolism	Metabolism	PMID: 33181091
NDUFB6	Oxidative phosphorylation	Energy metabolism	Metabolism	PMID: 33181091
NDUFB7	Oxidative phosphorylation	Energy metabolism	Metabolism	PMID: 33181091
NDUFB8	Oxidative phosphorylation	Energy metabolism	Metabolism	PMID: 33181091
NDUFB9	Oxidative phosphorylation	Energy metabolism	Metabolism	PMID: 33181091
NDUFC1	Oxidative phosphorylation	Energy metabolism	Metabolism	PMID: 33181091
NDUFC2	Oxidative phosphorylation	Energy metabolism	Metabolism	PMID: 33181091
NDUFS1	Oxidative phosphorylation	Energy metabolism	Metabolism	PMID: 33181091
NDUFS2	Oxidative phosphorylation	Energy metabolism	Metabolism	PMID: 33181091
NDUFS3	Oxidative phosphorylation	Energy metabolism	Metabolism	PMID: 33181091
NDUFS4	Oxidative phosphorylation	Energy metabolism	Metabolism	PMID: 33181091
NDUFS5	Oxidative phosphorylation	Energy metabolism	Metabolism	PMID: 33181091
NDUFS6	Oxidative phosphorylation	Energy metabolism	Metabolism	PMID: 33181091
NDUFS7	Oxidative phosphorylation	Energy metabolism	Metabolism	PMID: 33181091
NDUFS8	Oxidative phosphorylation	Energy metabolism	Metabolism	PMID: 33181091
NDUFV1	Oxidative phosphorylation	Energy metabolism	Metabolism	PMID: 33181091
NDUFV2	Oxidative phosphorylation	Energy metabolism	Metabolism	PMID: 33181091
NDUFV3	Oxidative phosphorylation	Energy metabolism	Metabolism	PMID: 33181091
PPA1	Oxidative phosphorylation	Energy metabolism	Metabolism	PMID: 33181091
PPA2	Oxidative phosphorylation	Energy metabolism	Metabolism	PMID: 33181091
SDHA	Oxidative phosphorylation	Energy metabolism	Metabolism	PMID: 33181091
SDHB	Oxidative phosphorylation	Energy metabolism	Metabolism	PMID: 33181091
SDHC	Oxidative phosphorylation	Energy metabolism	Metabolism	PMID: 33181091
SDHD	Oxidative phosphorylation	Energy metabolism	Metabolism	PMID: 33181091
TCIRG1	Oxidative phosphorylation	Energy metabolism	Metabolism	PMID: 33181091
UQCR10	Oxidative phosphorylation	Energy metabolism	Metabolism	PMID: 33181091
UQCR11	Oxidative phosphorylation	Energy metabolism	Metabolism	PMID: 33181091
UQCRB	Oxidative phosphorylation	Energy metabolism	Metabolism	PMID: 33181091
UQCRC1	Oxidative phosphorylation	Energy metabolism	Metabolism	PMID: 33181091
UQCRC2	Oxidative phosphorylation	Energy metabolism	Metabolism	PMID: 33181091
UQCRFS1	Oxidative phosphorylation	Energy metabolism	Metabolism	PMID: 33181091
UQCRH	Oxidative phosphorylation	Energy metabolism	Metabolism	PMID: 33181091
UQCRHL	Oxidative phosphorylation	Energy metabolism	Metabolism	PMID: 33181091
UQCRQ	Oxidative phosphorylation	Energy metabolism	Metabolism	PMID: 33181091
BPNT1	Sulfur metabolism	Energy metabolism	Metabolism	PMID: 33181091
ETHE1	Sulfur metabolism	Energy metabolism	Metabolism	PMID: 33181091
IMPAD1	Sulfur metabolism	Energy metabolism	Metabolism	PMID: 33181091
MPST	Sulfur metabolism	Energy metabolism	Metabolism	PMID: 33181091
PAPSS1	Sulfur metabolism	Energy metabolism	Metabolism	PMID: 33181091
PAPSS2	Sulfur metabolism	Energy metabolism	Metabolism	PMID: 33181091
SQOR	Sulfur metabolism	Energy metabolism	Metabolism	PMID: 33181091
SUOX	Sulfur metabolism	Energy metabolism	Metabolism	PMID: 33181091
TST	Sulfur metabolism	Energy metabolism	Metabolism	PMID: 33181091
ACAA1	alpha-Linolenic acid metabolism	Lipid metabolism	Metabolism	PMID: 33181091
ACOX1	alpha-Linolenic acid metabolism	Lipid metabolism	Metabolism	PMID: 33181091
ACOX3	alpha-Linolenic acid metabolism	Lipid metabolism	Metabolism	PMID: 33181091
FADS2	alpha-Linolenic acid metabolism	Lipid metabolism	Metabolism	PMID: 33181091
PLA2G10	alpha-Linolenic acid metabolism	Lipid metabolism	Metabolism	PMID: 33181091
PLA2G12A	alpha-Linolenic acid metabolism	Lipid metabolism	Metabolism	PMID: 33181091
PLA2G12B	alpha-Linolenic acid metabolism	Lipid metabolism	Metabolism	PMID: 33181091
PLA2G1B	alpha-Linolenic acid metabolism	Lipid metabolism	Metabolism	PMID: 33181091
PLA2G2A	alpha-Linolenic acid metabolism	Lipid metabolism	Metabolism	PMID: 33181091
PLA2G2C	alpha-Linolenic acid metabolism	Lipid metabolism	Metabolism	PMID: 33181091
PLA2G2D	alpha-Linolenic acid metabolism	Lipid metabolism	Metabolism	PMID: 33181091
PLA2G2E	alpha-Linolenic acid metabolism	Lipid metabolism	Metabolism	PMID: 33181091
PLA2G2F	alpha-Linolenic acid metabolism	Lipid metabolism	Metabolism	PMID: 33181091
PLA2G3	alpha-Linolenic acid metabolism	Lipid metabolism	Metabolism	PMID: 33181091
PLA2G4A	alpha-Linolenic acid metabolism	Lipid metabolism	Metabolism	PMID: 33181091
PLA2G4B	alpha-Linolenic acid metabolism	Lipid metabolism	Metabolism	PMID: 33181091
PLA2G4C	alpha-Linolenic acid metabolism	Lipid metabolism	Metabolism	PMID: 33181091
PLA2G4D	alpha-Linolenic acid metabolism	Lipid metabolism	Metabolism	PMID: 33181091
PLA2G4E	alpha-Linolenic acid metabolism	Lipid metabolism	Metabolism	PMID: 33181091
PLA2G4F	alpha-Linolenic acid metabolism	Lipid metabolism	Metabolism	PMID: 33181091
PLA2G5	alpha-Linolenic acid metabolism	Lipid metabolism	Metabolism	PMID: 33181091
PLA2G6	alpha-Linolenic acid metabolism	Lipid metabolism	Metabolism	PMID: 33181091
PLAAT3	alpha-Linolenic acid metabolism	Lipid metabolism	Metabolism	PMID: 33181091
PLB1	alpha-Linolenic acid metabolism	Lipid metabolism	Metabolism	PMID: 33181091
AKR1C3	Arachidonic acid metabolism	Lipid metabolism	Metabolism	PMID: 33181091
ALOX12	Arachidonic acid metabolism	Lipid metabolism	Metabolism	PMID: 33181091
ALOX12B	Arachidonic acid metabolism	Lipid metabolism	Metabolism	PMID: 33181091
ALOX15	Arachidonic acid metabolism	Lipid metabolism	Metabolism	PMID: 33181091
ALOX15B	Arachidonic acid metabolism	Lipid metabolism	Metabolism	PMID: 33181091
ALOX5	Arachidonic acid metabolism	Lipid metabolism	Metabolism	PMID: 33181091
CBR1	Arachidonic acid metabolism	Lipid metabolism	Metabolism	PMID: 33181091
CBR3	Arachidonic acid metabolism	Lipid metabolism	Metabolism	PMID: 33181091
CYP2B6	Arachidonic acid metabolism	Lipid metabolism	Metabolism	PMID: 33181091
CYP2C19	Arachidonic acid metabolism	Lipid metabolism	Metabolism	PMID: 33181091
CYP2C8	Arachidonic acid metabolism	Lipid metabolism	Metabolism	PMID: 33181091
CYP2C9	Arachidonic acid metabolism	Lipid metabolism	Metabolism	PMID: 33181091
CYP2E1	Arachidonic acid metabolism	Lipid metabolism	Metabolism	PMID: 33181091
CYP2J2	Arachidonic acid metabolism	Lipid metabolism	Metabolism	PMID: 33181091
CYP2U1	Arachidonic acid metabolism	Lipid metabolism	Metabolism	PMID: 33181091
CYP4A11	Arachidonic acid metabolism	Lipid metabolism	Metabolism	PMID: 33181091
CYP4A22	Arachidonic acid metabolism	Lipid metabolism	Metabolism	PMID: 33181091
CYP4F2	Arachidonic acid metabolism	Lipid metabolism	Metabolism	PMID: 33181091
CYP4F3	Arachidonic acid metabolism	Lipid metabolism	Metabolism	PMID: 33181091
CYP4F8	Arachidonic acid metabolism	Lipid metabolism	Metabolism	PMID: 33181091
EPHX2	Arachidonic acid metabolism	Lipid metabolism	Metabolism	PMID: 33181091
GGT1	Arachidonic acid metabolism	Lipid metabolism	Metabolism	PMID: 33181091
GGT5	Arachidonic acid metabolism	Lipid metabolism	Metabolism	PMID: 33181091
GPX1	Arachidonic acid metabolism	Lipid metabolism	Metabolism	PMID: 33181091
GPX2	Arachidonic acid metabolism	Lipid metabolism	Metabolism	PMID: 33181091
GPX3	Arachidonic acid metabolism	Lipid metabolism	Metabolism	PMID: 33181091
GPX5	Arachidonic acid metabolism	Lipid metabolism	Metabolism	PMID: 33181091
GPX6	Arachidonic acid metabolism	Lipid metabolism	Metabolism	PMID: 33181091
GPX7	Arachidonic acid metabolism	Lipid metabolism	Metabolism	PMID: 33181091
GPX8	Arachidonic acid metabolism	Lipid metabolism	Metabolism	PMID: 33181091
HPGDS	Arachidonic acid metabolism	Lipid metabolism	Metabolism	PMID: 33181091
LTA4H	Arachidonic acid metabolism	Lipid metabolism	Metabolism	PMID: 33181091
LTC4S	Arachidonic acid metabolism	Lipid metabolism	Metabolism	PMID: 33181091
PLA2G10	Arachidonic acid metabolism	Lipid metabolism	Metabolism	PMID: 33181091
PLA2G12A	Arachidonic acid metabolism	Lipid metabolism	Metabolism	PMID: 33181091
PLA2G12B	Arachidonic acid metabolism	Lipid metabolism	Metabolism	PMID: 33181091
PLA2G1B	Arachidonic acid metabolism	Lipid metabolism	Metabolism	PMID: 33181091
PLA2G2A	Arachidonic acid metabolism	Lipid metabolism	Metabolism	PMID: 33181091
PLA2G2C	Arachidonic acid metabolism	Lipid metabolism	Metabolism	PMID: 33181091
PLA2G2D	Arachidonic acid metabolism	Lipid metabolism	Metabolism	PMID: 33181091
PLA2G2E	Arachidonic acid metabolism	Lipid metabolism	Metabolism	PMID: 33181091
PLA2G2F	Arachidonic acid metabolism	Lipid metabolism	Metabolism	PMID: 33181091
PLA2G3	Arachidonic acid metabolism	Lipid metabolism	Metabolism	PMID: 33181091
PLA2G4A	Arachidonic acid metabolism	Lipid metabolism	Metabolism	PMID: 33181091
PLA2G4B	Arachidonic acid metabolism	Lipid metabolism	Metabolism	PMID: 33181091
PLA2G4C	Arachidonic acid metabolism	Lipid metabolism	Metabolism	PMID: 33181091
PLA2G4D	Arachidonic acid metabolism	Lipid metabolism	Metabolism	PMID: 33181091
PLA2G4E	Arachidonic acid metabolism	Lipid metabolism	Metabolism	PMID: 33181091
PLA2G4F	Arachidonic acid metabolism	Lipid metabolism	Metabolism	PMID: 33181091
PLA2G5	Arachidonic acid metabolism	Lipid metabolism	Metabolism	PMID: 33181091
PLA2G6	Arachidonic acid metabolism	Lipid metabolism	Metabolism	PMID: 33181091
PLAAT3	Arachidonic acid metabolism	Lipid metabolism	Metabolism	PMID: 33181091
PLB1	Arachidonic acid metabolism	Lipid metabolism	Metabolism	PMID: 33181091
PRXL2B	Arachidonic acid metabolism	Lipid metabolism	Metabolism	PMID: 33181091
PTGDS	Arachidonic acid metabolism	Lipid metabolism	Metabolism	PMID: 33181091
PTGES	Arachidonic acid metabolism	Lipid metabolism	Metabolism	PMID: 33181091
PTGES2	Arachidonic acid metabolism	Lipid metabolism	Metabolism	PMID: 33181091
PTGES3	Arachidonic acid metabolism	Lipid metabolism	Metabolism	PMID: 33181091
PTGIS	Arachidonic acid metabolism	Lipid metabolism	Metabolism	PMID: 33181091
PTGS1	Arachidonic acid metabolism	Lipid metabolism	Metabolism	PMID: 33181091
PTGS2	Arachidonic acid metabolism	Lipid metabolism	Metabolism	PMID: 33181091
TBXAS1	Arachidonic acid metabolism	Lipid metabolism	Metabolism	PMID: 33181091
ACAA1	Biosynthesis of unsaturated fatty acids	Lipid metabolism	Metabolism	PMID: 33181091
ACOT1	Biosynthesis of unsaturated fatty acids	Lipid metabolism	Metabolism	PMID: 33181091
ACOT2	Biosynthesis of unsaturated fatty acids	Lipid metabolism	Metabolism	PMID: 33181091
ACOT4	Biosynthesis of unsaturated fatty acids	Lipid metabolism	Metabolism	PMID: 33181091
ACOT7	Biosynthesis of unsaturated fatty acids	Lipid metabolism	Metabolism	PMID: 33181091
ACOX1	Biosynthesis of unsaturated fatty acids	Lipid metabolism	Metabolism	PMID: 33181091
ACOX3	Biosynthesis of unsaturated fatty acids	Lipid metabolism	Metabolism	PMID: 33181091
BAAT	Biosynthesis of unsaturated fatty acids	Lipid metabolism	Metabolism	PMID: 33181091
ELOVL2	Biosynthesis of unsaturated fatty acids	Lipid metabolism	Metabolism	PMID: 33181091
ELOVL5	Biosynthesis of unsaturated fatty acids	Lipid metabolism	Metabolism	PMID: 33181091
ELOVL6	Biosynthesis of unsaturated fatty acids	Lipid metabolism	Metabolism	PMID: 33181091
FADS1	Biosynthesis of unsaturated fatty acids	Lipid metabolism	Metabolism	PMID: 33181091
FADS2	Biosynthesis of unsaturated fatty acids	Lipid metabolism	Metabolism	PMID: 33181091
HACD1	Biosynthesis of unsaturated fatty acids	Lipid metabolism	Metabolism	PMID: 33181091
HACD2	Biosynthesis of unsaturated fatty acids	Lipid metabolism	Metabolism	PMID: 33181091
HACD3	Biosynthesis of unsaturated fatty acids	Lipid metabolism	Metabolism	PMID: 33181091
HACD4	Biosynthesis of unsaturated fatty acids	Lipid metabolism	Metabolism	PMID: 33181091
HADHA	Biosynthesis of unsaturated fatty acids	Lipid metabolism	Metabolism	PMID: 33181091
HSD17B12	Biosynthesis of unsaturated fatty acids	Lipid metabolism	Metabolism	PMID: 33181091
PECR	Biosynthesis of unsaturated fatty acids	Lipid metabolism	Metabolism	PMID: 33181091
SCD	Biosynthesis of unsaturated fatty acids	Lipid metabolism	Metabolism	PMID: 33181091
SCD5	Biosynthesis of unsaturated fatty acids	Lipid metabolism	Metabolism	PMID: 33181091
TECR	Biosynthesis of unsaturated fatty acids	Lipid metabolism	Metabolism	PMID: 33181091
CYP51A1	Cholesterol Biosynthesis	Lipid metabolism	Metabolism	PMID: 33181091
DHCR24	Cholesterol Biosynthesis	Lipid metabolism	Metabolism	PMID: 33181091
DHCR7	Cholesterol Biosynthesis	Lipid metabolism	Metabolism	PMID: 33181091
EBP	Cholesterol Biosynthesis	Lipid metabolism	Metabolism	PMID: 33181091
FDFT1	Cholesterol Biosynthesis	Lipid metabolism	Metabolism	PMID: 33181091
HSD17B7	Cholesterol Biosynthesis	Lipid metabolism	Metabolism	PMID: 33181091
LBR	Cholesterol Biosynthesis	Lipid metabolism	Metabolism	PMID: 33181091
LIPA	Cholesterol Biosynthesis	Lipid metabolism	Metabolism	PMID: 33181091
LSS	Cholesterol Biosynthesis	Lipid metabolism	Metabolism	PMID: 33181091
MSMO1	Cholesterol Biosynthesis	Lipid metabolism	Metabolism	PMID: 33181091
NSDHL	Cholesterol Biosynthesis	Lipid metabolism	Metabolism	PMID: 33181091
SC5D	Cholesterol Biosynthesis	Lipid metabolism	Metabolism	PMID: 33181091
SOAT1	Cholesterol Biosynthesis	Lipid metabolism	Metabolism	PMID: 33181091
SQLE	Cholesterol Biosynthesis	Lipid metabolism	Metabolism	PMID: 33181091
TM7SF2	Cholesterol Biosynthesis	Lipid metabolism	Metabolism	PMID: 33181091
AGPS	Ether lipid metabolism	Lipid metabolism	Metabolism	PMID: 33181091
CEPT1	Ether lipid metabolism	Lipid metabolism	Metabolism	PMID: 33181091
CHPT1	Ether lipid metabolism	Lipid metabolism	Metabolism	PMID: 33181091
ENPP2	Ether lipid metabolism	Lipid metabolism	Metabolism	PMID: 33181091
ENPP6	Ether lipid metabolism	Lipid metabolism	Metabolism	PMID: 33181091
GAL3ST1	Ether lipid metabolism	Lipid metabolism	Metabolism	PMID: 33181091
GDPD1	Ether lipid metabolism	Lipid metabolism	Metabolism	PMID: 33181091
GDPD3	Ether lipid metabolism	Lipid metabolism	Metabolism	PMID: 33181091
LPCAT1	Ether lipid metabolism	Lipid metabolism	Metabolism	PMID: 33181091
LPCAT2	Ether lipid metabolism	Lipid metabolism	Metabolism	PMID: 33181091
LPCAT4	Ether lipid metabolism	Lipid metabolism	Metabolism	PMID: 33181091
PAFAH1B1	Ether lipid metabolism	Lipid metabolism	Metabolism	PMID: 33181091
PAFAH1B2	Ether lipid metabolism	Lipid metabolism	Metabolism	PMID: 33181091
PAFAH1B3	Ether lipid metabolism	Lipid metabolism	Metabolism	PMID: 33181091
PAFAH2	Ether lipid metabolism	Lipid metabolism	Metabolism	PMID: 33181091
PLA2G10	Ether lipid metabolism	Lipid metabolism	Metabolism	PMID: 33181091
PLA2G12A	Ether lipid metabolism	Lipid metabolism	Metabolism	PMID: 33181091
PLA2G12B	Ether lipid metabolism	Lipid metabolism	Metabolism	PMID: 33181091
PLA2G1B	Ether lipid metabolism	Lipid metabolism	Metabolism	PMID: 33181091
PLA2G2A	Ether lipid metabolism	Lipid metabolism	Metabolism	PMID: 33181091
PLA2G2C	Ether lipid metabolism	Lipid metabolism	Metabolism	PMID: 33181091
PLA2G2D	Ether lipid metabolism	Lipid metabolism	Metabolism	PMID: 33181091
PLA2G2E	Ether lipid metabolism	Lipid metabolism	Metabolism	PMID: 33181091
PLA2G2F	Ether lipid metabolism	Lipid metabolism	Metabolism	PMID: 33181091
PLA2G3	Ether lipid metabolism	Lipid metabolism	Metabolism	PMID: 33181091
PLA2G4A	Ether lipid metabolism	Lipid metabolism	Metabolism	PMID: 33181091
PLA2G4B	Ether lipid metabolism	Lipid metabolism	Metabolism	PMID: 33181091
PLA2G4C	Ether lipid metabolism	Lipid metabolism	Metabolism	PMID: 33181091
PLA2G4D	Ether lipid metabolism	Lipid metabolism	Metabolism	PMID: 33181091
PLA2G4E	Ether lipid metabolism	Lipid metabolism	Metabolism	PMID: 33181091
PLA2G4F	Ether lipid metabolism	Lipid metabolism	Metabolism	PMID: 33181091
PLA2G5	Ether lipid metabolism	Lipid metabolism	Metabolism	PMID: 33181091
PLA2G6	Ether lipid metabolism	Lipid metabolism	Metabolism	PMID: 33181091
PLA2G7	Ether lipid metabolism	Lipid metabolism	Metabolism	PMID: 33181091
PLAAT3	Ether lipid metabolism	Lipid metabolism	Metabolism	PMID: 33181091
PLB1	Ether lipid metabolism	Lipid metabolism	Metabolism	PMID: 33181091
PLD1	Ether lipid metabolism	Lipid metabolism	Metabolism	PMID: 33181091
PLD2	Ether lipid metabolism	Lipid metabolism	Metabolism	PMID: 33181091
PLD3	Ether lipid metabolism	Lipid metabolism	Metabolism	PMID: 33181091
PLD4	Ether lipid metabolism	Lipid metabolism	Metabolism	PMID: 33181091
PLPP1	Ether lipid metabolism	Lipid metabolism	Metabolism	PMID: 33181091
PLPP2	Ether lipid metabolism	Lipid metabolism	Metabolism	PMID: 33181091
PLPP3	Ether lipid metabolism	Lipid metabolism	Metabolism	PMID: 33181091
SELENOI	Ether lipid metabolism	Lipid metabolism	Metabolism	PMID: 33181091
TMEM86B	Ether lipid metabolism	Lipid metabolism	Metabolism	PMID: 33181091
UGT8	Ether lipid metabolism	Lipid metabolism	Metabolism	PMID: 33181091
ACACA	Fatty acid biosynthesis	Lipid metabolism	Metabolism	PMID: 33181091
ACACB	Fatty acid biosynthesis	Lipid metabolism	Metabolism	PMID: 33181091
ACSBG1	Fatty acid biosynthesis	Lipid metabolism	Metabolism	PMID: 33181091
ACSBG2	Fatty acid biosynthesis	Lipid metabolism	Metabolism	PMID: 33181091
ACSL1	Fatty acid biosynthesis	Lipid metabolism	Metabolism	PMID: 33181091
ACSL3	Fatty acid biosynthesis	Lipid metabolism	Metabolism	PMID: 33181091
ACSL4	Fatty acid biosynthesis	Lipid metabolism	Metabolism	PMID: 33181091
ACSL5	Fatty acid biosynthesis	Lipid metabolism	Metabolism	PMID: 33181091
ACSL6	Fatty acid biosynthesis	Lipid metabolism	Metabolism	PMID: 33181091
FASN	Fatty acid biosynthesis	Lipid metabolism	Metabolism	PMID: 33181091
MCAT	Fatty acid biosynthesis	Lipid metabolism	Metabolism	PMID: 33181091
OLAH	Fatty acid biosynthesis	Lipid metabolism	Metabolism	PMID: 33181091
OXSM	Fatty acid biosynthesis	Lipid metabolism	Metabolism	PMID: 33181091
ACAA1	Fatty acid degradation	Lipid metabolism	Metabolism	PMID: 33181091
ACAA2	Fatty acid degradation	Lipid metabolism	Metabolism	PMID: 33181091
ACADL	Fatty acid degradation	Lipid metabolism	Metabolism	PMID: 33181091
ACADM	Fatty acid degradation	Lipid metabolism	Metabolism	PMID: 33181091
ACADS	Fatty acid degradation	Lipid metabolism	Metabolism	PMID: 33181091
ACADSB	Fatty acid degradation	Lipid metabolism	Metabolism	PMID: 33181091
ACADVL	Fatty acid degradation	Lipid metabolism	Metabolism	PMID: 33181091
ACAT1	Fatty acid degradation	Lipid metabolism	Metabolism	PMID: 33181091
ACAT2	Fatty acid degradation	Lipid metabolism	Metabolism	PMID: 33181091
ACOX1	Fatty acid degradation	Lipid metabolism	Metabolism	PMID: 33181091
ACOX3	Fatty acid degradation	Lipid metabolism	Metabolism	PMID: 33181091
ACSBG1	Fatty acid degradation	Lipid metabolism	Metabolism	PMID: 33181091
ACSBG2	Fatty acid degradation	Lipid metabolism	Metabolism	PMID: 33181091
ACSL1	Fatty acid degradation	Lipid metabolism	Metabolism	PMID: 33181091
ACSL3	Fatty acid degradation	Lipid metabolism	Metabolism	PMID: 33181091
ACSL4	Fatty acid degradation	Lipid metabolism	Metabolism	PMID: 33181091
ACSL5	Fatty acid degradation	Lipid metabolism	Metabolism	PMID: 33181091
ACSL6	Fatty acid degradation	Lipid metabolism	Metabolism	PMID: 33181091
ADH1A	Fatty acid degradation	Lipid metabolism	Metabolism	PMID: 33181091
ADH1B	Fatty acid degradation	Lipid metabolism	Metabolism	PMID: 33181091
ADH1C	Fatty acid degradation	Lipid metabolism	Metabolism	PMID: 33181091
ADH4	Fatty acid degradation	Lipid metabolism	Metabolism	PMID: 33181091
ADH5	Fatty acid degradation	Lipid metabolism	Metabolism	PMID: 33181091
ADH6	Fatty acid degradation	Lipid metabolism	Metabolism	PMID: 33181091
ADH7	Fatty acid degradation	Lipid metabolism	Metabolism	PMID: 33181091
ALDH1B1	Fatty acid degradation	Lipid metabolism	Metabolism	PMID: 33181091
ALDH2	Fatty acid degradation	Lipid metabolism	Metabolism	PMID: 33181091
ALDH3A2	Fatty acid degradation	Lipid metabolism	Metabolism	PMID: 33181091
ALDH7A1	Fatty acid degradation	Lipid metabolism	Metabolism	PMID: 33181091
ALDH9A1	Fatty acid degradation	Lipid metabolism	Metabolism	PMID: 33181091
CPT1A	Fatty acid degradation	Lipid metabolism	Metabolism	PMID: 33181091
CPT1B	Fatty acid degradation	Lipid metabolism	Metabolism	PMID: 33181091
CPT1C	Fatty acid degradation	Lipid metabolism	Metabolism	PMID: 33181091
CPT2	Fatty acid degradation	Lipid metabolism	Metabolism	PMID: 33181091
CYP4A11	Fatty acid degradation	Lipid metabolism	Metabolism	PMID: 33181091
CYP4A22	Fatty acid degradation	Lipid metabolism	Metabolism	PMID: 33181091
ECHS1	Fatty acid degradation	Lipid metabolism	Metabolism	PMID: 33181091
ECI1	Fatty acid degradation	Lipid metabolism	Metabolism	PMID: 33181091
ECI2	Fatty acid degradation	Lipid metabolism	Metabolism	PMID: 33181091
EHHADH	Fatty acid degradation	Lipid metabolism	Metabolism	PMID: 33181091
GCDH	Fatty acid degradation	Lipid metabolism	Metabolism	PMID: 33181091
HADH	Fatty acid degradation	Lipid metabolism	Metabolism	PMID: 33181091
HADHA	Fatty acid degradation	Lipid metabolism	Metabolism	PMID: 33181091
HADHB	Fatty acid degradation	Lipid metabolism	Metabolism	PMID: 33181091
ABHD17A	Fatty acid elongation	Lipid metabolism	Metabolism	PMID: 33181091
ABHD17B	Fatty acid elongation	Lipid metabolism	Metabolism	PMID: 33181091
ABHD17C	Fatty acid elongation	Lipid metabolism	Metabolism	PMID: 33181091
ACAA2	Fatty acid elongation	Lipid metabolism	Metabolism	PMID: 33181091
ACOT1	Fatty acid elongation	Lipid metabolism	Metabolism	PMID: 33181091
ACOT2	Fatty acid elongation	Lipid metabolism	Metabolism	PMID: 33181091
ACOT4	Fatty acid elongation	Lipid metabolism	Metabolism	PMID: 33181091
ACOT7	Fatty acid elongation	Lipid metabolism	Metabolism	PMID: 33181091
ECHS1	Fatty acid elongation	Lipid metabolism	Metabolism	PMID: 33181091
ELOVL1	Fatty acid elongation	Lipid metabolism	Metabolism	PMID: 33181091
ELOVL2	Fatty acid elongation	Lipid metabolism	Metabolism	PMID: 33181091
ELOVL3	Fatty acid elongation	Lipid metabolism	Metabolism	PMID: 33181091
ELOVL4	Fatty acid elongation	Lipid metabolism	Metabolism	PMID: 33181091
ELOVL5	Fatty acid elongation	Lipid metabolism	Metabolism	PMID: 33181091
ELOVL6	Fatty acid elongation	Lipid metabolism	Metabolism	PMID: 33181091
ELOVL7	Fatty acid elongation	Lipid metabolism	Metabolism	PMID: 33181091
HACD1	Fatty acid elongation	Lipid metabolism	Metabolism	PMID: 33181091
HACD2	Fatty acid elongation	Lipid metabolism	Metabolism	PMID: 33181091
HACD3	Fatty acid elongation	Lipid metabolism	Metabolism	PMID: 33181091
HACD4	Fatty acid elongation	Lipid metabolism	Metabolism	PMID: 33181091
HADH	Fatty acid elongation	Lipid metabolism	Metabolism	PMID: 33181091
HADHA	Fatty acid elongation	Lipid metabolism	Metabolism	PMID: 33181091
HADHB	Fatty acid elongation	Lipid metabolism	Metabolism	PMID: 33181091
HSD17B12	Fatty acid elongation	Lipid metabolism	Metabolism	PMID: 33181091
MECR	Fatty acid elongation	Lipid metabolism	Metabolism	PMID: 33181091
PPT1	Fatty acid elongation	Lipid metabolism	Metabolism	PMID: 33181091
PPT2	Fatty acid elongation	Lipid metabolism	Metabolism	PMID: 33181091
TECR	Fatty acid elongation	Lipid metabolism	Metabolism	PMID: 33181091
THEM4	Fatty acid elongation	Lipid metabolism	Metabolism	PMID: 33181091
THEM5	Fatty acid elongation	Lipid metabolism	Metabolism	PMID: 33181091
AGK	Glycerolipid metabolism	Lipid metabolism	Metabolism	PMID: 33181091
AGPAT1	Glycerolipid metabolism	Lipid metabolism	Metabolism	PMID: 33181091
AGPAT2	Glycerolipid metabolism	Lipid metabolism	Metabolism	PMID: 33181091
AGPAT3	Glycerolipid metabolism	Lipid metabolism	Metabolism	PMID: 33181091
AGPAT4	Glycerolipid metabolism	Lipid metabolism	Metabolism	PMID: 33181091
AGPAT5	Glycerolipid metabolism	Lipid metabolism	Metabolism	PMID: 33181091
AKR1A1	Glycerolipid metabolism	Lipid metabolism	Metabolism	PMID: 33181091
AKR1B1	Glycerolipid metabolism	Lipid metabolism	Metabolism	PMID: 33181091
AKR1B10	Glycerolipid metabolism	Lipid metabolism	Metabolism	PMID: 33181091
ALDH1B1	Glycerolipid metabolism	Lipid metabolism	Metabolism	PMID: 33181091
ALDH2	Glycerolipid metabolism	Lipid metabolism	Metabolism	PMID: 33181091
ALDH3A2	Glycerolipid metabolism	Lipid metabolism	Metabolism	PMID: 33181091
ALDH7A1	Glycerolipid metabolism	Lipid metabolism	Metabolism	PMID: 33181091
ALDH9A1	Glycerolipid metabolism	Lipid metabolism	Metabolism	PMID: 33181091
CEL	Glycerolipid metabolism	Lipid metabolism	Metabolism	PMID: 33181091
DGAT1	Glycerolipid metabolism	Lipid metabolism	Metabolism	PMID: 33181091
DGAT2	Glycerolipid metabolism	Lipid metabolism	Metabolism	PMID: 33181091
DGKA	Glycerolipid metabolism	Lipid metabolism	Metabolism	PMID: 33181091
DGKB	Glycerolipid metabolism	Lipid metabolism	Metabolism	PMID: 33181091
DGKD	Glycerolipid metabolism	Lipid metabolism	Metabolism	PMID: 33181091
DGKE	Glycerolipid metabolism	Lipid metabolism	Metabolism	PMID: 33181091
DGKG	Glycerolipid metabolism	Lipid metabolism	Metabolism	PMID: 33181091
DGKH	Glycerolipid metabolism	Lipid metabolism	Metabolism	PMID: 33181091
DGKI	Glycerolipid metabolism	Lipid metabolism	Metabolism	PMID: 33181091
DGKK	Glycerolipid metabolism	Lipid metabolism	Metabolism	PMID: 33181091
DGKQ	Glycerolipid metabolism	Lipid metabolism	Metabolism	PMID: 33181091
DGKZ	Glycerolipid metabolism	Lipid metabolism	Metabolism	PMID: 33181091
GK	Glycerolipid metabolism	Lipid metabolism	Metabolism	PMID: 33181091
GK2	Glycerolipid metabolism	Lipid metabolism	Metabolism	PMID: 33181091
GLA	Glycerolipid metabolism	Lipid metabolism	Metabolism	PMID: 33181091
GLYCTK	Glycerolipid metabolism	Lipid metabolism	Metabolism	PMID: 33181091
GPAM	Glycerolipid metabolism	Lipid metabolism	Metabolism	PMID: 33181091
GPAT2	Glycerolipid metabolism	Lipid metabolism	Metabolism	PMID: 33181091
GPAT3	Glycerolipid metabolism	Lipid metabolism	Metabolism	PMID: 33181091
GPAT4	Glycerolipid metabolism	Lipid metabolism	Metabolism	PMID: 33181091
LCLAT1	Glycerolipid metabolism	Lipid metabolism	Metabolism	PMID: 33181091
LIPC	Glycerolipid metabolism	Lipid metabolism	Metabolism	PMID: 33181091
LIPF	Glycerolipid metabolism	Lipid metabolism	Metabolism	PMID: 33181091
LIPG	Glycerolipid metabolism	Lipid metabolism	Metabolism	PMID: 33181091
LPIN1	Glycerolipid metabolism	Lipid metabolism	Metabolism	PMID: 33181091
LPIN2	Glycerolipid metabolism	Lipid metabolism	Metabolism	PMID: 33181091
LPIN3	Glycerolipid metabolism	Lipid metabolism	Metabolism	PMID: 33181091
LPL	Glycerolipid metabolism	Lipid metabolism	Metabolism	PMID: 33181091
MBOAT1	Glycerolipid metabolism	Lipid metabolism	Metabolism	PMID: 33181091
MBOAT2	Glycerolipid metabolism	Lipid metabolism	Metabolism	PMID: 33181091
MGLL	Glycerolipid metabolism	Lipid metabolism	Metabolism	PMID: 33181091
MOGAT1	Glycerolipid metabolism	Lipid metabolism	Metabolism	PMID: 33181091
MOGAT2	Glycerolipid metabolism	Lipid metabolism	Metabolism	PMID: 33181091
MOGAT3	Glycerolipid metabolism	Lipid metabolism	Metabolism	PMID: 33181091
PLPP1	Glycerolipid metabolism	Lipid metabolism	Metabolism	PMID: 33181091
PLPP2	Glycerolipid metabolism	Lipid metabolism	Metabolism	PMID: 33181091
PLPP3	Glycerolipid metabolism	Lipid metabolism	Metabolism	PMID: 33181091
PLPP4	Glycerolipid metabolism	Lipid metabolism	Metabolism	PMID: 33181091
PLPP5	Glycerolipid metabolism	Lipid metabolism	Metabolism	PMID: 33181091
PNLIP	Glycerolipid metabolism	Lipid metabolism	Metabolism	PMID: 33181091
PNLIPRP1	Glycerolipid metabolism	Lipid metabolism	Metabolism	PMID: 33181091
PNLIPRP2	Glycerolipid metabolism	Lipid metabolism	Metabolism	PMID: 33181091
PNLIPRP3	Glycerolipid metabolism	Lipid metabolism	Metabolism	PMID: 33181091
PNPLA2	Glycerolipid metabolism	Lipid metabolism	Metabolism	PMID: 33181091
PNPLA3	Glycerolipid metabolism	Lipid metabolism	Metabolism	PMID: 33181091
TKFC	Glycerolipid metabolism	Lipid metabolism	Metabolism	PMID: 33181091
ACHE	Glycerophospholipid metabolism	Lipid metabolism	Metabolism	PMID: 33181091
ADPRM	Glycerophospholipid metabolism	Lipid metabolism	Metabolism	PMID: 33181091
AGPAT1	Glycerophospholipid metabolism	Lipid metabolism	Metabolism	PMID: 33181091
AGPAT2	Glycerophospholipid metabolism	Lipid metabolism	Metabolism	PMID: 33181091
AGPAT3	Glycerophospholipid metabolism	Lipid metabolism	Metabolism	PMID: 33181091
AGPAT4	Glycerophospholipid metabolism	Lipid metabolism	Metabolism	PMID: 33181091
AGPAT5	Glycerophospholipid metabolism	Lipid metabolism	Metabolism	PMID: 33181091
CDIPT	Glycerophospholipid metabolism	Lipid metabolism	Metabolism	PMID: 33181091
CDS1	Glycerophospholipid metabolism	Lipid metabolism	Metabolism	PMID: 33181091
CDS2	Glycerophospholipid metabolism	Lipid metabolism	Metabolism	PMID: 33181091
CEPT1	Glycerophospholipid metabolism	Lipid metabolism	Metabolism	PMID: 33181091
CHAT	Glycerophospholipid metabolism	Lipid metabolism	Metabolism	PMID: 33181091
CHKA	Glycerophospholipid metabolism	Lipid metabolism	Metabolism	PMID: 33181091
CHKB	Glycerophospholipid metabolism	Lipid metabolism	Metabolism	PMID: 33181091
CHPT1	Glycerophospholipid metabolism	Lipid metabolism	Metabolism	PMID: 33181091
CRLS1	Glycerophospholipid metabolism	Lipid metabolism	Metabolism	PMID: 33181091
DGKA	Glycerophospholipid metabolism	Lipid metabolism	Metabolism	PMID: 33181091
DGKB	Glycerophospholipid metabolism	Lipid metabolism	Metabolism	PMID: 33181091
DGKD	Glycerophospholipid metabolism	Lipid metabolism	Metabolism	PMID: 33181091
DGKE	Glycerophospholipid metabolism	Lipid metabolism	Metabolism	PMID: 33181091
DGKG	Glycerophospholipid metabolism	Lipid metabolism	Metabolism	PMID: 33181091
DGKH	Glycerophospholipid metabolism	Lipid metabolism	Metabolism	PMID: 33181091
DGKI	Glycerophospholipid metabolism	Lipid metabolism	Metabolism	PMID: 33181091
DGKK	Glycerophospholipid metabolism	Lipid metabolism	Metabolism	PMID: 33181091
DGKQ	Glycerophospholipid metabolism	Lipid metabolism	Metabolism	PMID: 33181091
DGKZ	Glycerophospholipid metabolism	Lipid metabolism	Metabolism	PMID: 33181091
ETNK1	Glycerophospholipid metabolism	Lipid metabolism	Metabolism	PMID: 33181091
ETNK2	Glycerophospholipid metabolism	Lipid metabolism	Metabolism	PMID: 33181091
ETNPPL	Glycerophospholipid metabolism	Lipid metabolism	Metabolism	PMID: 33181091
GNPAT	Glycerophospholipid metabolism	Lipid metabolism	Metabolism	PMID: 33181091
GPAM	Glycerophospholipid metabolism	Lipid metabolism	Metabolism	PMID: 33181091
GPAT2	Glycerophospholipid metabolism	Lipid metabolism	Metabolism	PMID: 33181091
GPAT3	Glycerophospholipid metabolism	Lipid metabolism	Metabolism	PMID: 33181091
GPAT4	Glycerophospholipid metabolism	Lipid metabolism	Metabolism	PMID: 33181091
GPCPD1	Glycerophospholipid metabolism	Lipid metabolism	Metabolism	PMID: 33181091
GPD1	Glycerophospholipid metabolism	Lipid metabolism	Metabolism	PMID: 33181091
GPD1L	Glycerophospholipid metabolism	Lipid metabolism	Metabolism	PMID: 33181091
GPD2	Glycerophospholipid metabolism	Lipid metabolism	Metabolism	PMID: 33181091
LCAT	Glycerophospholipid metabolism	Lipid metabolism	Metabolism	PMID: 33181091
LCLAT1	Glycerophospholipid metabolism	Lipid metabolism	Metabolism	PMID: 33181091
LPCAT1	Glycerophospholipid metabolism	Lipid metabolism	Metabolism	PMID: 33181091
LPCAT2	Glycerophospholipid metabolism	Lipid metabolism	Metabolism	PMID: 33181091
LPCAT3	Glycerophospholipid metabolism	Lipid metabolism	Metabolism	PMID: 33181091
LPCAT4	Glycerophospholipid metabolism	Lipid metabolism	Metabolism	PMID: 33181091
LPGAT1	Glycerophospholipid metabolism	Lipid metabolism	Metabolism	PMID: 33181091
LPIN1	Glycerophospholipid metabolism	Lipid metabolism	Metabolism	PMID: 33181091
LPIN2	Glycerophospholipid metabolism	Lipid metabolism	Metabolism	PMID: 33181091
LPIN3	Glycerophospholipid metabolism	Lipid metabolism	Metabolism	PMID: 33181091
LYPLA1	Glycerophospholipid metabolism	Lipid metabolism	Metabolism	PMID: 33181091
LYPLA2	Glycerophospholipid metabolism	Lipid metabolism	Metabolism	PMID: 33181091
MBOAT1	Glycerophospholipid metabolism	Lipid metabolism	Metabolism	PMID: 33181091
MBOAT2	Glycerophospholipid metabolism	Lipid metabolism	Metabolism	PMID: 33181091
MBOAT7	Glycerophospholipid metabolism	Lipid metabolism	Metabolism	PMID: 33181091
PCYT1A	Glycerophospholipid metabolism	Lipid metabolism	Metabolism	PMID: 33181091
PCYT1B	Glycerophospholipid metabolism	Lipid metabolism	Metabolism	PMID: 33181091
PCYT2	Glycerophospholipid metabolism	Lipid metabolism	Metabolism	PMID: 33181091
PEMT	Glycerophospholipid metabolism	Lipid metabolism	Metabolism	PMID: 33181091
PGS1	Glycerophospholipid metabolism	Lipid metabolism	Metabolism	PMID: 33181091
PHOSPHO1	Glycerophospholipid metabolism	Lipid metabolism	Metabolism	PMID: 33181091
PISD	Glycerophospholipid metabolism	Lipid metabolism	Metabolism	PMID: 33181091
PLA2G10	Glycerophospholipid metabolism	Lipid metabolism	Metabolism	PMID: 33181091
PLA2G12A	Glycerophospholipid metabolism	Lipid metabolism	Metabolism	PMID: 33181091
PLA2G12B	Glycerophospholipid metabolism	Lipid metabolism	Metabolism	PMID: 33181091
PLA2G15	Glycerophospholipid metabolism	Lipid metabolism	Metabolism	PMID: 33181091
PLA2G1B	Glycerophospholipid metabolism	Lipid metabolism	Metabolism	PMID: 33181091
PLA2G2A	Glycerophospholipid metabolism	Lipid metabolism	Metabolism	PMID: 33181091
PLA2G2C	Glycerophospholipid metabolism	Lipid metabolism	Metabolism	PMID: 33181091
PLA2G2D	Glycerophospholipid metabolism	Lipid metabolism	Metabolism	PMID: 33181091
PLA2G2E	Glycerophospholipid metabolism	Lipid metabolism	Metabolism	PMID: 33181091
PLA2G2F	Glycerophospholipid metabolism	Lipid metabolism	Metabolism	PMID: 33181091
PLA2G3	Glycerophospholipid metabolism	Lipid metabolism	Metabolism	PMID: 33181091
PLA2G4A	Glycerophospholipid metabolism	Lipid metabolism	Metabolism	PMID: 33181091
PLA2G4B	Glycerophospholipid metabolism	Lipid metabolism	Metabolism	PMID: 33181091
PLA2G4C	Glycerophospholipid metabolism	Lipid metabolism	Metabolism	PMID: 33181091
PLA2G4D	Glycerophospholipid metabolism	Lipid metabolism	Metabolism	PMID: 33181091
PLA2G4E	Glycerophospholipid metabolism	Lipid metabolism	Metabolism	PMID: 33181091
PLA2G4F	Glycerophospholipid metabolism	Lipid metabolism	Metabolism	PMID: 33181091
PLA2G5	Glycerophospholipid metabolism	Lipid metabolism	Metabolism	PMID: 33181091
PLA2G6	Glycerophospholipid metabolism	Lipid metabolism	Metabolism	PMID: 33181091
PLAAT3	Glycerophospholipid metabolism	Lipid metabolism	Metabolism	PMID: 33181091
PLB1	Glycerophospholipid metabolism	Lipid metabolism	Metabolism	PMID: 33181091
PLD1	Glycerophospholipid metabolism	Lipid metabolism	Metabolism	PMID: 33181091
PLD2	Glycerophospholipid metabolism	Lipid metabolism	Metabolism	PMID: 33181091
PLD3	Glycerophospholipid metabolism	Lipid metabolism	Metabolism	PMID: 33181091
PLD4	Glycerophospholipid metabolism	Lipid metabolism	Metabolism	PMID: 33181091
PLPP1	Glycerophospholipid metabolism	Lipid metabolism	Metabolism	PMID: 33181091
PLPP2	Glycerophospholipid metabolism	Lipid metabolism	Metabolism	PMID: 33181091
PLPP3	Glycerophospholipid metabolism	Lipid metabolism	Metabolism	PMID: 33181091
PLPP4	Glycerophospholipid metabolism	Lipid metabolism	Metabolism	PMID: 33181091
PLPP5	Glycerophospholipid metabolism	Lipid metabolism	Metabolism	PMID: 33181091
PNPLA6	Glycerophospholipid metabolism	Lipid metabolism	Metabolism	PMID: 33181091
PNPLA7	Glycerophospholipid metabolism	Lipid metabolism	Metabolism	PMID: 33181091
PTDSS1	Glycerophospholipid metabolism	Lipid metabolism	Metabolism	PMID: 33181091
PTDSS2	Glycerophospholipid metabolism	Lipid metabolism	Metabolism	PMID: 33181091
SELENOI	Glycerophospholipid metabolism	Lipid metabolism	Metabolism	PMID: 33181091
TAZ	Glycerophospholipid metabolism	Lipid metabolism	Metabolism	PMID: 33181091
ALOX15	Linoleic acid metabolism	Lipid metabolism	Metabolism	PMID: 33181091
CYP1A2	Linoleic acid metabolism	Lipid metabolism	Metabolism	PMID: 33181091
CYP2C19	Linoleic acid metabolism	Lipid metabolism	Metabolism	PMID: 33181091
CYP2C8	Linoleic acid metabolism	Lipid metabolism	Metabolism	PMID: 33181091
CYP2C9	Linoleic acid metabolism	Lipid metabolism	Metabolism	PMID: 33181091
CYP2E1	Linoleic acid metabolism	Lipid metabolism	Metabolism	PMID: 33181091
CYP2J2	Linoleic acid metabolism	Lipid metabolism	Metabolism	PMID: 33181091
CYP3A4	Linoleic acid metabolism	Lipid metabolism	Metabolism	PMID: 33181091
PLA2G10	Linoleic acid metabolism	Lipid metabolism	Metabolism	PMID: 33181091
PLA2G12A	Linoleic acid metabolism	Lipid metabolism	Metabolism	PMID: 33181091
PLA2G12B	Linoleic acid metabolism	Lipid metabolism	Metabolism	PMID: 33181091
PLA2G1B	Linoleic acid metabolism	Lipid metabolism	Metabolism	PMID: 33181091
PLA2G2A	Linoleic acid metabolism	Lipid metabolism	Metabolism	PMID: 33181091
PLA2G2C	Linoleic acid metabolism	Lipid metabolism	Metabolism	PMID: 33181091
PLA2G2D	Linoleic acid metabolism	Lipid metabolism	Metabolism	PMID: 33181091
PLA2G2E	Linoleic acid metabolism	Lipid metabolism	Metabolism	PMID: 33181091
PLA2G2F	Linoleic acid metabolism	Lipid metabolism	Metabolism	PMID: 33181091
PLA2G3	Linoleic acid metabolism	Lipid metabolism	Metabolism	PMID: 33181091
PLA2G4A	Linoleic acid metabolism	Lipid metabolism	Metabolism	PMID: 33181091
PLA2G4B	Linoleic acid metabolism	Lipid metabolism	Metabolism	PMID: 33181091
PLA2G4C	Linoleic acid metabolism	Lipid metabolism	Metabolism	PMID: 33181091
PLA2G4D	Linoleic acid metabolism	Lipid metabolism	Metabolism	PMID: 33181091
PLA2G4E	Linoleic acid metabolism	Lipid metabolism	Metabolism	PMID: 33181091
PLA2G4F	Linoleic acid metabolism	Lipid metabolism	Metabolism	PMID: 33181091
PLA2G5	Linoleic acid metabolism	Lipid metabolism	Metabolism	PMID: 33181091
PLA2G6	Linoleic acid metabolism	Lipid metabolism	Metabolism	PMID: 33181091
PLAAT3	Linoleic acid metabolism	Lipid metabolism	Metabolism	PMID: 33181091
PLB1	Linoleic acid metabolism	Lipid metabolism	Metabolism	PMID: 33181091
ACOT8	Primary bile acid biosynthesis	Lipid metabolism	Metabolism	PMID: 33181091
ACOX2	Primary bile acid biosynthesis	Lipid metabolism	Metabolism	PMID: 33181091
AKR1C4	Primary bile acid biosynthesis	Lipid metabolism	Metabolism	PMID: 33181091
AKR1D1	Primary bile acid biosynthesis	Lipid metabolism	Metabolism	PMID: 33181091
AMACR	Primary bile acid biosynthesis	Lipid metabolism	Metabolism	PMID: 33181091
BAAT	Primary bile acid biosynthesis	Lipid metabolism	Metabolism	PMID: 33181091
CH25H	Primary bile acid biosynthesis	Lipid metabolism	Metabolism	PMID: 33181091
CYP27A1	Primary bile acid biosynthesis	Lipid metabolism	Metabolism	PMID: 33181091
CYP39A1	Primary bile acid biosynthesis	Lipid metabolism	Metabolism	PMID: 33181091
CYP46A1	Primary bile acid biosynthesis	Lipid metabolism	Metabolism	PMID: 33181091
CYP7A1	Primary bile acid biosynthesis	Lipid metabolism	Metabolism	PMID: 33181091
CYP7B1	Primary bile acid biosynthesis	Lipid metabolism	Metabolism	PMID: 33181091
CYP8B1	Primary bile acid biosynthesis	Lipid metabolism	Metabolism	PMID: 33181091
HSD17B4	Primary bile acid biosynthesis	Lipid metabolism	Metabolism	PMID: 33181091
HSD3B7	Primary bile acid biosynthesis	Lipid metabolism	Metabolism	PMID: 33181091
SCP2	Primary bile acid biosynthesis	Lipid metabolism	Metabolism	PMID: 33181091
SLC27A5	Primary bile acid biosynthesis	Lipid metabolism	Metabolism	PMID: 33181091
ACER1	Sphingolipid metabolism	Lipid metabolism	Metabolism	PMID: 33181091
ACER2	Sphingolipid metabolism	Lipid metabolism	Metabolism	PMID: 33181091
ACER3	Sphingolipid metabolism	Lipid metabolism	Metabolism	PMID: 33181091
ARSA	Sphingolipid metabolism	Lipid metabolism	Metabolism	PMID: 33181091
ASAH1	Sphingolipid metabolism	Lipid metabolism	Metabolism	PMID: 33181091
ASAH2	Sphingolipid metabolism	Lipid metabolism	Metabolism	PMID: 33181091
B4GALT6	Sphingolipid metabolism	Lipid metabolism	Metabolism	PMID: 33181091
CERK	Sphingolipid metabolism	Lipid metabolism	Metabolism	PMID: 33181091
CERS1	Sphingolipid metabolism	Lipid metabolism	Metabolism	PMID: 33181091
CERS2	Sphingolipid metabolism	Lipid metabolism	Metabolism	PMID: 33181091
CERS3	Sphingolipid metabolism	Lipid metabolism	Metabolism	PMID: 33181091
CERS4	Sphingolipid metabolism	Lipid metabolism	Metabolism	PMID: 33181091
CERS5	Sphingolipid metabolism	Lipid metabolism	Metabolism	PMID: 33181091
CERS6	Sphingolipid metabolism	Lipid metabolism	Metabolism	PMID: 33181091
DEGS1	Sphingolipid metabolism	Lipid metabolism	Metabolism	PMID: 33181091
DEGS2	Sphingolipid metabolism	Lipid metabolism	Metabolism	PMID: 33181091
ENPP7	Sphingolipid metabolism	Lipid metabolism	Metabolism	PMID: 33181091
GAL3ST1	Sphingolipid metabolism	Lipid metabolism	Metabolism	PMID: 33181091
GALC	Sphingolipid metabolism	Lipid metabolism	Metabolism	PMID: 33181091
GBA	Sphingolipid metabolism	Lipid metabolism	Metabolism	PMID: 33181091
GBA2	Sphingolipid metabolism	Lipid metabolism	Metabolism	PMID: 33181091
GLA	Sphingolipid metabolism	Lipid metabolism	Metabolism	PMID: 33181091
GLB1	Sphingolipid metabolism	Lipid metabolism	Metabolism	PMID: 33181091
KDSR	Sphingolipid metabolism	Lipid metabolism	Metabolism	PMID: 33181091
NEU1	Sphingolipid metabolism	Lipid metabolism	Metabolism	PMID: 33181091
NEU2	Sphingolipid metabolism	Lipid metabolism	Metabolism	PMID: 33181091
NEU3	Sphingolipid metabolism	Lipid metabolism	Metabolism	PMID: 33181091
NEU4	Sphingolipid metabolism	Lipid metabolism	Metabolism	PMID: 33181091
PLPP1	Sphingolipid metabolism	Lipid metabolism	Metabolism	PMID: 33181091
PLPP2	Sphingolipid metabolism	Lipid metabolism	Metabolism	PMID: 33181091
PLPP3	Sphingolipid metabolism	Lipid metabolism	Metabolism	PMID: 33181091
SGMS1	Sphingolipid metabolism	Lipid metabolism	Metabolism	PMID: 33181091
SGMS2	Sphingolipid metabolism	Lipid metabolism	Metabolism	PMID: 33181091
SGPL1	Sphingolipid metabolism	Lipid metabolism	Metabolism	PMID: 33181091
SGPP1	Sphingolipid metabolism	Lipid metabolism	Metabolism	PMID: 33181091
SGPP2	Sphingolipid metabolism	Lipid metabolism	Metabolism	PMID: 33181091
SMPD1	Sphingolipid metabolism	Lipid metabolism	Metabolism	PMID: 33181091
SMPD2	Sphingolipid metabolism	Lipid metabolism	Metabolism	PMID: 33181091
SMPD3	Sphingolipid metabolism	Lipid metabolism	Metabolism	PMID: 33181091
SMPD4	Sphingolipid metabolism	Lipid metabolism	Metabolism	PMID: 33181091
SPHK1	Sphingolipid metabolism	Lipid metabolism	Metabolism	PMID: 33181091
SPHK2	Sphingolipid metabolism	Lipid metabolism	Metabolism	PMID: 33181091
SPTLC1	Sphingolipid metabolism	Lipid metabolism	Metabolism	PMID: 33181091
SPTLC2	Sphingolipid metabolism	Lipid metabolism	Metabolism	PMID: 33181091
SPTLC3	Sphingolipid metabolism	Lipid metabolism	Metabolism	PMID: 33181091
UGCG	Sphingolipid metabolism	Lipid metabolism	Metabolism	PMID: 33181091
UGT8	Sphingolipid metabolism	Lipid metabolism	Metabolism	PMID: 33181091
CEL	Steroid biosynthesis	Lipid metabolism	Metabolism	PMID: 33181091
CYP24A1	Steroid biosynthesis	Lipid metabolism	Metabolism	PMID: 33181091
CYP27B1	Steroid biosynthesis	Lipid metabolism	Metabolism	PMID: 33181091
CYP2R1	Steroid biosynthesis	Lipid metabolism	Metabolism	PMID: 33181091
CYP51A1	Steroid biosynthesis	Lipid metabolism	Metabolism	PMID: 33181091
DHCR24	Steroid biosynthesis	Lipid metabolism	Metabolism	PMID: 33181091
DHCR7	Steroid biosynthesis	Lipid metabolism	Metabolism	PMID: 33181091
EBP	Steroid biosynthesis	Lipid metabolism	Metabolism	PMID: 33181091
FDFT1	Steroid biosynthesis	Lipid metabolism	Metabolism	PMID: 33181091
HSD17B7	Steroid biosynthesis	Lipid metabolism	Metabolism	PMID: 33181091
LIPA	Steroid biosynthesis	Lipid metabolism	Metabolism	PMID: 33181091
LSS	Steroid biosynthesis	Lipid metabolism	Metabolism	PMID: 33181091
MSMO1	Steroid biosynthesis	Lipid metabolism	Metabolism	PMID: 33181091
NSDHL	Steroid biosynthesis	Lipid metabolism	Metabolism	PMID: 33181091
SC5D	Steroid biosynthesis	Lipid metabolism	Metabolism	PMID: 33181091
SOAT1	Steroid biosynthesis	Lipid metabolism	Metabolism	PMID: 33181091
SOAT2	Steroid biosynthesis	Lipid metabolism	Metabolism	PMID: 33181091
SQLE	Steroid biosynthesis	Lipid metabolism	Metabolism	PMID: 33181091
TM7SF2	Steroid biosynthesis	Lipid metabolism	Metabolism	PMID: 33181091
AKR1C1	Steroid hormone biosynthesis	Lipid metabolism	Metabolism	PMID: 33181091
AKR1C2	Steroid hormone biosynthesis	Lipid metabolism	Metabolism	PMID: 33181091
AKR1C3	Steroid hormone biosynthesis	Lipid metabolism	Metabolism	PMID: 33181091
AKR1C4	Steroid hormone biosynthesis	Lipid metabolism	Metabolism	PMID: 33181091
AKR1D1	Steroid hormone biosynthesis	Lipid metabolism	Metabolism	PMID: 33181091
COMT	Steroid hormone biosynthesis	Lipid metabolism	Metabolism	PMID: 33181091
CYP11A1	Steroid hormone biosynthesis	Lipid metabolism	Metabolism	PMID: 33181091
CYP11B1	Steroid hormone biosynthesis	Lipid metabolism	Metabolism	PMID: 33181091
CYP11B2	Steroid hormone biosynthesis	Lipid metabolism	Metabolism	PMID: 33181091
CYP17A1	Steroid hormone biosynthesis	Lipid metabolism	Metabolism	PMID: 33181091
CYP19A1	Steroid hormone biosynthesis	Lipid metabolism	Metabolism	PMID: 33181091
CYP1A1	Steroid hormone biosynthesis	Lipid metabolism	Metabolism	PMID: 33181091
CYP1A2	Steroid hormone biosynthesis	Lipid metabolism	Metabolism	PMID: 33181091
CYP1B1	Steroid hormone biosynthesis	Lipid metabolism	Metabolism	PMID: 33181091
CYP21A2	Steroid hormone biosynthesis	Lipid metabolism	Metabolism	PMID: 33181091
CYP2E1	Steroid hormone biosynthesis	Lipid metabolism	Metabolism	PMID: 33181091
CYP3A4	Steroid hormone biosynthesis	Lipid metabolism	Metabolism	PMID: 33181091
CYP3A5	Steroid hormone biosynthesis	Lipid metabolism	Metabolism	PMID: 33181091
CYP3A7	Steroid hormone biosynthesis	Lipid metabolism	Metabolism	PMID: 33181091
CYP7A1	Steroid hormone biosynthesis	Lipid metabolism	Metabolism	PMID: 33181091
CYP7B1	Steroid hormone biosynthesis	Lipid metabolism	Metabolism	PMID: 33181091
HSD11B1	Steroid hormone biosynthesis	Lipid metabolism	Metabolism	PMID: 33181091
HSD11B2	Steroid hormone biosynthesis	Lipid metabolism	Metabolism	PMID: 33181091
HSD17B1	Steroid hormone biosynthesis	Lipid metabolism	Metabolism	PMID: 33181091
HSD17B12	Steroid hormone biosynthesis	Lipid metabolism	Metabolism	PMID: 33181091
HSD17B2	Steroid hormone biosynthesis	Lipid metabolism	Metabolism	PMID: 33181091
HSD17B3	Steroid hormone biosynthesis	Lipid metabolism	Metabolism	PMID: 33181091
HSD17B6	Steroid hormone biosynthesis	Lipid metabolism	Metabolism	PMID: 33181091
HSD17B7	Steroid hormone biosynthesis	Lipid metabolism	Metabolism	PMID: 33181091
HSD17B8	Steroid hormone biosynthesis	Lipid metabolism	Metabolism	PMID: 33181091
HSD3B1	Steroid hormone biosynthesis	Lipid metabolism	Metabolism	PMID: 33181091
HSD3B2	Steroid hormone biosynthesis	Lipid metabolism	Metabolism	PMID: 33181091
LRTOMT	Steroid hormone biosynthesis	Lipid metabolism	Metabolism	PMID: 33181091
SRD5A1	Steroid hormone biosynthesis	Lipid metabolism	Metabolism	PMID: 33181091
SRD5A2	Steroid hormone biosynthesis	Lipid metabolism	Metabolism	PMID: 33181091
SRD5A3	Steroid hormone biosynthesis	Lipid metabolism	Metabolism	PMID: 33181091
STS	Steroid hormone biosynthesis	Lipid metabolism	Metabolism	PMID: 33181091
SULT1E1	Steroid hormone biosynthesis	Lipid metabolism	Metabolism	PMID: 33181091
SULT2B1	Steroid hormone biosynthesis	Lipid metabolism	Metabolism	PMID: 33181091
UGT1A1	Steroid hormone biosynthesis	Lipid metabolism	Metabolism	PMID: 33181091
UGT1A10	Steroid hormone biosynthesis	Lipid metabolism	Metabolism	PMID: 33181091
UGT1A3	Steroid hormone biosynthesis	Lipid metabolism	Metabolism	PMID: 33181091
UGT1A4	Steroid hormone biosynthesis	Lipid metabolism	Metabolism	PMID: 33181091
UGT1A5	Steroid hormone biosynthesis	Lipid metabolism	Metabolism	PMID: 33181091
UGT1A6	Steroid hormone biosynthesis	Lipid metabolism	Metabolism	PMID: 33181091
UGT1A7	Steroid hormone biosynthesis	Lipid metabolism	Metabolism	PMID: 33181091
UGT1A8	Steroid hormone biosynthesis	Lipid metabolism	Metabolism	PMID: 33181091
UGT1A9	Steroid hormone biosynthesis	Lipid metabolism	Metabolism	PMID: 33181091
UGT2A1	Steroid hormone biosynthesis	Lipid metabolism	Metabolism	PMID: 33181091
UGT2A2	Steroid hormone biosynthesis	Lipid metabolism	Metabolism	PMID: 33181091
UGT2A3	Steroid hormone biosynthesis	Lipid metabolism	Metabolism	PMID: 33181091
UGT2B10	Steroid hormone biosynthesis	Lipid metabolism	Metabolism	PMID: 33181091
UGT2B11	Steroid hormone biosynthesis	Lipid metabolism	Metabolism	PMID: 33181091
UGT2B15	Steroid hormone biosynthesis	Lipid metabolism	Metabolism	PMID: 33181091
UGT2B17	Steroid hormone biosynthesis	Lipid metabolism	Metabolism	PMID: 33181091
UGT2B28	Steroid hormone biosynthesis	Lipid metabolism	Metabolism	PMID: 33181091
UGT2B4	Steroid hormone biosynthesis	Lipid metabolism	Metabolism	PMID: 33181091
UGT2B7	Steroid hormone biosynthesis	Lipid metabolism	Metabolism	PMID: 33181091
ADA	Purine metabolism	Nucleotide metabolism	Metabolism	PMID: 33181091
ADA2	Purine metabolism	Nucleotide metabolism	Metabolism	PMID: 33181091
ADCY1	Purine metabolism	Nucleotide metabolism	Metabolism	PMID: 33181091
ADCY10	Purine metabolism	Nucleotide metabolism	Metabolism	PMID: 33181091
ADCY2	Purine metabolism	Nucleotide metabolism	Metabolism	PMID: 33181091
ADCY3	Purine metabolism	Nucleotide metabolism	Metabolism	PMID: 33181091
ADCY4	Purine metabolism	Nucleotide metabolism	Metabolism	PMID: 33181091
ADCY5	Purine metabolism	Nucleotide metabolism	Metabolism	PMID: 33181091
ADCY6	Purine metabolism	Nucleotide metabolism	Metabolism	PMID: 33181091
ADCY7	Purine metabolism	Nucleotide metabolism	Metabolism	PMID: 33181091
ADCY8	Purine metabolism	Nucleotide metabolism	Metabolism	PMID: 33181091
ADCY9	Purine metabolism	Nucleotide metabolism	Metabolism	PMID: 33181091
ADK	Purine metabolism	Nucleotide metabolism	Metabolism	PMID: 33181091
ADPRM	Purine metabolism	Nucleotide metabolism	Metabolism	PMID: 33181091
ADSL	Purine metabolism	Nucleotide metabolism	Metabolism	PMID: 33181091
ADSS1	Purine metabolism	Nucleotide metabolism	Metabolism	PMID: 33181091
ADSS2	Purine metabolism	Nucleotide metabolism	Metabolism	PMID: 33181091
AK1	Purine metabolism	Nucleotide metabolism	Metabolism	PMID: 33181091
AK2	Purine metabolism	Nucleotide metabolism	Metabolism	PMID: 33181091
AK3	Purine metabolism	Nucleotide metabolism	Metabolism	PMID: 33181091
AK3	Purine metabolism	Nucleotide metabolism	Metabolism	PMID: 33181091
AK5	Purine metabolism	Nucleotide metabolism	Metabolism	PMID: 33181091
AK6	Purine metabolism	Nucleotide metabolism	Metabolism	PMID: 33181091
AK7	Purine metabolism	Nucleotide metabolism	Metabolism	PMID: 33181091
AK8	Purine metabolism	Nucleotide metabolism	Metabolism	PMID: 33181091
AK9	Purine metabolism	Nucleotide metabolism	Metabolism	PMID: 33181091
ALLC	Purine metabolism	Nucleotide metabolism	Metabolism	PMID: 33181091
AMPD1	Purine metabolism	Nucleotide metabolism	Metabolism	PMID: 33181091
AMPD2	Purine metabolism	Nucleotide metabolism	Metabolism	PMID: 33181091
AMPD3	Purine metabolism	Nucleotide metabolism	Metabolism	PMID: 33181091
APRT	Purine metabolism	Nucleotide metabolism	Metabolism	PMID: 33181091
ATIC	Purine metabolism	Nucleotide metabolism	Metabolism	PMID: 33181091
CANT1	Purine metabolism	Nucleotide metabolism	Metabolism	PMID: 33181091
DCK	Purine metabolism	Nucleotide metabolism	Metabolism	PMID: 33181091
DGUOK	Purine metabolism	Nucleotide metabolism	Metabolism	PMID: 33181091
ENPP1	Purine metabolism	Nucleotide metabolism	Metabolism	PMID: 33181091
ENPP3	Purine metabolism	Nucleotide metabolism	Metabolism	PMID: 33181091
ENPP4	Purine metabolism	Nucleotide metabolism	Metabolism	PMID: 33181091
ENTPD1	Purine metabolism	Nucleotide metabolism	Metabolism	PMID: 33181091
ENTPD2	Purine metabolism	Nucleotide metabolism	Metabolism	PMID: 33181091
ENTPD3	Purine metabolism	Nucleotide metabolism	Metabolism	PMID: 33181091
ENTPD4	Purine metabolism	Nucleotide metabolism	Metabolism	PMID: 33181091
ENTPD5	Purine metabolism	Nucleotide metabolism	Metabolism	PMID: 33181091
ENTPD6	Purine metabolism	Nucleotide metabolism	Metabolism	PMID: 33181091
ENTPD8	Purine metabolism	Nucleotide metabolism	Metabolism	PMID: 33181091
FHIT	Purine metabolism	Nucleotide metabolism	Metabolism	PMID: 33181091
GART	Purine metabolism	Nucleotide metabolism	Metabolism	PMID: 33181091
GDA	Purine metabolism	Nucleotide metabolism	Metabolism	PMID: 33181091
GMPR	Purine metabolism	Nucleotide metabolism	Metabolism	PMID: 33181091
GMPR2	Purine metabolism	Nucleotide metabolism	Metabolism	PMID: 33181091
GMPS	Purine metabolism	Nucleotide metabolism	Metabolism	PMID: 33181091
GUCY1A1	Purine metabolism	Nucleotide metabolism	Metabolism	PMID: 33181091
GUCY1A2	Purine metabolism	Nucleotide metabolism	Metabolism	PMID: 33181091
GUCY1B1	Purine metabolism	Nucleotide metabolism	Metabolism	PMID: 33181091
GUCY2C	Purine metabolism	Nucleotide metabolism	Metabolism	PMID: 33181091
GUCY2D	Purine metabolism	Nucleotide metabolism	Metabolism	PMID: 33181091
GUCY2F	Purine metabolism	Nucleotide metabolism	Metabolism	PMID: 33181091
GUK1	Purine metabolism	Nucleotide metabolism	Metabolism	PMID: 33181091
HDDC3	Purine metabolism	Nucleotide metabolism	Metabolism	PMID: 33181091
HPRT1	Purine metabolism	Nucleotide metabolism	Metabolism	PMID: 33181091
IMPDH1	Purine metabolism	Nucleotide metabolism	Metabolism	PMID: 33181091
IMPDH2	Purine metabolism	Nucleotide metabolism	Metabolism	PMID: 33181091
ITPA	Purine metabolism	Nucleotide metabolism	Metabolism	PMID: 33181091
NME1	Purine metabolism	Nucleotide metabolism	Metabolism	PMID: 33181091
NME2	Purine metabolism	Nucleotide metabolism	Metabolism	PMID: 33181091
NME3	Purine metabolism	Nucleotide metabolism	Metabolism	PMID: 33181091
NME4	Purine metabolism	Nucleotide metabolism	Metabolism	PMID: 33181091
NME6	Purine metabolism	Nucleotide metabolism	Metabolism	PMID: 33181091
NME7	Purine metabolism	Nucleotide metabolism	Metabolism	PMID: 33181091
NPR1	Purine metabolism	Nucleotide metabolism	Metabolism	PMID: 33181091
NPR2	Purine metabolism	Nucleotide metabolism	Metabolism	PMID: 33181091
NT5C	Purine metabolism	Nucleotide metabolism	Metabolism	PMID: 33181091
NT5C1A	Purine metabolism	Nucleotide metabolism	Metabolism	PMID: 33181091
NT5C1B	Purine metabolism	Nucleotide metabolism	Metabolism	PMID: 33181091
NT5C2	Purine metabolism	Nucleotide metabolism	Metabolism	PMID: 33181091
NT5C3A	Purine metabolism	Nucleotide metabolism	Metabolism	PMID: 33181091
NT5C3B	Purine metabolism	Nucleotide metabolism	Metabolism	PMID: 33181091
NT5E	Purine metabolism	Nucleotide metabolism	Metabolism	PMID: 33181091
NT5M	Purine metabolism	Nucleotide metabolism	Metabolism	PMID: 33181091
NTPCR	Purine metabolism	Nucleotide metabolism	Metabolism	PMID: 33181091
NUDT16	Purine metabolism	Nucleotide metabolism	Metabolism	PMID: 33181091
NUDT2	Purine metabolism	Nucleotide metabolism	Metabolism	PMID: 33181091
NUDT5	Purine metabolism	Nucleotide metabolism	Metabolism	PMID: 33181091
NUDT9	Purine metabolism	Nucleotide metabolism	Metabolism	PMID: 33181091
PAICS	Purine metabolism	Nucleotide metabolism	Metabolism	PMID: 33181091
PAPSS1	Purine metabolism	Nucleotide metabolism	Metabolism	PMID: 33181091
PAPSS2	Purine metabolism	Nucleotide metabolism	Metabolism	PMID: 33181091
PDE10A	Purine metabolism	Nucleotide metabolism	Metabolism	PMID: 33181091
PDE11A	Purine metabolism	Nucleotide metabolism	Metabolism	PMID: 33181091
PDE1A	Purine metabolism	Nucleotide metabolism	Metabolism	PMID: 33181091
PDE1B	Purine metabolism	Nucleotide metabolism	Metabolism	PMID: 33181091
PDE1C	Purine metabolism	Nucleotide metabolism	Metabolism	PMID: 33181091
PDE2A	Purine metabolism	Nucleotide metabolism	Metabolism	PMID: 33181091
PDE3A	Purine metabolism	Nucleotide metabolism	Metabolism	PMID: 33181091
PDE3B	Purine metabolism	Nucleotide metabolism	Metabolism	PMID: 33181091
PDE4A	Purine metabolism	Nucleotide metabolism	Metabolism	PMID: 33181091
PDE4B	Purine metabolism	Nucleotide metabolism	Metabolism	PMID: 33181091
PDE4C	Purine metabolism	Nucleotide metabolism	Metabolism	PMID: 33181091
PDE4D	Purine metabolism	Nucleotide metabolism	Metabolism	PMID: 33181091
PDE5A	Purine metabolism	Nucleotide metabolism	Metabolism	PMID: 33181091
PDE6A	Purine metabolism	Nucleotide metabolism	Metabolism	PMID: 33181091
PDE6B	Purine metabolism	Nucleotide metabolism	Metabolism	PMID: 33181091
PDE6C	Purine metabolism	Nucleotide metabolism	Metabolism	PMID: 33181091
PDE6D	Purine metabolism	Nucleotide metabolism	Metabolism	PMID: 33181091
PDE6G	Purine metabolism	Nucleotide metabolism	Metabolism	PMID: 33181091
PDE6H	Purine metabolism	Nucleotide metabolism	Metabolism	PMID: 33181091
PDE7A	Purine metabolism	Nucleotide metabolism	Metabolism	PMID: 33181091
PDE7B	Purine metabolism	Nucleotide metabolism	Metabolism	PMID: 33181091
PDE8A	Purine metabolism	Nucleotide metabolism	Metabolism	PMID: 33181091
PDE8B	Purine metabolism	Nucleotide metabolism	Metabolism	PMID: 33181091
PDE9A	Purine metabolism	Nucleotide metabolism	Metabolism	PMID: 33181091
PFAS	Purine metabolism	Nucleotide metabolism	Metabolism	PMID: 33181091
PGM1	Purine metabolism	Nucleotide metabolism	Metabolism	PMID: 33181091
PGM2	Purine metabolism	Nucleotide metabolism	Metabolism	PMID: 33181091
PKLR	Purine metabolism	Nucleotide metabolism	Metabolism	PMID: 33181091
PKM	Purine metabolism	Nucleotide metabolism	Metabolism	PMID: 33181091
PNP	Purine metabolism	Nucleotide metabolism	Metabolism	PMID: 33181091
PNPT1	Purine metabolism	Nucleotide metabolism	Metabolism	PMID: 33181091
POLA1	Purine metabolism	Nucleotide metabolism	Metabolism	PMID: 33181091
POLA2	Purine metabolism	Nucleotide metabolism	Metabolism	PMID: 33181091
POLD1	Purine metabolism	Nucleotide metabolism	Metabolism	PMID: 33181091
POLD2	Purine metabolism	Nucleotide metabolism	Metabolism	PMID: 33181091
POLD3	Purine metabolism	Nucleotide metabolism	Metabolism	PMID: 33181091
POLD4	Purine metabolism	Nucleotide metabolism	Metabolism	PMID: 33181091
POLE	Purine metabolism	Nucleotide metabolism	Metabolism	PMID: 33181091
POLE2	Purine metabolism	Nucleotide metabolism	Metabolism	PMID: 33181091
POLE3	Purine metabolism	Nucleotide metabolism	Metabolism	PMID: 33181091
POLE4	Purine metabolism	Nucleotide metabolism	Metabolism	PMID: 33181091
POLR1A	Purine metabolism	Nucleotide metabolism	Metabolism	PMID: 33181091
POLR1B	Purine metabolism	Nucleotide metabolism	Metabolism	PMID: 33181091
POLR1C	Purine metabolism	Nucleotide metabolism	Metabolism	PMID: 33181091
POLR1D	Purine metabolism	Nucleotide metabolism	Metabolism	PMID: 33181091
POLR1E	Purine metabolism	Nucleotide metabolism	Metabolism	PMID: 33181091
POLR2A	Purine metabolism	Nucleotide metabolism	Metabolism	PMID: 33181091
POLR2B	Purine metabolism	Nucleotide metabolism	Metabolism	PMID: 33181091
POLR2C	Purine metabolism	Nucleotide metabolism	Metabolism	PMID: 33181091
POLR2D	Purine metabolism	Nucleotide metabolism	Metabolism	PMID: 33181091
POLR2E	Purine metabolism	Nucleotide metabolism	Metabolism	PMID: 33181091
POLR2F	Purine metabolism	Nucleotide metabolism	Metabolism	PMID: 33181091
POLR2G	Purine metabolism	Nucleotide metabolism	Metabolism	PMID: 33181091
POLR2H	Purine metabolism	Nucleotide metabolism	Metabolism	PMID: 33181091
POLR2I	Purine metabolism	Nucleotide metabolism	Metabolism	PMID: 33181091
POLR2J	Purine metabolism	Nucleotide metabolism	Metabolism	PMID: 33181091
POLR2J2	Purine metabolism	Nucleotide metabolism	Metabolism	PMID: 33181091
POLR2J3	Purine metabolism	Nucleotide metabolism	Metabolism	PMID: 33181091
POLR2K	Purine metabolism	Nucleotide metabolism	Metabolism	PMID: 33181091
POLR2L	Purine metabolism	Nucleotide metabolism	Metabolism	PMID: 33181091
POLR3A	Purine metabolism	Nucleotide metabolism	Metabolism	PMID: 33181091
POLR3B	Purine metabolism	Nucleotide metabolism	Metabolism	PMID: 33181091
POLR3C	Purine metabolism	Nucleotide metabolism	Metabolism	PMID: 33181091
POLR3D	Purine metabolism	Nucleotide metabolism	Metabolism	PMID: 33181091
POLR3E	Purine metabolism	Nucleotide metabolism	Metabolism	PMID: 33181091
POLR3F	Purine metabolism	Nucleotide metabolism	Metabolism	PMID: 33181091
POLR3G	Purine metabolism	Nucleotide metabolism	Metabolism	PMID: 33181091
POLR3GL	Purine metabolism	Nucleotide metabolism	Metabolism	PMID: 33181091
POLR3H	Purine metabolism	Nucleotide metabolism	Metabolism	PMID: 33181091
POLR3K	Purine metabolism	Nucleotide metabolism	Metabolism	PMID: 33181091
PPAT	Purine metabolism	Nucleotide metabolism	Metabolism	PMID: 33181091
PRIM1	Purine metabolism	Nucleotide metabolism	Metabolism	PMID: 33181091
PRIM2	Purine metabolism	Nucleotide metabolism	Metabolism	PMID: 33181091
PRPS1	Purine metabolism	Nucleotide metabolism	Metabolism	PMID: 33181091
PRPS1L1	Purine metabolism	Nucleotide metabolism	Metabolism	PMID: 33181091
PRPS2	Purine metabolism	Nucleotide metabolism	Metabolism	PMID: 33181091
PRUNE1	Purine metabolism	Nucleotide metabolism	Metabolism	PMID: 33181091
RRM1	Purine metabolism	Nucleotide metabolism	Metabolism	PMID: 33181091
RRM2	Purine metabolism	Nucleotide metabolism	Metabolism	PMID: 33181091
RRM2B	Purine metabolism	Nucleotide metabolism	Metabolism	PMID: 33181091
TWISTNB	Purine metabolism	Nucleotide metabolism	Metabolism	PMID: 33181091
URAD	Purine metabolism	Nucleotide metabolism	Metabolism	PMID: 33181091
XDH	Purine metabolism	Nucleotide metabolism	Metabolism	PMID: 33181091
ZNRD1	Purine metabolism	Nucleotide metabolism	Metabolism	PMID: 33181091
AK9	Pyrimidine metabolism	Nucleotide metabolism	Metabolism	PMID: 33181091
CAD	Pyrimidine metabolism	Nucleotide metabolism	Metabolism	PMID: 33181091
CANT1	Pyrimidine metabolism	Nucleotide metabolism	Metabolism	PMID: 33181091
CDA	Pyrimidine metabolism	Nucleotide metabolism	Metabolism	PMID: 33181091
CMPK1	Pyrimidine metabolism	Nucleotide metabolism	Metabolism	PMID: 33181091
CMPK2	Pyrimidine metabolism	Nucleotide metabolism	Metabolism	PMID: 33181091
CTPS1	Pyrimidine metabolism	Nucleotide metabolism	Metabolism	PMID: 33181091
CTPS2	Pyrimidine metabolism	Nucleotide metabolism	Metabolism	PMID: 33181091
DCK	Pyrimidine metabolism	Nucleotide metabolism	Metabolism	PMID: 33181091
DCTD	Pyrimidine metabolism	Nucleotide metabolism	Metabolism	PMID: 33181091
DCTPP1	Pyrimidine metabolism	Nucleotide metabolism	Metabolism	PMID: 33181091
DHODH	Pyrimidine metabolism	Nucleotide metabolism	Metabolism	PMID: 33181091
DPYD	Pyrimidine metabolism	Nucleotide metabolism	Metabolism	PMID: 33181091
DPYS	Pyrimidine metabolism	Nucleotide metabolism	Metabolism	PMID: 33181091
DTYMK	Pyrimidine metabolism	Nucleotide metabolism	Metabolism	PMID: 33181091
DUT	Pyrimidine metabolism	Nucleotide metabolism	Metabolism	PMID: 33181091
ENPP1	Pyrimidine metabolism	Nucleotide metabolism	Metabolism	PMID: 33181091
ENPP3	Pyrimidine metabolism	Nucleotide metabolism	Metabolism	PMID: 33181091
ENTPD1	Pyrimidine metabolism	Nucleotide metabolism	Metabolism	PMID: 33181091
ENTPD3	Pyrimidine metabolism	Nucleotide metabolism	Metabolism	PMID: 33181091
ENTPD4	Pyrimidine metabolism	Nucleotide metabolism	Metabolism	PMID: 33181091
ENTPD5	Pyrimidine metabolism	Nucleotide metabolism	Metabolism	PMID: 33181091
ENTPD6	Pyrimidine metabolism	Nucleotide metabolism	Metabolism	PMID: 33181091
ENTPD8	Pyrimidine metabolism	Nucleotide metabolism	Metabolism	PMID: 33181091
NME1	Pyrimidine metabolism	Nucleotide metabolism	Metabolism	PMID: 33181091
NME2	Pyrimidine metabolism	Nucleotide metabolism	Metabolism	PMID: 33181091
NME3	Pyrimidine metabolism	Nucleotide metabolism	Metabolism	PMID: 33181091
NME4	Pyrimidine metabolism	Nucleotide metabolism	Metabolism	PMID: 33181091
NME6	Pyrimidine metabolism	Nucleotide metabolism	Metabolism	PMID: 33181091
NME7	Pyrimidine metabolism	Nucleotide metabolism	Metabolism	PMID: 33181091
NT5C	Pyrimidine metabolism	Nucleotide metabolism	Metabolism	PMID: 33181091
NT5C1A	Pyrimidine metabolism	Nucleotide metabolism	Metabolism	PMID: 33181091
NT5C1B	Pyrimidine metabolism	Nucleotide metabolism	Metabolism	PMID: 33181091
NT5C2	Pyrimidine metabolism	Nucleotide metabolism	Metabolism	PMID: 33181091
NT5C3A	Pyrimidine metabolism	Nucleotide metabolism	Metabolism	PMID: 33181091
NT5C3B	Pyrimidine metabolism	Nucleotide metabolism	Metabolism	PMID: 33181091
NT5E	Pyrimidine metabolism	Nucleotide metabolism	Metabolism	PMID: 33181091
NT5M	Pyrimidine metabolism	Nucleotide metabolism	Metabolism	PMID: 33181091
NUDT2	Pyrimidine metabolism	Nucleotide metabolism	Metabolism	PMID: 33181091
PNP	Pyrimidine metabolism	Nucleotide metabolism	Metabolism	PMID: 33181091
PNPT1	Pyrimidine metabolism	Nucleotide metabolism	Metabolism	PMID: 33181091
POLA1	Pyrimidine metabolism	Nucleotide metabolism	Metabolism	PMID: 33181091
POLA2	Pyrimidine metabolism	Nucleotide metabolism	Metabolism	PMID: 33181091
POLD1	Pyrimidine metabolism	Nucleotide metabolism	Metabolism	PMID: 33181091
POLD2	Pyrimidine metabolism	Nucleotide metabolism	Metabolism	PMID: 33181091
POLD3	Pyrimidine metabolism	Nucleotide metabolism	Metabolism	PMID: 33181091
POLD4	Pyrimidine metabolism	Nucleotide metabolism	Metabolism	PMID: 33181091
POLE	Pyrimidine metabolism	Nucleotide metabolism	Metabolism	PMID: 33181091
POLE2	Pyrimidine metabolism	Nucleotide metabolism	Metabolism	PMID: 33181091
POLE3	Pyrimidine metabolism	Nucleotide metabolism	Metabolism	PMID: 33181091
POLE4	Pyrimidine metabolism	Nucleotide metabolism	Metabolism	PMID: 33181091
POLR1A	Pyrimidine metabolism	Nucleotide metabolism	Metabolism	PMID: 33181091
POLR1B	Pyrimidine metabolism	Nucleotide metabolism	Metabolism	PMID: 33181091
POLR1C	Pyrimidine metabolism	Nucleotide metabolism	Metabolism	PMID: 33181091
POLR1D	Pyrimidine metabolism	Nucleotide metabolism	Metabolism	PMID: 33181091
POLR1E	Pyrimidine metabolism	Nucleotide metabolism	Metabolism	PMID: 33181091
POLR2A	Pyrimidine metabolism	Nucleotide metabolism	Metabolism	PMID: 33181091
POLR2B	Pyrimidine metabolism	Nucleotide metabolism	Metabolism	PMID: 33181091
POLR2C	Pyrimidine metabolism	Nucleotide metabolism	Metabolism	PMID: 33181091
POLR2D	Pyrimidine metabolism	Nucleotide metabolism	Metabolism	PMID: 33181091
POLR2E	Pyrimidine metabolism	Nucleotide metabolism	Metabolism	PMID: 33181091
POLR2F	Pyrimidine metabolism	Nucleotide metabolism	Metabolism	PMID: 33181091
POLR2G	Pyrimidine metabolism	Nucleotide metabolism	Metabolism	PMID: 33181091
POLR2H	Pyrimidine metabolism	Nucleotide metabolism	Metabolism	PMID: 33181091
POLR2I	Pyrimidine metabolism	Nucleotide metabolism	Metabolism	PMID: 33181091
POLR2J	Pyrimidine metabolism	Nucleotide metabolism	Metabolism	PMID: 33181091
POLR2J2	Pyrimidine metabolism	Nucleotide metabolism	Metabolism	PMID: 33181091
POLR2J3	Pyrimidine metabolism	Nucleotide metabolism	Metabolism	PMID: 33181091
POLR2K	Pyrimidine metabolism	Nucleotide metabolism	Metabolism	PMID: 33181091
POLR2L	Pyrimidine metabolism	Nucleotide metabolism	Metabolism	PMID: 33181091
POLR3A	Pyrimidine metabolism	Nucleotide metabolism	Metabolism	PMID: 33181091
POLR3B	Pyrimidine metabolism	Nucleotide metabolism	Metabolism	PMID: 33181091
POLR3C	Pyrimidine metabolism	Nucleotide metabolism	Metabolism	PMID: 33181091
POLR3D	Pyrimidine metabolism	Nucleotide metabolism	Metabolism	PMID: 33181091
POLR3E	Pyrimidine metabolism	Nucleotide metabolism	Metabolism	PMID: 33181091
POLR3F	Pyrimidine metabolism	Nucleotide metabolism	Metabolism	PMID: 33181091
POLR3G	Pyrimidine metabolism	Nucleotide metabolism	Metabolism	PMID: 33181091
POLR3GL	Pyrimidine metabolism	Nucleotide metabolism	Metabolism	PMID: 33181091
POLR3H	Pyrimidine metabolism	Nucleotide metabolism	Metabolism	PMID: 33181091
POLR3K	Pyrimidine metabolism	Nucleotide metabolism	Metabolism	PMID: 33181091
PRIM1	Pyrimidine metabolism	Nucleotide metabolism	Metabolism	PMID: 33181091
PRIM2	Pyrimidine metabolism	Nucleotide metabolism	Metabolism	PMID: 33181091
RRM1	Pyrimidine metabolism	Nucleotide metabolism	Metabolism	PMID: 33181091
RRM2	Pyrimidine metabolism	Nucleotide metabolism	Metabolism	PMID: 33181091
RRM2B	Pyrimidine metabolism	Nucleotide metabolism	Metabolism	PMID: 33181091
TK1	Pyrimidine metabolism	Nucleotide metabolism	Metabolism	PMID: 33181091
TK2	Pyrimidine metabolism	Nucleotide metabolism	Metabolism	PMID: 33181091
TWISTNB	Pyrimidine metabolism	Nucleotide metabolism	Metabolism	PMID: 33181091
TYMP	Pyrimidine metabolism	Nucleotide metabolism	Metabolism	PMID: 33181091
TYMS	Pyrimidine metabolism	Nucleotide metabolism	Metabolism	PMID: 33181091
UCK1	Pyrimidine metabolism	Nucleotide metabolism	Metabolism	PMID: 33181091
UCK2	Pyrimidine metabolism	Nucleotide metabolism	Metabolism	PMID: 33181091
UCKL1	Pyrimidine metabolism	Nucleotide metabolism	Metabolism	PMID: 33181091
UMPS	Pyrimidine metabolism	Nucleotide metabolism	Metabolism	PMID: 33181091
UPB1	Pyrimidine metabolism	Nucleotide metabolism	Metabolism	PMID: 33181091
UPP1	Pyrimidine metabolism	Nucleotide metabolism	Metabolism	PMID: 33181091
UPP2	Pyrimidine metabolism	Nucleotide metabolism	Metabolism	PMID: 33181091
UPRT	Pyrimidine metabolism	Nucleotide metabolism	Metabolism	PMID: 33181091
ZNRD1	Pyrimidine metabolism	Nucleotide metabolism	Metabolism	PMID: 33181091
ABAT	Alanine, aspartate and glutamate metabolism	Amino acid metabolism	Metabolism	PMID: 33181091
ADSL	Alanine, aspartate and glutamate metabolism	Amino acid metabolism	Metabolism	PMID: 33181091
ADSS1	Alanine, aspartate and glutamate metabolism	Amino acid metabolism	Metabolism	PMID: 33181091
ADSS2	Alanine, aspartate and glutamate metabolism	Amino acid metabolism	Metabolism	PMID: 33181091
AGXT	Alanine, aspartate and glutamate metabolism	Amino acid metabolism	Metabolism	PMID: 33181091
AGXT2	Alanine, aspartate and glutamate metabolism	Amino acid metabolism	Metabolism	PMID: 33181091
ALDH4A1	Alanine, aspartate and glutamate metabolism	Amino acid metabolism	Metabolism	PMID: 33181091
ALDH5A1	Alanine, aspartate and glutamate metabolism	Amino acid metabolism	Metabolism	PMID: 33181091
ASL	Alanine, aspartate and glutamate metabolism	Amino acid metabolism	Metabolism	PMID: 33181091
ASNS	Alanine, aspartate and glutamate metabolism	Amino acid metabolism	Metabolism	PMID: 33181091
ASPA	Alanine, aspartate and glutamate metabolism	Amino acid metabolism	Metabolism	PMID: 33181091
ASS1	Alanine, aspartate and glutamate metabolism	Amino acid metabolism	Metabolism	PMID: 33181091
CAD	Alanine, aspartate and glutamate metabolism	Amino acid metabolism	Metabolism	PMID: 33181091
CPS1	Alanine, aspartate and glutamate metabolism	Amino acid metabolism	Metabolism	PMID: 33181091
DDO	Alanine, aspartate and glutamate metabolism	Amino acid metabolism	Metabolism	PMID: 33181091
FOLH1	Alanine, aspartate and glutamate metabolism	Amino acid metabolism	Metabolism	PMID: 33181091
GAD1	Alanine, aspartate and glutamate metabolism	Amino acid metabolism	Metabolism	PMID: 33181091
GAD2	Alanine, aspartate and glutamate metabolism	Amino acid metabolism	Metabolism	PMID: 33181091
GFPT1	Alanine, aspartate and glutamate metabolism	Amino acid metabolism	Metabolism	PMID: 33181091
GFPT2	Alanine, aspartate and glutamate metabolism	Amino acid metabolism	Metabolism	PMID: 33181091
GLS	Alanine, aspartate and glutamate metabolism	Amino acid metabolism	Metabolism	PMID: 33181091
GLS2	Alanine, aspartate and glutamate metabolism	Amino acid metabolism	Metabolism	PMID: 33181091
GLUD1	Alanine, aspartate and glutamate metabolism	Amino acid metabolism	Metabolism	PMID: 33181091
GLUD2	Alanine, aspartate and glutamate metabolism	Amino acid metabolism	Metabolism	PMID: 33181091
GLUL	Alanine, aspartate and glutamate metabolism	Amino acid metabolism	Metabolism	PMID: 33181091
GOT1	Alanine, aspartate and glutamate metabolism	Amino acid metabolism	Metabolism	PMID: 33181091
GOT2	Alanine, aspartate and glutamate metabolism	Amino acid metabolism	Metabolism	PMID: 33181091
GPT	Alanine, aspartate and glutamate metabolism	Amino acid metabolism	Metabolism	PMID: 33181091
GPT2	Alanine, aspartate and glutamate metabolism	Amino acid metabolism	Metabolism	PMID: 33181091
IL4I1	Alanine, aspartate and glutamate metabolism	Amino acid metabolism	Metabolism	PMID: 33181091
NAT8L	Alanine, aspartate and glutamate metabolism	Amino acid metabolism	Metabolism	PMID: 33181091
NIT2	Alanine, aspartate and glutamate metabolism	Amino acid metabolism	Metabolism	PMID: 33181091
PPAT	Alanine, aspartate and glutamate metabolism	Amino acid metabolism	Metabolism	PMID: 33181091
RIMKLA	Alanine, aspartate and glutamate metabolism	Amino acid metabolism	Metabolism	PMID: 33181091
RIMKLB	Alanine, aspartate and glutamate metabolism	Amino acid metabolism	Metabolism	PMID: 33181091
AGMAT	Arginine and proline metabolism	Amino acid metabolism	Metabolism	PMID: 33181091
ALDH18A1	Arginine and proline metabolism	Amino acid metabolism	Metabolism	PMID: 33181091
ALDH1B1	Arginine and proline metabolism	Amino acid metabolism	Metabolism	PMID: 33181091
ALDH2	Arginine and proline metabolism	Amino acid metabolism	Metabolism	PMID: 33181091
ALDH3A2	Arginine and proline metabolism	Amino acid metabolism	Metabolism	PMID: 33181091
ALDH4A1	Arginine and proline metabolism	Amino acid metabolism	Metabolism	PMID: 33181091
ALDH7A1	Arginine and proline metabolism	Amino acid metabolism	Metabolism	PMID: 33181091
ALDH9A1	Arginine and proline metabolism	Amino acid metabolism	Metabolism	PMID: 33181091
AMD1	Arginine and proline metabolism	Amino acid metabolism	Metabolism	PMID: 33181091
AOC1	Arginine and proline metabolism	Amino acid metabolism	Metabolism	PMID: 33181091
ARG1	Arginine and proline metabolism	Amino acid metabolism	Metabolism	PMID: 33181091
ARG2	Arginine and proline metabolism	Amino acid metabolism	Metabolism	PMID: 33181091
AZIN2	Arginine and proline metabolism	Amino acid metabolism	Metabolism	PMID: 33181091
CARNS1	Arginine and proline metabolism	Amino acid metabolism	Metabolism	PMID: 33181091
CKB	Arginine and proline metabolism	Amino acid metabolism	Metabolism	PMID: 33181091
CKM	Arginine and proline metabolism	Amino acid metabolism	Metabolism	PMID: 33181091
CKMT1A	Arginine and proline metabolism	Amino acid metabolism	Metabolism	PMID: 33181091
CKMT1B	Arginine and proline metabolism	Amino acid metabolism	Metabolism	PMID: 33181091
CKMT2	Arginine and proline metabolism	Amino acid metabolism	Metabolism	PMID: 33181091
CNDP1	Arginine and proline metabolism	Amino acid metabolism	Metabolism	PMID: 33181091
CNDP2	Arginine and proline metabolism	Amino acid metabolism	Metabolism	PMID: 33181091
DAO	Arginine and proline metabolism	Amino acid metabolism	Metabolism	PMID: 33181091
GAMT	Arginine and proline metabolism	Amino acid metabolism	Metabolism	PMID: 33181091
GATM	Arginine and proline metabolism	Amino acid metabolism	Metabolism	PMID: 33181091
GOT1	Arginine and proline metabolism	Amino acid metabolism	Metabolism	PMID: 33181091
GOT2	Arginine and proline metabolism	Amino acid metabolism	Metabolism	PMID: 33181091
HOGA1	Arginine and proline metabolism	Amino acid metabolism	Metabolism	PMID: 33181091
L3HYPDH	Arginine and proline metabolism	Amino acid metabolism	Metabolism	PMID: 33181091
LAP3	Arginine and proline metabolism	Amino acid metabolism	Metabolism	PMID: 33181091
MAOA	Arginine and proline metabolism	Amino acid metabolism	Metabolism	PMID: 33181091
MAOB	Arginine and proline metabolism	Amino acid metabolism	Metabolism	PMID: 33181091
NOS1	Arginine and proline metabolism	Amino acid metabolism	Metabolism	PMID: 33181091
NOS2	Arginine and proline metabolism	Amino acid metabolism	Metabolism	PMID: 33181091
NOS3	Arginine and proline metabolism	Amino acid metabolism	Metabolism	PMID: 33181091
OAT	Arginine and proline metabolism	Amino acid metabolism	Metabolism	PMID: 33181091
ODC1	Arginine and proline metabolism	Amino acid metabolism	Metabolism	PMID: 33181091
P4HA1	Arginine and proline metabolism	Amino acid metabolism	Metabolism	PMID: 33181091
P4HA2	Arginine and proline metabolism	Amino acid metabolism	Metabolism	PMID: 33181091
P4HA3	Arginine and proline metabolism	Amino acid metabolism	Metabolism	PMID: 33181091
PRODH	Arginine and proline metabolism	Amino acid metabolism	Metabolism	PMID: 33181091
PRODH2	Arginine and proline metabolism	Amino acid metabolism	Metabolism	PMID: 33181091
PYCR1	Arginine and proline metabolism	Amino acid metabolism	Metabolism	PMID: 33181091
PYCR2	Arginine and proline metabolism	Amino acid metabolism	Metabolism	PMID: 33181091
PYCR3	Arginine and proline metabolism	Amino acid metabolism	Metabolism	PMID: 33181091
SAT1	Arginine and proline metabolism	Amino acid metabolism	Metabolism	PMID: 33181091
SAT2	Arginine and proline metabolism	Amino acid metabolism	Metabolism	PMID: 33181091
SMOX	Arginine and proline metabolism	Amino acid metabolism	Metabolism	PMID: 33181091
SMS	Arginine and proline metabolism	Amino acid metabolism	Metabolism	PMID: 33181091
SRM	Arginine and proline metabolism	Amino acid metabolism	Metabolism	PMID: 33181091
ACY1	Arginine biosynthesis	Amino acid metabolism	Metabolism	PMID: 33181091
ARG1	Arginine biosynthesis	Amino acid metabolism	Metabolism	PMID: 33181091
ARG2	Arginine biosynthesis	Amino acid metabolism	Metabolism	PMID: 33181091
ASL	Arginine biosynthesis	Amino acid metabolism	Metabolism	PMID: 33181091
ASS1	Arginine biosynthesis	Amino acid metabolism	Metabolism	PMID: 33181091
CPS1	Arginine biosynthesis	Amino acid metabolism	Metabolism	PMID: 33181091
GLS	Arginine biosynthesis	Amino acid metabolism	Metabolism	PMID: 33181091
GLS2	Arginine biosynthesis	Amino acid metabolism	Metabolism	PMID: 33181091
GLUD1	Arginine biosynthesis	Amino acid metabolism	Metabolism	PMID: 33181091
GLUD2	Arginine biosynthesis	Amino acid metabolism	Metabolism	PMID: 33181091
GLUL	Arginine biosynthesis	Amino acid metabolism	Metabolism	PMID: 33181091
GOT1	Arginine biosynthesis	Amino acid metabolism	Metabolism	PMID: 33181091
GOT2	Arginine biosynthesis	Amino acid metabolism	Metabolism	PMID: 33181091
GPT	Arginine biosynthesis	Amino acid metabolism	Metabolism	PMID: 33181091
GPT2	Arginine biosynthesis	Amino acid metabolism	Metabolism	PMID: 33181091
NAGS	Arginine biosynthesis	Amino acid metabolism	Metabolism	PMID: 33181091
NOS1	Arginine biosynthesis	Amino acid metabolism	Metabolism	PMID: 33181091
NOS2	Arginine biosynthesis	Amino acid metabolism	Metabolism	PMID: 33181091
NOS3	Arginine biosynthesis	Amino acid metabolism	Metabolism	PMID: 33181091
OTC	Arginine biosynthesis	Amino acid metabolism	Metabolism	PMID: 33181091
ADI1	Cysteine and methionine metabolism	Amino acid metabolism	Metabolism	PMID: 33181091
AGXT2	Cysteine and methionine metabolism	Amino acid metabolism	Metabolism	PMID: 33181091
AHCY	Cysteine and methionine metabolism	Amino acid metabolism	Metabolism	PMID: 33181091
AHCYL1	Cysteine and methionine metabolism	Amino acid metabolism	Metabolism	PMID: 33181091
AHCYL2	Cysteine and methionine metabolism	Amino acid metabolism	Metabolism	PMID: 33181091
AMD1	Cysteine and methionine metabolism	Amino acid metabolism	Metabolism	PMID: 33181091
APIP	Cysteine and methionine metabolism	Amino acid metabolism	Metabolism	PMID: 33181091
BCAT1	Cysteine and methionine metabolism	Amino acid metabolism	Metabolism	PMID: 33181091
BCAT2	Cysteine and methionine metabolism	Amino acid metabolism	Metabolism	PMID: 33181091
BHMT	Cysteine and methionine metabolism	Amino acid metabolism	Metabolism	PMID: 33181091
BHMT2	Cysteine and methionine metabolism	Amino acid metabolism	Metabolism	PMID: 33181091
CBS	Cysteine and methionine metabolism	Amino acid metabolism	Metabolism	PMID: 33181091
CBS	Cysteine and methionine metabolism	Amino acid metabolism	Metabolism	PMID: 33181091
CDO1	Cysteine and methionine metabolism	Amino acid metabolism	Metabolism	PMID: 33181091
CTH	Cysteine and methionine metabolism	Amino acid metabolism	Metabolism	PMID: 33181091
DNMT1	Cysteine and methionine metabolism	Amino acid metabolism	Metabolism	PMID: 33181091
DNMT3A	Cysteine and methionine metabolism	Amino acid metabolism	Metabolism	PMID: 33181091
DNMT3B	Cysteine and methionine metabolism	Amino acid metabolism	Metabolism	PMID: 33181091
ENOPH1	Cysteine and methionine metabolism	Amino acid metabolism	Metabolism	PMID: 33181091
GCLC	Cysteine and methionine metabolism	Amino acid metabolism	Metabolism	PMID: 33181091
GCLM	Cysteine and methionine metabolism	Amino acid metabolism	Metabolism	PMID: 33181091
GOT1	Cysteine and methionine metabolism	Amino acid metabolism	Metabolism	PMID: 33181091
GOT2	Cysteine and methionine metabolism	Amino acid metabolism	Metabolism	PMID: 33181091
GSS	Cysteine and methionine metabolism	Amino acid metabolism	Metabolism	PMID: 33181091
IL4I1	Cysteine and methionine metabolism	Amino acid metabolism	Metabolism	PMID: 33181091
LDHA	Cysteine and methionine metabolism	Amino acid metabolism	Metabolism	PMID: 33181091
LDHAL6A	Cysteine and methionine metabolism	Amino acid metabolism	Metabolism	PMID: 33181091
LDHAL6B	Cysteine and methionine metabolism	Amino acid metabolism	Metabolism	PMID: 33181091
LDHB	Cysteine and methionine metabolism	Amino acid metabolism	Metabolism	PMID: 33181091
LDHC	Cysteine and methionine metabolism	Amino acid metabolism	Metabolism	PMID: 33181091
MAT1A	Cysteine and methionine metabolism	Amino acid metabolism	Metabolism	PMID: 33181091
MAT2A	Cysteine and methionine metabolism	Amino acid metabolism	Metabolism	PMID: 33181091
MAT2B	Cysteine and methionine metabolism	Amino acid metabolism	Metabolism	PMID: 33181091
MDH1	Cysteine and methionine metabolism	Amino acid metabolism	Metabolism	PMID: 33181091
MDH2	Cysteine and methionine metabolism	Amino acid metabolism	Metabolism	PMID: 33181091
MPST	Cysteine and methionine metabolism	Amino acid metabolism	Metabolism	PMID: 33181091
MRI1	Cysteine and methionine metabolism	Amino acid metabolism	Metabolism	PMID: 33181091
MTAP	Cysteine and methionine metabolism	Amino acid metabolism	Metabolism	PMID: 33181091
MTR	Cysteine and methionine metabolism	Amino acid metabolism	Metabolism	PMID: 33181091
SDS	Cysteine and methionine metabolism	Amino acid metabolism	Metabolism	PMID: 33181091
SDSL	Cysteine and methionine metabolism	Amino acid metabolism	Metabolism	PMID: 33181091
SMS	Cysteine and methionine metabolism	Amino acid metabolism	Metabolism	PMID: 33181091
SRM	Cysteine and methionine metabolism	Amino acid metabolism	Metabolism	PMID: 33181091
TAT	Cysteine and methionine metabolism	Amino acid metabolism	Metabolism	PMID: 33181091
TST	Cysteine and methionine metabolism	Amino acid metabolism	Metabolism	PMID: 33181091
DAO	D-Arginine and D-ornithine metabolism	Amino acid metabolism	Metabolism	PMID: 33181091
DGLUCY	D-Glutamine and D-glutamate metabolism	Amino acid metabolism	Metabolism	PMID: 33181091
GLS	D-Glutamine and D-glutamate metabolism	Amino acid metabolism	Metabolism	PMID: 33181091
GLS2	D-Glutamine and D-glutamate metabolism	Amino acid metabolism	Metabolism	PMID: 33181091
GLUD1	D-Glutamine and D-glutamate metabolism	Amino acid metabolism	Metabolism	PMID: 33181091
GLUD2	D-Glutamine and D-glutamate metabolism	Amino acid metabolism	Metabolism	PMID: 33181091
AGXT	Glycine, serine and threonine metabolism	Amino acid metabolism	Metabolism	PMID: 33181091
AGXT2	Glycine, serine and threonine metabolism	Amino acid metabolism	Metabolism	PMID: 33181091
ALAS1	Glycine, serine and threonine metabolism	Amino acid metabolism	Metabolism	PMID: 33181091
ALAS2	Glycine, serine and threonine metabolism	Amino acid metabolism	Metabolism	PMID: 33181091
ALDH7A1	Glycine, serine and threonine metabolism	Amino acid metabolism	Metabolism	PMID: 33181091
AMT	Glycine, serine and threonine metabolism	Amino acid metabolism	Metabolism	PMID: 33181091
AOC2	Glycine, serine and threonine metabolism	Amino acid metabolism	Metabolism	PMID: 33181091
AOC3	Glycine, serine and threonine metabolism	Amino acid metabolism	Metabolism	PMID: 33181091
BHMT	Glycine, serine and threonine metabolism	Amino acid metabolism	Metabolism	PMID: 33181091
BPGM	Glycine, serine and threonine metabolism	Amino acid metabolism	Metabolism	PMID: 33181091
CBS	Glycine, serine and threonine metabolism	Amino acid metabolism	Metabolism	PMID: 33181091
CHDH	Glycine, serine and threonine metabolism	Amino acid metabolism	Metabolism	PMID: 33181091
CTH	Glycine, serine and threonine metabolism	Amino acid metabolism	Metabolism	PMID: 33181091
DAO	Glycine, serine and threonine metabolism	Amino acid metabolism	Metabolism	PMID: 33181091
DLD	Glycine, serine and threonine metabolism	Amino acid metabolism	Metabolism	PMID: 33181091
DMGDH	Glycine, serine and threonine metabolism	Amino acid metabolism	Metabolism	PMID: 33181091
GAMT	Glycine, serine and threonine metabolism	Amino acid metabolism	Metabolism	PMID: 33181091
GATM	Glycine, serine and threonine metabolism	Amino acid metabolism	Metabolism	PMID: 33181091
GCAT	Glycine, serine and threonine metabolism	Amino acid metabolism	Metabolism	PMID: 33181091
GCSH	Glycine, serine and threonine metabolism	Amino acid metabolism	Metabolism	PMID: 33181091
GLDC	Glycine, serine and threonine metabolism	Amino acid metabolism	Metabolism	PMID: 33181091
GLYCTK	Glycine, serine and threonine metabolism	Amino acid metabolism	Metabolism	PMID: 33181091
GNMT	Glycine, serine and threonine metabolism	Amino acid metabolism	Metabolism	PMID: 33181091
GRHPR	Glycine, serine and threonine metabolism	Amino acid metabolism	Metabolism	PMID: 33181091
MAOA	Glycine, serine and threonine metabolism	Amino acid metabolism	Metabolism	PMID: 33181091
MAOB	Glycine, serine and threonine metabolism	Amino acid metabolism	Metabolism	PMID: 33181091
PGAM1	Glycine, serine and threonine metabolism	Amino acid metabolism	Metabolism	PMID: 33181091
PGAM2	Glycine, serine and threonine metabolism	Amino acid metabolism	Metabolism	PMID: 33181091
PGAM4	Glycine, serine and threonine metabolism	Amino acid metabolism	Metabolism	PMID: 33181091
PHGDH	Glycine, serine and threonine metabolism	Amino acid metabolism	Metabolism	PMID: 33181091
PIPOX	Glycine, serine and threonine metabolism	Amino acid metabolism	Metabolism	PMID: 33181091
PSAT1	Glycine, serine and threonine metabolism	Amino acid metabolism	Metabolism	PMID: 33181091
PSPH	Glycine, serine and threonine metabolism	Amino acid metabolism	Metabolism	PMID: 33181091
SARDH	Glycine, serine and threonine metabolism	Amino acid metabolism	Metabolism	PMID: 33181091
SDS	Glycine, serine and threonine metabolism	Amino acid metabolism	Metabolism	PMID: 33181091
SDSL	Glycine, serine and threonine metabolism	Amino acid metabolism	Metabolism	PMID: 33181091
SHMT1	Glycine, serine and threonine metabolism	Amino acid metabolism	Metabolism	PMID: 33181091
SHMT2	Glycine, serine and threonine metabolism	Amino acid metabolism	Metabolism	PMID: 33181091
SRR	Glycine, serine and threonine metabolism	Amino acid metabolism	Metabolism	PMID: 33181091
ALDH1A3	Histidine metabolism	Amino acid metabolism	Metabolism	PMID: 33181091
ALDH1B1	Histidine metabolism	Amino acid metabolism	Metabolism	PMID: 33181091
ALDH2	Histidine metabolism	Amino acid metabolism	Metabolism	PMID: 33181091
ALDH3A1	Histidine metabolism	Amino acid metabolism	Metabolism	PMID: 33181091
ALDH3A2	Histidine metabolism	Amino acid metabolism	Metabolism	PMID: 33181091
ALDH3B1	Histidine metabolism	Amino acid metabolism	Metabolism	PMID: 33181091
ALDH3B2	Histidine metabolism	Amino acid metabolism	Metabolism	PMID: 33181091
ALDH7A1	Histidine metabolism	Amino acid metabolism	Metabolism	PMID: 33181091
ALDH9A1	Histidine metabolism	Amino acid metabolism	Metabolism	PMID: 33181091
AMDHD1	Histidine metabolism	Amino acid metabolism	Metabolism	PMID: 33181091
AOC1	Histidine metabolism	Amino acid metabolism	Metabolism	PMID: 33181091
ASPA	Histidine metabolism	Amino acid metabolism	Metabolism	PMID: 33181091
CARNMT1	Histidine metabolism	Amino acid metabolism	Metabolism	PMID: 33181091
CARNS1	Histidine metabolism	Amino acid metabolism	Metabolism	PMID: 33181091
CNDP1	Histidine metabolism	Amino acid metabolism	Metabolism	PMID: 33181091
CNDP2	Histidine metabolism	Amino acid metabolism	Metabolism	PMID: 33181091
FTCD	Histidine metabolism	Amino acid metabolism	Metabolism	PMID: 33181091
HAL	Histidine metabolism	Amino acid metabolism	Metabolism	PMID: 33181091
HDC	Histidine metabolism	Amino acid metabolism	Metabolism	PMID: 33181091
HNMT	Histidine metabolism	Amino acid metabolism	Metabolism	PMID: 33181091
MAOA	Histidine metabolism	Amino acid metabolism	Metabolism	PMID: 33181091
MAOB	Histidine metabolism	Amino acid metabolism	Metabolism	PMID: 33181091
UROC1	Histidine metabolism	Amino acid metabolism	Metabolism	PMID: 33181091
AADAT	Lysine degradation	Amino acid metabolism	Metabolism	PMID: 33181091
AASS	Lysine degradation	Amino acid metabolism	Metabolism	PMID: 33181091
ACAT1	Lysine degradation	Amino acid metabolism	Metabolism	PMID: 33181091
ACAT2	Lysine degradation	Amino acid metabolism	Metabolism	PMID: 33181091
ALDH1B1	Lysine degradation	Amino acid metabolism	Metabolism	PMID: 33181091
ALDH2	Lysine degradation	Amino acid metabolism	Metabolism	PMID: 33181091
ALDH3A2	Lysine degradation	Amino acid metabolism	Metabolism	PMID: 33181091
ALDH7A1	Lysine degradation	Amino acid metabolism	Metabolism	PMID: 33181091
ALDH9A1	Lysine degradation	Amino acid metabolism	Metabolism	PMID: 33181091
ASH1L	Lysine degradation	Amino acid metabolism	Metabolism	PMID: 33181091
BBOX1	Lysine degradation	Amino acid metabolism	Metabolism	PMID: 33181091
CAMKMT	Lysine degradation	Amino acid metabolism	Metabolism	PMID: 33181091
COLGALT1	Lysine degradation	Amino acid metabolism	Metabolism	PMID: 33181091
COLGALT2	Lysine degradation	Amino acid metabolism	Metabolism	PMID: 33181091
DLST	Lysine degradation	Amino acid metabolism	Metabolism	PMID: 33181091
DOT1L	Lysine degradation	Amino acid metabolism	Metabolism	PMID: 33181091
ECHS1	Lysine degradation	Amino acid metabolism	Metabolism	PMID: 33181091
EHHADH	Lysine degradation	Amino acid metabolism	Metabolism	PMID: 33181091
EHMT1	Lysine degradation	Amino acid metabolism	Metabolism	PMID: 33181091
EHMT2	Lysine degradation	Amino acid metabolism	Metabolism	PMID: 33181091
EZH1	Lysine degradation	Amino acid metabolism	Metabolism	PMID: 33181091
EZH2	Lysine degradation	Amino acid metabolism	Metabolism	PMID: 33181091
GCDH	Lysine degradation	Amino acid metabolism	Metabolism	PMID: 33181091
HADH	Lysine degradation	Amino acid metabolism	Metabolism	PMID: 33181091
HADHA	Lysine degradation	Amino acid metabolism	Metabolism	PMID: 33181091
HYKK	Lysine degradation	Amino acid metabolism	Metabolism	PMID: 33181091
KMT2A	Lysine degradation	Amino acid metabolism	Metabolism	PMID: 33181091
KMT2B	Lysine degradation	Amino acid metabolism	Metabolism	PMID: 33181091
KMT2B	Lysine degradation	Amino acid metabolism	Metabolism	PMID: 33181091
KMT2C	Lysine degradation	Amino acid metabolism	Metabolism	PMID: 33181091
KMT2D	Lysine degradation	Amino acid metabolism	Metabolism	PMID: 33181091
KMT2E	Lysine degradation	Amino acid metabolism	Metabolism	PMID: 33181091
KMT5A	Lysine degradation	Amino acid metabolism	Metabolism	PMID: 33181091
KMT5B	Lysine degradation	Amino acid metabolism	Metabolism	PMID: 33181091
KMT5C	Lysine degradation	Amino acid metabolism	Metabolism	PMID: 33181091
NSD1	Lysine degradation	Amino acid metabolism	Metabolism	PMID: 33181091
NSD2	Lysine degradation	Amino acid metabolism	Metabolism	PMID: 33181091
NSD3	Lysine degradation	Amino acid metabolism	Metabolism	PMID: 33181091
OGDH	Lysine degradation	Amino acid metabolism	Metabolism	PMID: 33181091
OGDHL	Lysine degradation	Amino acid metabolism	Metabolism	PMID: 33181091
PHYKPL	Lysine degradation	Amino acid metabolism	Metabolism	PMID: 33181091
PIPOX	Lysine degradation	Amino acid metabolism	Metabolism	PMID: 33181091
PLOD1	Lysine degradation	Amino acid metabolism	Metabolism	PMID: 33181091
PLOD2	Lysine degradation	Amino acid metabolism	Metabolism	PMID: 33181091
PLOD3	Lysine degradation	Amino acid metabolism	Metabolism	PMID: 33181091
PRDM2	Lysine degradation	Amino acid metabolism	Metabolism	PMID: 33181091
PRDM6	Lysine degradation	Amino acid metabolism	Metabolism	PMID: 33181091
PRDM7	Lysine degradation	Amino acid metabolism	Metabolism	PMID: 33181091
PRDM9	Lysine degradation	Amino acid metabolism	Metabolism	PMID: 33181091
SETD1A	Lysine degradation	Amino acid metabolism	Metabolism	PMID: 33181091
SETD1B	Lysine degradation	Amino acid metabolism	Metabolism	PMID: 33181091
SETD2	Lysine degradation	Amino acid metabolism	Metabolism	PMID: 33181091
SETD3	Lysine degradation	Amino acid metabolism	Metabolism	PMID: 33181091
SETD7	Lysine degradation	Amino acid metabolism	Metabolism	PMID: 33181091
SETDB1	Lysine degradation	Amino acid metabolism	Metabolism	PMID: 33181091
SETDB2	Lysine degradation	Amino acid metabolism	Metabolism	PMID: 33181091
SETMAR	Lysine degradation	Amino acid metabolism	Metabolism	PMID: 33181091
SUV39H1	Lysine degradation	Amino acid metabolism	Metabolism	PMID: 33181091
SUV39H2	Lysine degradation	Amino acid metabolism	Metabolism	PMID: 33181091
TMLHE	Lysine degradation	Amino acid metabolism	Metabolism	PMID: 33181091
ALDH1A3	Phenylalanine metabolism	Amino acid metabolism	Metabolism	PMID: 33181091
ALDH3A1	Phenylalanine metabolism	Amino acid metabolism	Metabolism	PMID: 33181091
ALDH3B1	Phenylalanine metabolism	Amino acid metabolism	Metabolism	PMID: 33181091
ALDH3B2	Phenylalanine metabolism	Amino acid metabolism	Metabolism	PMID: 33181091
AOC2	Phenylalanine metabolism	Amino acid metabolism	Metabolism	PMID: 33181091
AOC3	Phenylalanine metabolism	Amino acid metabolism	Metabolism	PMID: 33181091
DDC	Phenylalanine metabolism	Amino acid metabolism	Metabolism	PMID: 33181091
GLYAT	Phenylalanine metabolism	Amino acid metabolism	Metabolism	PMID: 33181091
GOT1	Phenylalanine metabolism	Amino acid metabolism	Metabolism	PMID: 33181091
GOT2	Phenylalanine metabolism	Amino acid metabolism	Metabolism	PMID: 33181091
HPD	Phenylalanine metabolism	Amino acid metabolism	Metabolism	PMID: 33181091
IL4I1	Phenylalanine metabolism	Amino acid metabolism	Metabolism	PMID: 33181091
MAOA	Phenylalanine metabolism	Amino acid metabolism	Metabolism	PMID: 33181091
MAOB	Phenylalanine metabolism	Amino acid metabolism	Metabolism	PMID: 33181091
MIF	Phenylalanine metabolism	Amino acid metabolism	Metabolism	PMID: 33181091
PAH	Phenylalanine metabolism	Amino acid metabolism	Metabolism	PMID: 33181091
TAT	Phenylalanine metabolism	Amino acid metabolism	Metabolism	PMID: 33181091
GOT1	Phenylalanine, tyrosine and tryptophan biosynthesis	Amino acid metabolism	Metabolism	PMID: 33181091
GOT2	Phenylalanine, tyrosine and tryptophan biosynthesis	Amino acid metabolism	Metabolism	PMID: 33181091
IL4I1	Phenylalanine, tyrosine and tryptophan biosynthesis	Amino acid metabolism	Metabolism	PMID: 33181091
PAH	Phenylalanine, tyrosine and tryptophan biosynthesis	Amino acid metabolism	Metabolism	PMID: 33181091
TAT	Phenylalanine, tyrosine and tryptophan biosynthesis	Amino acid metabolism	Metabolism	PMID: 33181091
AADAT	Tryptophan metabolism	Amino acid metabolism	Metabolism	PMID: 33181091
AANAT	Tryptophan metabolism	Amino acid metabolism	Metabolism	PMID: 33181091
ACAT1	Tryptophan metabolism	Amino acid metabolism	Metabolism	PMID: 33181091
ACAT2	Tryptophan metabolism	Amino acid metabolism	Metabolism	PMID: 33181091
ACMSD	Tryptophan metabolism	Amino acid metabolism	Metabolism	PMID: 33181091
AFMID	Tryptophan metabolism	Amino acid metabolism	Metabolism	PMID: 33181091
ALDH1B1	Tryptophan metabolism	Amino acid metabolism	Metabolism	PMID: 33181091
ALDH2	Tryptophan metabolism	Amino acid metabolism	Metabolism	PMID: 33181091
ALDH3A2	Tryptophan metabolism	Amino acid metabolism	Metabolism	PMID: 33181091
ALDH7A1	Tryptophan metabolism	Amino acid metabolism	Metabolism	PMID: 33181091
ALDH9A1	Tryptophan metabolism	Amino acid metabolism	Metabolism	PMID: 33181091
AOC1	Tryptophan metabolism	Amino acid metabolism	Metabolism	PMID: 33181091
AOX1	Tryptophan metabolism	Amino acid metabolism	Metabolism	PMID: 33181091
ASMT	Tryptophan metabolism	Amino acid metabolism	Metabolism	PMID: 33181091
CAT	Tryptophan metabolism	Amino acid metabolism	Metabolism	PMID: 33181091
CYP1A1	Tryptophan metabolism	Amino acid metabolism	Metabolism	PMID: 33181091
CYP1A2	Tryptophan metabolism	Amino acid metabolism	Metabolism	PMID: 33181091
CYP1B1	Tryptophan metabolism	Amino acid metabolism	Metabolism	PMID: 33181091
DDC	Tryptophan metabolism	Amino acid metabolism	Metabolism	PMID: 33181091
ECHS1	Tryptophan metabolism	Amino acid metabolism	Metabolism	PMID: 33181091
EHHADH	Tryptophan metabolism	Amino acid metabolism	Metabolism	PMID: 33181091
GCDH	Tryptophan metabolism	Amino acid metabolism	Metabolism	PMID: 33181091
HAAO	Tryptophan metabolism	Amino acid metabolism	Metabolism	PMID: 33181091
HADH	Tryptophan metabolism	Amino acid metabolism	Metabolism	PMID: 33181091
HADHA	Tryptophan metabolism	Amino acid metabolism	Metabolism	PMID: 33181091
IDO1	Tryptophan metabolism	Amino acid metabolism	Metabolism	PMID: 33181091
IDO2	Tryptophan metabolism	Amino acid metabolism	Metabolism	PMID: 33181091
IL4I1	Tryptophan metabolism	Amino acid metabolism	Metabolism	PMID: 33181091
INMT	Tryptophan metabolism	Amino acid metabolism	Metabolism	PMID: 33181091
KMO	Tryptophan metabolism	Amino acid metabolism	Metabolism	PMID: 33181091
KYAT1	Tryptophan metabolism	Amino acid metabolism	Metabolism	PMID: 33181091
KYAT3	Tryptophan metabolism	Amino acid metabolism	Metabolism	PMID: 33181091
KYNU	Tryptophan metabolism	Amino acid metabolism	Metabolism	PMID: 33181091
MAOA	Tryptophan metabolism	Amino acid metabolism	Metabolism	PMID: 33181091
MAOB	Tryptophan metabolism	Amino acid metabolism	Metabolism	PMID: 33181091
OGDH	Tryptophan metabolism	Amino acid metabolism	Metabolism	PMID: 33181091
OGDHL	Tryptophan metabolism	Amino acid metabolism	Metabolism	PMID: 33181091
TDO2	Tryptophan metabolism	Amino acid metabolism	Metabolism	PMID: 33181091
TPH1	Tryptophan metabolism	Amino acid metabolism	Metabolism	PMID: 33181091
TPH2	Tryptophan metabolism	Amino acid metabolism	Metabolism	PMID: 33181091
ADH1A	Tyrosine metabolism	Amino acid metabolism	Metabolism	PMID: 33181091
ADH1B	Tyrosine metabolism	Amino acid metabolism	Metabolism	PMID: 33181091
ADH1C	Tyrosine metabolism	Amino acid metabolism	Metabolism	PMID: 33181091
ADH4	Tyrosine metabolism	Amino acid metabolism	Metabolism	PMID: 33181091
ADH5	Tyrosine metabolism	Amino acid metabolism	Metabolism	PMID: 33181091
ADH6	Tyrosine metabolism	Amino acid metabolism	Metabolism	PMID: 33181091
ADH7	Tyrosine metabolism	Amino acid metabolism	Metabolism	PMID: 33181091
ALDH1A3	Tyrosine metabolism	Amino acid metabolism	Metabolism	PMID: 33181091
ALDH3A1	Tyrosine metabolism	Amino acid metabolism	Metabolism	PMID: 33181091
ALDH3B1	Tyrosine metabolism	Amino acid metabolism	Metabolism	PMID: 33181091
ALDH3B2	Tyrosine metabolism	Amino acid metabolism	Metabolism	PMID: 33181091
AOC2	Tyrosine metabolism	Amino acid metabolism	Metabolism	PMID: 33181091
AOC3	Tyrosine metabolism	Amino acid metabolism	Metabolism	PMID: 33181091
AOX1	Tyrosine metabolism	Amino acid metabolism	Metabolism	PMID: 33181091
COMT	Tyrosine metabolism	Amino acid metabolism	Metabolism	PMID: 33181091
DBH	Tyrosine metabolism	Amino acid metabolism	Metabolism	PMID: 33181091
DCT	Tyrosine metabolism	Amino acid metabolism	Metabolism	PMID: 33181091
DDC	Tyrosine metabolism	Amino acid metabolism	Metabolism	PMID: 33181091
FAH	Tyrosine metabolism	Amino acid metabolism	Metabolism	PMID: 33181091
FAHD1	Tyrosine metabolism	Amino acid metabolism	Metabolism	PMID: 33181091
[truncated: 1,008 more rows]
