# Supplementary material for: Calcifications in triple-negative breast cancer: Molecular features and treatment strategies
Source: NPJ Breast Cancer. 2023 Apr 15;9:26. doi: 10.1038/s41523-023-00531-4 (PMC10105779; doi:10.1038/s41523-023-00531-4)
Supplement: Supplementary file 4 — Supplementary Data [file 41523_2023_531_MOESM4_ESM.zip]

Archive with 1 entries (1 files):
- Supplementary Data.txt
