# Supplementary material for: Calcifications in triple-negative breast cancer: Molecular features and treatment strategies
Source: NPJ Breast Cancer. 2023 Apr 15;9:26. doi: 10.1038/s41523-023-00531-4 (PMC10105779; doi:10.1038/s41523-023-00531-4)
Supplement: Supplementary file 4 — Supplementary Data [file 41523_2023_531_MOESM4_ESM.zip › Supplementary Data.txt]

Supplementary Data 1. RNA-seq matrix
	FUSCCTNBC001	FUSCCTNBC003	FUSCCTNBC005	FUSCCTNBC006	FUSCCTNBC007	FUSCCTNBC008	FUSCCTNBC009	FUSCCTNBC011	FUSCCTNBC012	FUSCCTNBC013	FUSCCTNBC015	FUSCCTNBC016	FUSCCTNBC017	FUSCCTNBC018	FUSCCTNBC021	FUSCCTNBC023	FUSCCTNBC025	FUSCCTNBC030	FUSCCTNBC032	FUSCCTNBC033	FUSCCTNBC034	FUSCCTNBC037	FUSCCTNBC039	FUSCCTNBC041	FUSCCTNBC043	FUSCCTNBC044	FUSCCTNBC046	FUSCCTNBC047	FUSCCTNBC048	FUSCCTNBC050	FUSCCTNBC055	FUSCCTNBC056	FUSCCTNBC057	FUSCCTNBC058	FUSCCTNBC063	FUSCCTNBC066	FUSCCTNBC070	FUSCCTNBC073	FUSCCTNBC075	FUSCCTNBC078	FUSCCTNBC080	FUSCCTNBC081	FUSCCTNBC083	FUSCCTNBC085	FUSCCTNBC086	FUSCCTNBC087	FUSCCTNBC091	FUSCCTNBC095	FUSCCTNBC097
TSPAN6	2.249636858	16.63445633	3.021394202	2.744372684	6.151751465	4.270410839	4.427574072	5.857900456	5.269973403	10.07021569	7.768302397	1.538326135	3.5743686	8.673208418	7.988794221	8.265713645	8.592919845	7.228990437	5.661268456	7.825898847	6.294361489	4.323009163	3.830023297	7.731748168	2.802435879	7.321329612	6.434775012	3.602742198	3.891444507	2.32297975	1.144072722	6.008497596	4.18287929	5.574520935	6.634429222	5.170238801	3.594543227	3.369793376	2.343571176	11.12935722	3.658268498	8.899893848	4.340108055	4.448252114	9.46680116	3.125788368	2.207745244	8.412321493	2.454828299
TNMD	0.031919764	0	0	0.023706122	0	0.085840712	0	0	0	0.523549953	0.050920236	0.053466785	0	0	0.113057542	0.251494225	0.018252816	0.239578268	0.099734944	1.146376005	0.195598791	0.171678929	0	0.020654699	0.57277767	3.687263388	0.800339687	0	0.366101166	0	0.066119155	0	1.257121011	0.041161359	0.798069754	0.117420186	0.089223347	0	0	0.047328244	0.095668639	0.649425073	0.04118998	0.374593188	0.077228696	0.765130614	0	0.303500455	0
DPM1	20.0665392	19.71564466	18.76198982	16.51350989	16.98138824	14.82548995	14.70147722	29.89899322	20.26803072	14.02465042	13.1771521	21.53055726	33.15462393	47.66897779	31.51135918	12.99891886	19.11170093	23.35886054	21.85042064	14.31409675	15.41789778	17.16888563	16.41849273	29.19673369	18.55039676	12.29469313	19.28429028	20.92277038	19.57061928	16.92174304	8.818724852	16.25738198	16.7563955	23.29606616	13.86053635	19.4484559	26.06232925	23.75820374	12.47726535	21.93117637	17.77318961	15.13388171	25.72998906	14.82483682	33.77072407	16.17777745	15.84148836	18.73813731	17.67100616
SCYL3	2.433036655	4.796808013	4.262160735	2.611276703	5.344601772	3.090021229	3.171616731	5.284734524	5.815754584	6.995860157	4.281806055	6.542759277	6.666291023	2.935789475	4.021081987	3.693460833	3.603782897	4.783674951	9.307661169	4.08696238	3.081719251	4.915417923	3.670731326	4.808235074	3.359843865	2.847522269	5.059745675	3.234363835	3.510428919	4.76120128	3.287807407	2.823540404	3.42754509	6.658546249	4.039713329	3.459930276	4.997692945	5.985943857	4.883335413	7.380259974	5.856242837	4.833693961	3.934985508	4.110990235	6.714001724	4.501154506	9.120056172	5.223697378	4.738056697
C1orf112	2.828356824	1.945542443	1.696267495	1.746511146	2.841365423	1.351526824	1.299877287	5.826094691	5.387031736	3.693850896	2.371889975	3.479297314	4.307868246	2.598316821	2.212422157	4.118989328	1.448391099	2.78584604	6.148102417	3.658321786	1.959240129	4.292871611	2.367522679	5.604043839	2.64609365	1.833252631	3.588447463	2.891487323	2.90533873	2.231053297	1.65228021	1.802844144	1.805097125	4.66934652	1.966116964	2.023214404	2.971283316	4.129883632	1.280124426	5.646372205	3.330145802	1.898673275	5.079347987	4.274525616	2.980015711	1.757814081	2.72661703	3.431667208	1.367198318
FGR	5.482173079	2.198670818	2.939819638	0.283633694	1.412585986	8.458321766	2.764275102	2.374386861	1.462106978	0.420133822	0.60311625	1.180622523	2.042386327	1.666635029	1.016217227	1.400452928	0.535595085	3.708010095	1.600368426	1.98903052	2.95004152	7.425974208	3.175545904	3.178435176	24.38632637	6.164823397	2.928653874	2.002083326	4.356862421	2.300460085	13.8132868	1.514322877	5.859656396	0.803217925	3.729304912	2.766861833	2.55200297	2.517918134	0.741806458	2.130657664	3.501364043	1.381913937	1.228492893	0.738407151	0.327993091	4.424757301	2.461675574	3.125345158	3.802122172
CFH	10.63023177	7.455500907	10.2051435	2.075225507	1.436658962	10.14792306	9.863461912	2.828491597	3.958328254	13.56030977	6.051173843	12.33927409	5.271663807	22.69645088	1.752142277	4.119159885	7.078258371	13.61640699	6.237095039	12.84403694	15.11085253	4.796121168	4.847410861	4.143024818	16.95513989	12.76931065	8.560678995	9.529585889	9.279141857	13.72103362	7.025719895	11.87863899	31.04196992	10.54988627	34.71443007	26.51442527	20.07743635	17.47667699	2.501510063	6.944212419	9.902909133	11.82793822	2.903356654	2.030813637	4.520268579	23.29528497	7.771624771	11.72201612	9.393656129
FUCA2	20.04989962	14.12332431	12.82343032	5.908252393	16.31297594	15.36060712	17.81631513	10.36321161	7.400172159	5.225788768	20.8137655	7.163165032	8.463756142	22.65270649	11.81658953	13.92609314	12.1848573	11.44376968	11.86416888	5.310344376	16.4556163	9.917523315	8.682087528	9.330117151	20.29548255	21.33620413	9.361769717	9.019771248	12.92677053	12.27151856	11.91512329	12.67344322	17.03073707	18.0421179	17.58761682	16.44531127	12.73544284	11.98668249	3.936300612	14.34019107	12.3364928	10.23255703	8.057686604	6.193189628	12.68688841	13.60847876	11.7793905	20.10054689	10.35666404
GCLC	1.386089099	5.078024833	1.822006507	1.40257861	5.458808611	7.380030783	8.363063237	6.843707299	2.341363024	2.525604208	3.885348548	3.23849978	3.76908773	2.8933059	9.38495514	1.481578648	7.556717079	3.62890071	6.756813932	1.740972763	4.351365949	4.644760071	2.646753546	3.425490958	4.193627248	4.235927174	4.346310605	3.956263903	3.117839165	5.750562421	2.041477454	2.426510238	3.776345491	2.228308014	6.081188613	5.024366482	3.680789486	2.628025364	9.255622081	5.515130145	3.679923529	5.856135725	3.837229909	2.02199733	5.533983449	3.190492611	8.543363489	4.338761893	6.442246458
NFYA	8.802104257	12.30836987	20.64908942	2.919606414	16.96163405	9.077935658	8.664249133	11.52407539	29.87125232	14.28997808	11.97677309	12.32800443	12.08488582	12.70055983	10.1751158	16.64754337	18.29010754	16.28072654	22.1094834	10.79516833	11.64064675	19.81272805	10.03347109	11.06343124	8.60205465	6.074115763	21.34257183	9.765763163	10.56543204	11.03760369	9.835458731	9.774746162	7.417908889	13.13952687	9.588515474	9.409988533	14.81583744	9.99803305	12.86907926	13.70151801	11.9897955	10.33244651	19.08090775	9.966361103	18.37788793	9.77957415	11.98875886	15.18371671	10.06953348
STPG1	1.266753803	0.402221287	0.414892859	0.291117995	0.483622426	0.315538662	0.474066857	0.435866006	0.899657899	0.789709568	0.667303942	0.355404507	0.326873042	0.360116361	0.298263723	0.43397792	0.653104399	0.430687242	0.595901157	0.865176505	0.526608046	0.6569028	0.762508074	0.551760513	0.543616891	0.463314756	0.361129371	0.533498469	0.444642008	0.709122712	0.33642064	0.387851007	0.315466051	0.781520984	0.582832914	0.282238728	0.31720705	0.369349722	0.454067293	0.452920934	0.42269716	0.518950897	0.567012217	0.696708782	0.805868281	0.449416616	0.53262184	0.553776728	0.419455908
NIPAL3	5.052197406	2.933404159	2.440896908	4.950092001	1.558161381	2.256103748	4.28091176	2.953471467	13.72126352	10.45074677	2.850679225	2.596239087	3.335033102	2.338388529	5.645174935	4.431665888	3.238548154	4.248546048	4.830963129	6.733217848	3.313784479	2.81588099	4.615733187	4.784740096	2.559129424	1.829285464	3.666939025	2.197111601	3.0951353	2.918654175	2.461592765	1.706703348	2.236227515	4.68270058	3.778401554	2.275309878	2.41047047	1.982333014	1.818913023	4.528485022	1.549555853	4.398194103	5.210638189	7.051638602	6.685073671	3.401760135	6.022481336	1.807383863	3.45183225
LAS1L	5.515261666	4.708581342	4.154740114	1.142660809	7.001720424	3.231736645	3.380694895	7.670777989	8.362234624	5.85023835	6.626547174	4.730793548	10.81660741	4.624222079	7.226590073	6.480376074	3.682297946	4.043001077	3.274434588	5.343697824	3.614568373	5.93948706	5.45727937	8.853668602	4.879607374	3.245286543	4.382975589	10.6004225	4.357529259	3.589613847	4.683547314	3.891920816	2.879143904	2.938133518	5.086087497	4.983405528	3.111998818	5.178286705	5.83183343	6.541345003	4.822884811	3.50884848	9.422074006	5.583245423	6.743697709	4.547761109	5.01092386	5.635435399	3.554883516
ENPP4	6.403593	5.129249	3.532794	6.112114	3.000388	2.564469	3.593705	6.033586	0.840403	2.833115	1.101954	1.063048	1.544015	1.762673	1.241616	7.174549	0.464436	4.976027	10.677638	1.976221	3.412859	3.410126	2.881605	2.39597	4.175174	6.897114	4.017074	3.317183	3.000499	18.983154	0.860026	1.26972	5.503854	8.627316	5.699425	4.599316	6.073658	6.661723	0.359153	3.624169	3.361823	2.996026	4.892375	3.58437	3.519655	4.373107	4.391418	2.315685	1.0469
SEMA3F	1.294208994	2.95607618	5.157015373	0.816193404	7.692061945	1.839395598	2.358432933	0.924181073	3.340089628	4.342912887	7.752354093	6.872649678	2.94827929	4.281878906	0.817288144	1.912306963	4.503341638	3.437052247	3.082973305	4.909726265	6.838739425	3.548249009	8.459363031	5.264470013	1.619893076	3.293328677	1.441583749	4.231228817	2.522562697	7.54712545	5.097229592	3.6039422	1.420688977	1.993470048	2.672811748	3.332319118	2.922417243	5.249925135	5.344019327	2.294296056	5.246959433	1.132301378	6.809802685	1.6849566	0.899457719	3.977916226	6.248877548	2.611197064	2.469695625
CFTR	0	0.073756261	0.001672885	0.040324053	0.142564448	0.095243225	0.012146156	0.014925736	0.007568344	1.28271175	0.0273218	0.06245339	0.009848495	0.06178649	0.077397884	0.006229968	0.851000019	0.046147468	0.067129951	0.854682124	0.010377657	0.138315946	0.015614749	0.017010054	0	0.055243352	0.422773933	0.144255584	3.561454472	0.364206425	0	0.024085648	0.089276154	3.185300799	0.165097053	0.159284971	0.09166484	0.001555139	0.011074358	0.0081868	0.023131255	0.363198667	0.093694973	0.01891438	0.009067325	0.04169034	0.021950424	0.092285968	0.020396601
ANKIB1	17.94959659	17.04515814	9.383892119	7.897466482	24.61845012	12.336199	15.63023467	10.1875191	20.07287374	14.58477814	10.90677569	20.01463363	16.70944311	7.394033609	17.31677408	11.82688201	17.23441627	15.0326806	18.84176864	13.48248251	10.50896954	13.30117441	8.437791429	15.07476089	11.59517399	10.96719995	22.13456439	17.84573851	12.23064434	11.49488689	9.687831039	13.49711293	11.13339208	22.95973605	13.77064496	15.75975687	19.40720194	12.7623257	15.71730405	7.871924648	14.54564198	14.75714945	26.24527856	15.5171033	13.20493227	11.05686553	23.57016493	16.54264729	12.74303711
CYP51A1	11.11243395	75.19712839	6.768138873	3.9992505	31.70826483	26.00351297	16.70928416	7.471358965	14.43537034	9.118354429	8.42026863	32.14281247	12.33466484	9.744383168	28.0248906	14.4816672	13.49176644	14.86033722	16.45693317	7.294522391	8.357449614	9.900275043	4.902861583	15.65278925	9.664298258	8.425917298	8.041656663	11.35696999	8.663348084	11.92208948	11.00295938	18.48804269	9.793042837	17.89949393	7.42964175	12.65346381	9.257879778	15.71908222	25.8556247	8.577211525	12.4334137	10.50160745	19.50136598	7.848971496	16.902567	9.146706249	17.90218636	17.30333812	20.52997969
KRIT1	6.856149119	9.532213572	4.556601001	4.381286937	7.006248176	6.434610133	6.485561555	4.510406431	10.86562724	10.10376223	4.363257754	7.831446578	9.268742493	3.303269448	6.982969733	5.542912395	6.951871766	8.243420518	7.269632535	7.723223479	4.343204639	5.297902239	3.834537565	6.003218316	7.001411057	5.982041084	10.97200879	7.525267454	5.746969793	7.483853887	4.543731291	5.350284328	7.289541502	8.669750579	7.336538559	7.786725653	8.346818651	7.182865054	5.923628676	4.871470196	4.854944531	9.654135342	11.22965965	7.606286889	8.191809094	7.85967007	12.48053018	7.348452559	6.355621877
RAD52	2.400348502	2.079277036	1.862869706	0.582323674	1.432680389	2.19183838	1.591311688	2.622705	8.891392535	5.67085859	3.174147497	2.191501791	2.241328306	1.539625122	1.39184756	3.267739542	3.39789251	3.217158049	5.467834134	3.944592281	2.169717406	3.304930634	4.251014113	3.801058812	2.747334193	1.879212795	6.759060881	2.657331771	2.928562535	2.823183852	3.13704874	2.122057871	2.376738937	3.547262206	4.224989275	2.51712508	1.913707922	2.09252806	3.130430611	3.822362618	2.279767992	4.053232395	2.037667727	4.408211136	2.978098652	3.588037824	2.526774267	2.342460587	3.717000964
BAD	12.27501136	8.584859949	7.305366662	6.426719471	8.156247872	7.717771248	12.27970061	4.202078466	8.025311183	5.929518896	9.256574643	8.127471503	7.738908766	12.70404173	9.713955975	5.603453234	9.981544091	6.418976283	3.918136528	8.743784225	6.988393919	7.812610235	7.796780403	10.79205415	5.473092001	8.520763809	5.294942196	12.04780721	7.937809679	12.70627262	9.490398168	9.34276342	6.776788086	5.598973142	8.227013894	3.604406646	2.725089924	5.325022407	9.263408253	4.458873204	6.702097456	5.54244623	8.240507793	10.71244475	4.212690594	7.61004973	7.120641594	8.267008214	9.55864785
LAP3	39.66960748	20.74616452	31.39945991	5.375077095	13.32278436	26.71838158	21.35564356	41.51226016	28.05541139	14.10294823	7.888854386	23.27379607	98.17466722	53.40240419	16.67498522	16.2044157	8.665940074	29.88217164	38.52817152	15.94288726	18.80008148	44.35991829	23.6807843	34.64275487	50.40228758	42.02415682	28.86548925	22.28261163	41.47253995	13.30778285	27.13584998	20.19862543	37.74104574	21.42652119	25.72379288	40.03134909	63.41150572	41.49926567	8.669306001	26.64520037	44.2475234	24.01359019	12.90246376	13.72774136	21.91645989	33.48190645	19.33230951	28.50862431	24.43321484
CD99	11.67088788	8.525843919	6.339230828	2.951493773	17.28182956	9.647592084	24.54128624	2.824915679	5.433155434	4.150979739	15.87862287	4.893848465	5.378794202	10.92695666	3.614605959	9.851190007	24.39460852	6.18310563	2.654076813	2.814988631	11.62078912	12.33135054	6.190105707	2.621231948	16.27216674	19.10689191	4.381826541	10.5296359	8.974717258	10.00647599	15.43657295	17.5822107	8.095294565	7.19821485	14.75284699	7.387434695	6.533660941	5.389290657	20.01223138	4.81384891	15.11418391	6.250487177	7.407378288	8.817089549	3.889534757	7.816808284	12.0770478	9.526977705	13.31938838
HS3ST1	0.505343089	0.942040647	0.318007341	0.18715926	0.608801137	1.987596231	1.098217389	0.79756205	0.334049759	0.9595183	0.395102572	0.851771833	0.498978152	2.985360341	0.114385201	0.763523151	0.407670908	0.644687988	0.388318514	0.578206516	0.727764302	0.955641107	0.570928705	0.131697188	2.932108582	0.996904442	0.520486429	0.535340992	0.732161853	1.133073992	1.421755547	0.473462485	0.890704756	0.549803117	0.712306678	0.516741844	0.476386456	0.389617582	0.324355865	0.645980953	0.56505944	0.780038113	0.488772424	0.470266789	0.673741499	0.863161231	0.588519947	0.867492402	0.657589291
AOC1	0.354096624	0.275632512	0.126316752	0.040830424	0	0.132908587	0.08238475	0.069684885	0.310346332	0.160065906	0	0.207734534	0.067905871	0.267756819	0.301385403	0.087214662	0.312528511	0.509651944	0.287267177	0.465057959	0.106124978	0.330839595	0.092929054	0.106137458	0.232991465	0.121380412	0.181323404	0.257000106	0.34146469	0.02217537	0.889601917	0.102689621	0.149730034	0.034605514	0.214144733	0.272363911	0.286958605	0.110530633	0.044808555	0.114353187	0.240955726	0.103671433	0.392198026	0.040932462	0.312517826	0.548263458	0.010906298	0.193016497	0.118315728
WNT16	0	0.166548775	0.120217137	0	0	0.170073106	0	0.113969459	0.072556638	0.084658257	0	0.113623009	0.1802576	0.036800889	0.064890349	0.03554923	0.049367658	0.20933871	0.113336392	0.056624769	0.083644963	0.221559029	0.040279863	0.190826321	0.272757371	0.06689281	0.19518759	0.201349132	0.149149078	0.150974937	0.05609494	0.065867936	0.265831269	0.290131976	0.091589184	0.281827795	0.192142638	0.02982943	0	0.334103122	0.088568604	0.226072647	0.221086159	0.058545201	0.283452925	0.219244011	0.240970837	0.149052574	0.043384401
HECW1	0.24306031	0.042911299	0.149511453	0.013747025	0.059847906	0.093002663	0.356771507	0.117386383	0.069219539	0.084251044	0.271134376	0.099384806	0.197734477	0.210226833	0.009503112	0.446179327	0.260400009	0.067639775	0.261899147	0.118955243	0.162826892	0.13177813	0.311459209	0.046143349	0.238799333	0.012968479	0.038184079	0.253527751	0.116642951	0.132516536	0.586806283	0.399105094	0.055183095	0.142182497	0.049063804	0.142443787	0.110408169	0.17722423	0.060950837	0.061032267	0.057572359	0.201964737	0.050019656	0.012112001	0.061485742	0.089379284	0.063338639	0.051941136	0.015740432
MAD1L1	3.825843905	2.365157235	2.102471396	0.365222254	5.469530945	3.408084063	2.35641268	3.61289504	4.20623041	3.323844855	3.731061435	2.387535574	3.916646686	3.784616826	2.068451158	9.029814669	2.938380362	2.513888902	3.398448015	2.798608261	3.055560769	4.152968931	6.030517369	2.728906332	2.889110868	2.50141165	1.992449904	3.272638122	2.894188226	1.614460021	9.024170597	2.439581002	2.09310194	1.333875597	2.190599119	1.7324262	1.874091117	2.117565387	5.675291995	2.01879367	3.500921365	1.385552812	12.36400958	4.115308621	3.394289641	2.819323627	3.056952365	3.445575254	1.837243239
LASP1	5.2821277	10.40161939	7.513630324	1.445605977	34.58697584	17.21734686	10.66974603	6.014508005	7.165374543	6.507277953	8.056417182	8.707864529	3.156514809	6.001943106	3.753057049	7.79767671	15.79239199	5.02334617	5.699381667	5.222365506	25.95972377	17.90269793	3.053106908	3.145736574	17.82041893	6.917347658	8.011292979	12.50680875	7.260966483	17.19456128	12.04058383	4.885307964	5.019027037	5.181682965	7.375071384	5.352191991	12.01916935	12.46864832	12.69992314	2.866718642	12.76303167	7.033488287	13.4396658	2.713728418	4.744700437	15.47354731	34.94577667	24.78350333	7.479172349
SNX11	4.490973287	3.422569459	3.210550952	1.596292392	5.424078164	4.816333775	3.874772194	4.816440808	2.63045601	2.43224713	2.66479466	7.637820324	4.044544864	4.267557017	4.323009457	2.735603001	2.337122452	4.70622912	1.895927115	3.728231927	3.88076124	3.982635561	2.3488636	2.938144785	4.931331144	4.849163717	3.269464857	3.16036817	3.201204661	4.673124661	4.00285605	2.09544692	4.101744222	2.454551517	4.754796779	3.398839563	3.920929855	2.458149197	3.187064641	2.816129121	3.47939862	2.538016224	2.175488244	3.392912392	2.500478565	4.378217306	4.101800745	11.64944684	3.164062799
TMEM176A	8.633682489	3.126863555	3.730969012	1.088431168	0.670190855	2.581127296	3.744761264	2.059275309	4.466469237	2.052617404	1.073092558	2.148865324	6.096767868	3.383584076	0.88978214	2.471689455	2.03690379	4.569745422	3.068089055	1.637865684	2.509864203	4.726080034	2.600330695	5.451010883	8.203713242	13.3130006	3.063764028	4.188806482	5.99952019	1.610049788	6.25061286	4.651441594	8.006811973	2.729374247	13.79259723	5.568978016	3.377528354	7.442936869	1.711185184	1.942654626	4.530901409	3.576192728	1.248467698	0.649793513	1.17870521	8.674793626	3.999853763	2.790869326	1.920237733
M6PR	8.592043858	19.2105403	5.608904453	4.272651818	10.20037425	10.59376911	9.616070194	12.10955251	15.99126279	6.747066892	6.800335124	5.070486113	10.76088891	10.64698646	8.78043315	5.127831573	7.967940876	10.69244336	14.19467199	12.1641203	5.631904842	19.43729927	6.079988356	15.32552719	16.48400943	15.60621912	11.90309331	8.897988791	7.449600904	9.263608935	8.943521327	8.998974165	13.01940772	7.795880437	8.652242859	6.03014637	5.052436836	7.691700444	9.049355073	10.10314887	9.694012545	11.66215146	12.55233773	6.055680906	5.385306207	8.133718882	12.93404636	10.59837173	9.174800545
KLHL13	0.338138698	0.973713261	0.267472226	1.869881505	0.332674462	7.500502031	0.91804717	2.522764791	2.314228662	3.60551774	2.344726543	2.170629434	0.101425476	2.157063761	0.347130863	2.182409081	1.33562868	0.218765724	0.914900295	2.128968957	0.230878975	1.034064301	0.191909235	0.759950012	0.358567275	0.338409277	2.347513611	0.092014484	0.209769946	0.265494542	1.447829878	1.250454277	1.006855506	0.420873719	2.884667078	0.441510962	0.149127922	3.084713886	13.52316424	1.694464105	0.582454093	6.822066873	2.400150557	2.312565804	0.449699261	2.214275255	0.857282808	2.220571316	1.053956246
CYP26B1	0.427642742	0.522763808	0.242543878	0.176917568	0.734718339	0.563420765	0.325542428	0.339314526	7.679393369	0.196263356	0.491725319	0.260643967	0.979808531	1.025429826	1.292680917	0.969139488	0.196137862	1.023661514	0.472176123	2.202334868	0.98721393	0.835002318	0.529382672	0.443276449	2.852982754	1.293086243	0.257247183	0.563798231	0.734650874	0.055818729	0.759989042	0.633601435	1.24675539	0.146432518	0.559226601	0.580182219	0.313095607	0.439920367	0.244407092	0.571511438	0.434804421	0.189993338	0.976893086	0.117352656	0.42773561	2.303164702	0.181825803	0.791946184	0.163228995
ICA1	1.45521871	7.49713071	3.788251595	0.601751948	11.91510787	7.567807231	11.52414742	3.478975912	3.509001679	6.529334058	11.18183334	7.588119871	2.071775767	1.909450181	4.449163551	0.927391173	6.601440718	5.793352682	7.250617669	3.078039676	3.344977877	5.771521076	3.134571203	2.765171486	2.817478381	4.202886517	2.924738856	2.158709442	2.186073566	21.12165939	7.289751838	3.898253109	2.597695816	4.772831037	5.333086358	5.793705635	3.668171337	6.057422667	26.38465631	2.946878254	13.67295583	4.863003555	2.711224742	8.488453462	5.813135018	3.109456675	10.8491281	10.47756916	9.14541218
DBNDD1	0.167776145	2.198234034	3.883426075	0.154387373	4.064911001	1.266355981	3.630856555	1.971195023	1.104598109	0.742768699	2.081641357	3.268500333	0.838212932	0.439160986	0.778372024	0.35286536	3.454850355	0.055759328	2.913858714	1.113936799	2.301136392	0.987756841	2.674409292	3.191271358	0.736015071	0.661944107	2.020054794	3.506603302	0.828375048	0.611473124	4.486422053	1.608375985	0.244049304	2.688554765	0.459554174	0.646238102	0.471947433	2.342428223	6.97399748	3.872277621	1.397034392	0.439209272	5.825033954	3.213636223	1.906381606	0.776796318	2.908163702	5.409215729	4.27670298
ALS2	4.801620398	3.717225943	3.835699042	0.71303019	2.544989746	3.656539401	3.523040569	3.069646143	5.668320489	6.775381171	3.433122304	4.801683056	2.349592015	3.138897224	3.445111679	6.413325342	2.923194184	3.784523783	7.038233046	5.351001907	3.361045951	5.080774727	4.624060198	3.871351401	3.985818949	3.074224454	3.783564553	3.62121445	2.592721795	3.752598037	4.046679574	3.102468239	3.097769807	4.635346045	4.297286348	3.793711615	3.913112763	4.295899739	3.098345186	8.070526149	5.998348783	4.550240715	5.895549135	7.912308182	4.306318119	3.237655835	4.224797303	4.259513881	2.706336633
CASP10	1.142623325	1.612097287	2.218090214	0.185346718	1.219576528	1.652402696	1.705830799	2.759836103	0.711301401	1.181331426	0.990017286	0.905503508	1.505180061	2.0218424	0.957537703	0.616417961	2.959075047	3.355593933	1.097037959	0.561273441	1.532506994	4.969222155	1.491759117	2.432407326	3.982626045	3.692477368	0.830442186	2.66542378	3.158918233	0.708432638	3.354921977	1.414731672	2.610379172	1.463523025	1.983803081	3.914010149	3.105960516	6.048100467	1.145126183	1.432581049	3.695248125	1.413449372	0.573873438	0.266756209	0.568309468	2.229537674	5.231649945	2.515989484	4.446085189
CFLAR	8.083168564	8.203341156	8.393464844	0.862593397	3.021531895	10.28013109	5.283880485	7.37032807	14.79493834	6.568829181	2.861523166	6.187804899	8.241019029	6.60270567	8.501459055	2.682197468	5.878316146	9.28077397	9.125955852	6.929122277	6.83275913	12.65279643	9.418350083	7.864180005	7.563601359	9.137472543	10.8237962	8.404762861	13.90520158	6.339762546	12.59478579	5.244183106	13.11835869	9.386210613	13.92740033	13.37352452	18.2073534	6.267140538	3.108850865	8.740897998	11.72179461	11.95654032	2.915176037	8.306695834	2.773380918	14.06992284	11.47065254	9.366503543	9.876195886
TFPI	7.815837462	1.667883856	0.527380923	0.313561173	0.839444227	1.898079705	1.58027764	0.422166255	0.827727856	1.911664096	0.837322487	1.033176107	0.40573546	1.588031347	0.777009502	1.09704318	2.761752101	3.709289127	0.730443113	1.786217671	4.294666406	0.944285588	0.75747093	0.982128413	5.165817128	5.344358597	2.345272057	0.946273219	1.420842359	3.721054274	2.355703029	1.953039403	7.215988519	2.064598712	12.98584838	4.972166176	1.883922655	1.516382501	3.096369834	1.341676806	1.814930262	7.71114567	1.806430582	1.437449166	0.660931709	7.132212395	2.30796905	2.386390118	1.807318624
NDUFAF7	2.885766759	3.681365154	3.513295449	2.427841399	3.170963844	3.306605975	2.591441023	2.398695084	5.537818918	5.155923279	4.387461808	3.082199692	4.747524613	2.94272272	3.284257267	4.347375827	2.428324602	3.341216942	3.89770368	4.62420743	1.823214946	4.811889309	3.207572324	4.51210302	4.91753607	3.656294763	4.139233646	3.219801738	3.501929001	3.500332391	1.95960979	2.95083227	4.058494475	4.510016359	4.096091775	3.675600545	3.859305978	3.755291628	1.517878723	6.28125346	3.273118778	5.118076769	3.013060594	7.47499473	3.406400925	4.529989999	2.503632745	2.95312556	3.194944666
RBM5	8.982732602	9.708732769	10.26672776	1.825648801	6.323787684	11.46936561	7.571475704	10.02732444	8.710877143	20.51411122	10.37200484	11.7481076	11.92187558	7.996255574	4.765318046	9.375584352	7.960577711	9.077280759	5.437975096	21.54597197	9.382295731	10.6738636	12.73079605	9.917159213	12.87937575	12.13600033	9.066777043	9.455532788	9.567504507	16.1600287	11.10440823	8.661648466	12.6011918	9.958609539	18.01595505	11.27546156	10.22092833	9.745160363	12.69658659	7.67952783	9.773320691	18.7595794	8.643568579	6.421422356	10.38060511	16.33378407	18.45836779	7.039258918	11.8900823
MTMR7	0.617213792	0.717736182	0.233387649	2.302825979	0.327074816	0.554923524	0.37095954	0.673330518	3.287977932	2.083164558	0.334761288	0.619305508	1.940292746	0.507238141	0.381027592	0.608017109	0.527190267	1.110427885	0.839158994	1.140870072	0.546486261	0.708859063	1.007100906	0.663371054	1.632347689	0.634645986	1.736960141	0.413173592	0.796446767	1.872226502	0.548078479	0.391008933	1.403973489	2.152847195	1.143119968	0.955230183	1.003959628	0.965021259	0.332960743	0.631442612	0.596349953	1.337821544	0.63753822	1.733740922	0.332277591	1.262387346	0.900239974	0.607680429	0.583724122
SLC7A2	0.394194634	3.831337878	0.194766603	1.945828925	0.884816788	4.354739433	2.254569976	0.699498531	1.82485074	1.006509629	1.050997584	2.286748202	1.301272717	0.518879793	0.35480082	1.015101765	5.087818584	2.595964649	0.341639723	0.49790206	3.582923816	0.406752618	0.604879409	1.003413968	3.573475792	5.281947323	2.662612999	0.359417285	0.734462937	11.30811832	7.406171762	3.767589115	6.226970882	1.156494297	10.85772586	12.76170955	1.291724922	2.748257604	2.613544874	0.287051366	0.763658974	5.223121009	0.491687053	0.23082382	0.606594139	5.140589072	21.64524304	1.057249781	2.106460078
ARF5	9.651282958	29.30139154	12.22429031	4.047063544	22.80454693	13.37091217	12.89230377	26.65243166	17.48577072	20.34605953	14.06477516	24.89407042	21.73038897	15.82653602	18.52985145	12.57932524	28.32808637	12.77899661	24.68796662	18.94495643	13.40016888	19.01431232	18.57172003	25.54740115	16.16229342	13.49838667	27.44984799	26.78303687	14.14193733	12.12029681	22.05842702	15.30230021	9.552103537	15.15921063	15.10083589	9.341454522	11.4629352	10.60240456	37.2891729	12.38171526	16.14957134	11.91148092	28.58789008	17.0367087	11.63470103	10.37950638	13.759853	25.47326854	16.31286986
SARM1	0.486182349	0.153804707	0.135334053	0.594292906	1.055808177	1.284012971	0.946899373	0.134237169	1.01178416	1.895856341	0.751661911	2.200455464	0.536959839	0.197480849	0.234951494	1.804840525	0.092190683	0.966938913	0.582681039	2.432760942	0.85320769	0.522389514	0.460744577	1.000348982	0.631145922	1.298098952	0.211020939	1.163772787	0.939170892	2.240907271	3.444440422	0.806033227	0.309235964	0.841000259	2.544200043	0.482095711	1.051443128	1.547385211	0.32624404	0.595150154	1.215176007	0.559165378	0.304017616	0.099943515	0.090577399	2.791068091	1.038350161	0.159701382	0.159521067
POLDIP2	14.31116005	16.27221922	16.89222734	2.798098	48.11696117	18.61536145	20.8767553	22.2232036	12.89426987	19.767557	28.20724783	25.58317279	19.50794769	34.79927156	13.98309311	19.7108965	14.29016858	21.15906029	19.56510534	24.39796955	15.955714	25.51178993	12.37975965	26.8122956	19.76459047	19.89125947	13.721657	26.72626859	13.87166219	10.27938656	25.864275	22.954506	10.05602229	16.52502073	17.36822107	10.77722789	15.22639863	19.368357	34.284657	9.719368835	21.60112969	9.918168	22.74880635	10.38426818	12.80154129	16.77084296	24.37023868	21.3677798	20.706335
PLXND1	15.57132472	7.873780709	11.10923809	5.275324011	11.96148767	12.23862027	10.30173179	8.147568293	6.48692442	2.085585871	8.431440953	5.345490737	13.65918243	5.363345387	1.708872577	11.10612063	4.303119524	8.258289483	6.08068726	3.910805412	12.85676169	15.10049172	11.95731014	8.357943762	18.04212111	27.13826362	4.917110487	9.029530861	9.310205449	6.589732578	32.38981169	8.921125728	11.31580168	3.118267504	20.17787523	10.04356377	5.450059087	5.164643139	8.816028736	4.152877608	15.91236859	4.400900041	10.88842941	3.647279286	3.312727282	17.08871748	15.55151646	13.772101	8.100955095
AK2	15.33980505	13.31447891	9.449927746	18.9818695	12.69190684	10.96897867	13.18106729	13.39532943	37.46829616	17.41369902	18.14421869	10.8637544	28.92830755	15.04882197	14.41336742	24.25837263	13.46783038	11.39224331	30.05257449	15.06433304	8.904542758	21.227384	27.69810835	30.37389856	15.22811478	8.944040655	15.18286298	9.756160211	13.43392296	12.30550191	12.26987416	10.48756139	10.01798006	15.46424578	12.05210749	10.03622499	11.1974811	12.99350384	10.6913474	12.74090788	15.675171	9.61924912	18.05511009	25.18224363	44.72980545	12.17909489	14.26061936	18.4633058	13.01999429
CD38	2.063554008	1.636484584	6.734850001	0.268878151	0.230917132	2.23295314	0.396969639	5.881477617	1.568257395	0.635459	0.120806733	1.784552256	4.554398194	3.346167399	2.75104641	0.823524885	0.140125415	6.02247516	3.014635487	0.479222617	0.838612956	8.052460995	3.20689021	5.945408017	5.297840491	2.934109418	2.806024604	2.58365846	11.1907971	0.453036774	4.317181606	0.658986427	6.739425326	1.054394602	3.397708607	5.822391158	10.56945085	7.69530041	0.507376071	2.694947258	5.599564307	3.431540137	0.269922566	0.126625191	0.159198506	6.53242484	2.230525772	1.062912619	1.847012574
FKBP4	8.377640894	34.56360194	17.15943971	4.893976214	46.17012196	17.42239501	25.99319127	35.15235969	75.43018035	14.73709089	27.98753184	37.19310362	28.48097056	24.66087156	19.41342335	10.2038454	71.95092035	15.92978024	67.84896791	10.90146985	7.820445042	32.55293063	37.87829128	67.02508219	13.55271846	6.987188868	43.22336854	25.7014267	28.6207107	22.19893817	18.50849232	23.35689423	6.443689401	36.86247513	9.88042804	21.81502772	15.42173451	10.39803773	38.93231373	34.09408073	19.17778834	11.46778619	24.21318834	23.78139606	41.83219355	10.92413677	22.28403562	17.98487608	41.14351774
KDM1A	18.03509108	12.85735969	11.14332618	8.066225017	11.88197398	7.236939704	10.12498976	16.74178027	15.65908911	25.95743037	15.4221118	10.44449678	19.63584282	13.23058442	9.659219672	21.86571559	10.78581787	10.87419335	21.65082047	16.96763191	11.04369945	19.49769933	14.52673001	28.37995568	11.17472029	9.528079488	21.95357155	11.34810264	13.14265324	11.84557772	11.06717366	11.12934801	8.859928473	12.59364245	11.76089479	10.36240128	11.37588409	9.541763756	10.28191425	12.79478259	11.05007868	11.75966436	22.14138233	27.0284852	23.41347	10.72806677	10.23703142	10.50441662	8.821586371
RBM6	5.039830584	11.74786595	10.77139511	2.222195353	9.261177941	11.59480825	8.135310564	8.377110193	7.463522242	17.97307973	12.54291011	10.4946828	12.13703168	8.553937503	4.894318515	6.855991137	6.12420453	12.31179272	6.235970174	11.28484119	10.0461403	11.63859589	7.001976435	8.218586733	11.9222759	10.8003842	8.466180986	7.816659652	9.445889194	15.33480692	14.30482611	10.61227266	11.28013402	9.65082516	13.38292103	11.01385216	8.902402621	12.71471425	13.68695804	6.554314028	10.6425115	17.17366486	8.317827179	7.999112512	11.08112691	13.51431156	16.70364659	7.046158028	13.43767067
CAMKK1	0.995770607	0.702602208	0.778324541	0.075062375	3.121333401	1.609218804	0.73482128	0.362657019	0.352037286	0.971716031	1.572422121	0.684926948	0.436775096	0.625205873	0.553183502	0.969269258	1.724877364	0.602952309	0.844401249	0.301097797	1.485740358	0.936040456	1.003635753	0.794273851	2.052519874	1.204979029	0.656392707	3.706143078	0.757200246	1.34304656	1.480200194	0.813511748	0.541479262	0.507771765	1.02182309	0.79950602	0.363925983	0.265529887	0.790254851	0.412133439	1.246182335	0.533002878	0.798972956	0.326781595	1.830664412	0.732984729	0.692498463	0.782153071	1.338888779
RECQL	25.53180424	14.6822323	8.85948756	8.112072058	5.719629257	11.75543082	12.61105506	9.489132849	33.45993717	8.349494127	11.24475005	10.99277906	12.40054489	16.30426926	9.660492492	15.69843211	12.97389228	14.24306614	16.99677156	8.759881777	9.734026628	12.96775022	10.97808505	9.693695721	17.6815688	14.04888581	16.5808216	7.471764727	16.40224712	11.52976373	7.270594882	13.65179305	18.11840304	12.34148521	11.30102485	17.22206422	14.54384218	18.75122428	5.174425401	18.67052428	12.1857935	11.13703528	8.322827078	13.75026207	8.525761327	11.41430898	9.258735793	11.34780535	12.07594102
VPS50	4.227555907	5.284189862	2.423412511	3.158943955	4.102907551	3.891383667	3.349484327	2.498791947	3.374229629	5.164185323	2.232432803	4.364542866	4.696078778	2.041554111	4.351883227	2.371427491	2.932233171	4.081020382	3.47616647	4.852580732	2.896421077	2.864909754	1.609969297	4.12521649	3.168116097	3.172496787	5.66912811	3.453289611	2.276583981	5.362984284	2.239734636	2.620540263	3.770351871	4.806183414	3.939495674	4.11960798	4.30423304	3.823156506	1.859268058	2.630303468	3.050254974	5.033269751	4.653911335	5.508097148	4.454106174	3.329229429	3.850910037	3.99100046	3.336559228
HSPB6	0.180323865	0.126195806	0	0.031598334	0.265671801	0.654607824	0.33193948	0.402384542	0.168166304	0.320378098	0.265570859	0.127220833	0.037720826	0	0	0.221351002	0.090195479	0.233016987	0.112459066	0.187255401	1.546399526	0.622574153	0.257840744	0.192540916	0.57715172	5.559297391	0.468655352	0.290321431	0.620943006	0.525242198	0.42214013	0.378352727	2.205542392	0.30666804	2.750620578	0.292567981	0.287600423	0.20277952	0.961972624	0.22609152	0.150456179	0.526966945	0.238063126	0.725586369	0.102148013	3.282678948	0.457253858	0.546029931	0.163726035
ARHGAP33	0.341375519	0.29424	0.654057386	0.250249971	1.557048978	0.465186283	0.537239559	0.466566929	0.559750864	0.862593359	0.333232957	1.872486556	0.938939373	0.1790013	0.119653407	0.698033696	0.243745863	0.418118731	0.25107616	1.259420739	0.505463265	1.467882527	3.649195338	0.600100187	0.487874165	0.795283221	0.887640146	2.846965983	0.588251859	1.022164694	0.94111514	0.515554167	0.269863733	0.501295171	0.428848365	0.42005559	0.502015006	0.402151794	1.160535721	0.138721541	0.610602551	0.518359279	1.830181609	2.815195722	0.387397001	0.892855506	1.337681718	1.323178662	0.692242002
NDUFAB1	18.8800476	29.72074098	15.44104991	8.654046231	29.20476474	15.48602548	20.45082789	26.95953055	25.24041752	10.78496353	26.19830613	14.78591834	17.90409261	27.77438257	15.47550464	22.84461855	23.34609177	20.97542748	12.81858407	16.27267049	14.00895865	9.658491413	20.70451148	21.46851164	14.80002545	11.38228863	20.7372781	22.18869892	20.69360108	15.84275333	8.400972984	16.70654466	14.84663009	22.3788168	10.70650093	18.40193921	17.17122476	15.30314395	13.28778837	28.39247549	20.14324796	8.004216143	11.83407624	5.825031079	31.8171998	14.05346802	11.6354612	21.52978834	18.42327599
PDK4	4.355346309	4.284290627	4.560495906	0.448487809	5.035245884	55.33599984	4.141992641	0.968993635	10.30941804	3.352529508	1.573002877	2.967192516	0.712145597	1.327100432	3.61264337	0.918951869	0.406858143	9.111041409	2.583126388	9.224331535	118.9555285	8.888115094	0.85152398	7.256852083	86.05532927	653.4477008	29.65013272	3.058773128	47.65086467	22.21854405	3.982262676	0.937665047	178.6028119	3.344749921	167.2689774	45.89520558	7.540925032	1.296243876	3.147152007	7.701484445	2.083775764	61.1679013	3.944433578	8.125252335	2.222103404	48.53537848	21.47850952	46.82890261	24.34305354
SLC22A16	0.054347757	0.007789611	0.015855601	0.379193714	0.017131555	0.066339178	0.022266561	0.206782535	0.097336212	0.095392159	0.029142615	0.023948766	0.093468063	0.061915302	0.014973924	0.007269783	0	0.054676251	0.202141886	0.297859438	0.035340422	0.099522449	0.075362183	0.917062066	0.23673961	0.826402697	0.031661336	0.067455325	0.113799802	0.047218169	0.353613266	0.067475098	0.30332591	0.0679641	0.026479994	0.017371821	0.02397816	0.030712134	0	0.03877634	0.05257805	0.091534851	0.093656922	0.103550942	0.532698585	0.03694793	0.017316146	0	0.014062179
ZMYND10	0.199928921	0.21634068	0.487732979	0.181522027	0.352510751	0.276865743	0.300862448	0.101016234	0.536737343	0.695847199	0.214805328	1.30671133	0.191400889	0.160743388	0.055318006	0.342537048	0.313786873	0.204986089	0.144250405	0.486255364	0.240702048	0.27677785	0.539358729	0.26383033	0.181558246	0.254487742	0.080432806	0.137930939	0.31444924	4.39404731	0.975298827	0.197463054	0.268691548	0.203344183	0.318282281	0.067872117	0.131929176	0.481883592	0.235034866	0.061671261	0.762935228	0.374124336	0	0.829865577	0.703131133	0.497898014	0.834921747	0.261016177	0.29897527
ABCB5	0.042645324	0.265713425	0	0	0.035448139	0.311167077	0.057529142	0	0.013833539	0	0.006190962	0.015128138	0	0	0	0.101610894	0.022647682	0.228532681	0	0	0.10890666	0.018820641	0	0	0	0.007899333	0.093051154	0.020794364	0.03955848	0.048865029	0.042905843	0.110303091	0.312552669	0.045417191	2.985913732	0.043843108	0.080354622	0.023949581	0.186000514	0	0.006483099	2.083981675	0.007163782	0.00870112	0.084245542	1.181230015	0.165094075	0.059251516	0.084109157
ARX	0	0.070194087	0.588606785	0.081872672	0.60014143	0.031352765	0.068098145	0	0	0	0.256698255	2.601384628	0	0.66075053	0	0.024399104	0.055697078	0	0	0	0	0.150375704	0	0	0.023536397	0	0	0.041836189	0.087934838	0	0	0.163547543	0	0	0	0.185579657	0.035094258	0	0.291479861	0	0	0	0	0	0.024521317	0	0.024093581	0	0.122426407
SLC25A13	7.810517995	11.53348025	3.458019524	1.106037932	17.74508774	15.27196259	10.87807324	5.365869662	7.832763062	5.851930098	5.876130192	3.662508952	9.196210471	5.031693207	12.57108898	6.216471982	8.151788398	6.636122637	5.322524185	6.255294061	4.914470505	7.037558198	3.967339338	6.620594298	9.646111592	5.707136451	10.8496613	9.585333819	4.375560965	4.070983857	4.394750294	4.482343025	6.595927682	6.642579688	6.462115309	7.108206062	6.231245973	5.171135139	8.262991149	6.414352416	6.404995411	5.120232878	7.903254258	11.52239035	10.99914971	4.358252946	13.20919558	7.93454783	6.248886613
ST7	1.606099465	2.194556421	1.693630201	1.900860193	3.364664096	1.904667814	2.185298548	2.60040524	2.456575478	2.114484032	1.811010907	2.944068048	2.814892671	1.714658115	2.172265893	1.374340767	2.538594809	2.050957028	3.406705049	0.933017747	2.009631029	2.627661395	1.828683196	2.122743908	1.998118558	2.067057345	2.034788118	1.812555151	1.771166256	2.716685547	1.756733921	2.673267828	1.449992534	2.111077115	2.706515502	1.674386635	1.914882092	2.949890474	1.668077285	3.357064034	1.54351128	1.52776508	4.676353122	1.56648503	1.891054917	1.664773956	2.462890064	2.147571822	2.145593587
CDC27	9.336544677	8.202708856	6.801195021	5.115486124	12.03991945	8.998069333	10.33799798	13.77503282	7.066765979	9.950645589	7.192405605	7.818002681	13.30793507	11.67506191	9.585360982	11.49342113	5.10335013	13.54092015	5.974030635	11.27111833	7.226714645	11.70111717	5.577999829	8.772007559	14.1375943	11.92426798	7.72338954	8.120098697	8.321341754	10.249294	6.341232595	6.742568422	12.07624865	10.15313716	10.29215325	11.22219814	12.46499124	10.42161858	5.840825816	17.45190771	7.584322119	10.70046242	8.28207525	10.0252289	7.022196657	9.413080991	8.754711569	8.247349344	9.077412244
SLC4A1	0	0	0	0	0.173343471	0	0	0	0.018685765	0.012357308	0	0	0	0	0	0	0	0	0.013935556	0	0	0.0275976	0	0	0.028418135	0.146297726	0	0	0.009273296	0.012106025	0	0	0.033029172	0	0.008647023	0	0	0	0	0.024592428	0	0	0	0	0	0.149663735	0.0145454	0	0.020566519
CALCR	0.136344063	0.160542014	0.09882069	0	0.016897176	0.054098213	0.025980264	0.023945362	0	0	0	0.05815485	0.016007466	0.047127446	0.067656646	0	0.129266381	0.079763923	0.02046516	0.046499685	0.335351317	0.075887786	0.020226502	0.03089845	0.232574871	0.370971202	0.332392177	0.119405084	0.130176496	0.234043126	0.214033755	0.082100212	0.216725594	0.061063553	0.257453367	0.117917283	0.129990021	0.117823636	0	0	0.087870983	0.53280329	0	0.019794452	0	0.271618945	0.006830559	0.088721851	0.047242783
HCCS	10.98659587	4.790439267	3.49301265	4.166506115	5.98445338	4.798963036	4.04436983	7.281605675	5.963987485	2.417655984	6.630352603	3.73105885	9.254121462	12.45189273	14.6980715	5.703690328	5.354209728	8.043161024	3.456942516	3.418927662	3.769470546	8.472752882	4.797217358	4.613619308	5.623660033	3.618452913	3.301721948	7.914981596	5.717396633	2.992594339	2.591478014	3.973420144	3.726791428	5.501045358	3.489852188	4.236955869	4.807943449	6.490992453	3.258928251	9.614725919	5.827358813	3.209450202	7.755946499	1.57474497	7.197318785	4.170079568	3.50742576	7.918927643	4.6816819
DVL2	3.225914791	2.826146668	1.85284699	1.047666114	5.357747049	2.683515425	2.850521822	3.237360036	3.471174588	5.21409779	4.148137905	2.192430543	3.681427935	4.288606914	1.798213407	7.688302757	1.917092046	2.352102687	3.12868372	2.961423687	3.426435638	4.551823508	3.120744106	4.989522194	3.141795284	3.026111004	3.394599538	4.377969919	2.903835246	2.358001408	4.779810487	2.96935455	2.334111436	3.059704455	3.076468121	1.881173409	2.106346269	1.740576479	8.253835299	1.948707271	3.178792252	2.311524112	5.893404065	4.76538589	2.282389244	3.608472836	4.72302135	5.260505387	2.914997881
PRSS22	0.011586194	3.463475057	1.258827405	1.083716014	6.178817514	2.040151429	1.538724676	3.355829558	0.729363082	1.796196256	1.527630165	2.823827438	3.637176297	7.802378538	9.758835584	0.01683871	7.632043597	3.905314639	1.302189765	3.074729394	1.932090582	3.815820207	3.217312618	4.122330874	0.079600031	0.35045901	0.802007196	2.10710573	0.885565662	1.540889832	1.87357707	5.943489522	0.198952116	4.043944399	0.518470017	2.347620079	0.4670727	1.096802365	1.86942222	3.039836886	5.222559234	0.508546417	1.859455507	0.857049823	2.873229347	1.808123662	0.872780063	2.551760414	1.861758004
UPF1	5.409039451	6.397457266	5.07186269	2.701255191	5.317020609	6.456665296	7.296142787	8.857426155	9.683561176	8.542776262	6.518266034	5.175004411	10.24210845	7.193321249	5.546338262	6.885879064	9.951472858	7.925652644	11.3220194	8.087783834	5.938365101	11.23092199	11.50470447	15.48135484	7.14023786	7.430883947	7.912561511	14.15203643	6.469114808	5.355749345	15.67148533	7.339244567	5.170423287	4.214359076	5.789854864	5.092613103	4.796659664	4.824409524	13.80191571	5.939066021	5.685776559	3.772843986	16.0197862	12.32592088	8.496298136	8.799252037	11.60894117	9.21982485	6.221858088
SKAP2	10.43970445	8.390399646	3.342431947	2.842291984	9.346964646	11.46411247	9.48122899	3.177688703	1.958175661	3.799992994	7.436614936	3.197674124	4.858644127	7.75075455	1.169058904	4.287486752	3.710091023	7.251601298	2.552893959	5.090396128	7.675964764	3.932783913	3.025866895	2.246648115	12.82166257	12.63428763	4.627907673	4.119675166	5.783439875	5.334230731	4.636231022	8.113176588	9.979440163	4.618040807	9.652396736	11.88597148	7.628208579	4.87429461	5.37471366	5.023367409	4.314427464	7.964398861	3.815120028	0.970399515	6.446781938	9.264844644	9.41811898	9.47284996	10.81318371
SLC25A5	86.99287776	121.0521768	59.05286518	23.66593828	124.5460391	111.11916	128.039819	100.1529076	92.97191158	43.05021891	97.43036257	50.62344686	190.1424346	84.40469368	125.4339055	73.83273316	81.36078556	55.11431697	58.72498196	47.51070079	46.17840607	70.61942101	78.76556426	97.89213235	74.99448555	57.90499713	39.61971029	65.43291871	51.63672613	41.06828378	53.51349421	73.9534121	37.8090449	35.5895712	46.42978625	68.53631005	46.87931843	68.13553802	72.86200605	143.6425103	80.30343291	32.10416659	117.968214	47.51090916	76.64279129	41.30964725	58.42075637	120.8876193	84.78603779
MCUB	9.524351406	4.272355666	5.181198388	1.534838117	1.639015395	5.081423706	4.201919126	4.806986993	4.344280043	2.803779977	4.564757469	3.6477564	4.361651577	5.22271199	3.006656407	5.480806179	1.442780307	4.625125382	5.513344755	2.680772309	4.578908249	4.423461511	4.464958023	6.212017559	12.93829969	6.786066233	5.016790399	3.855836317	5.296335793	4.190685839	3.80093421	3.445390284	7.928890296	7.777430059	5.509432265	6.038884403	5.497652693	6.957826508	0.729317473	3.127501819	5.747540483	3.977542609	4.191984021	6.353033533	1.474137902	6.323299507	3.589455511	3.918917881	3.245154092
HOXA11	0.366015195	0.266517445	0.123161021	0.18303197	2.721998235	0.074898375	0.743554135	0	0.333249727	0.556521086	1.203866931	0.195488836	0	2.10534946	0.064247068	0.150936788	0.426291027	0	0.030678589	1.738201924	0.336952159	0	0	0	0.331127614	0.628234665	0	0.363082529	0.388561307	0	0.217429116	1.717201046	0.316675182	0.137930793	0.072807308	0.948003072	0.165349428	0.157741209	0.034908472	0.083485475	0	0.21800212	1.344794117	0	1.647498334	0.053449525	0.368616142	0.176236502	0.329109168
POLR2J	14.58062164	10.41424171	12.47041086	4.708985488	20.69654212	12.61508027	15.70455547	5.335342861	13.75975204	5.546752697	11.95226306	7.914437246	17.42354169	8.700386925	26.53303075	8.059590223	17.5981133	12.38746231	9.306833467	12.88761787	8.83260741	12.93650713	6.433951858	13.6940788	13.89614771	8.805821072	20.23937625	16.619209	13.02167663	10.8107341	13.99635924	12.250382	7.770094784	10.23350135	9.970820275	9.532588871	7.729712086	8.81582369	19.44528763	6.999947557	10.6016221	6.392070471	31.62730613	16.0886505	10.69188449	11.03349001	13.33312891	14.49536301	8.964126385
DHX33	4.628523425	1.995466728	2.087563384	0.703956185	4.54937586	2.444850514	2.344197937	4.502833269	5.880598574	5.111484147	2.798560769	2.872361128	4.084978363	4.353151739	1.639167153	2.497043757	1.813910402	2.870847133	4.83383408	2.080120234	3.292858529	5.228883723	4.04333178	5.980427554	4.225110753	2.263073295	3.409692696	5.664888436	2.854810636	2.263579512	3.163374428	1.792560384	2.93518073	4.062741042	3.393747444	2.651362607	2.910069581	2.133241468	3.431408136	3.667098796	2.202793052	3.042307304	5.162259539	4.491843202	4.807536071	3.081772832	3.916966936	2.515764438	3.478858807
MEOX1	0.44474	0.36098	0.582252	0	0.064758	1.165835	0.033956	3.098277575	0.144377	0.725012	0.042061	0.157385	0.561007	0.159667	0.379639	0.315349158	0.019824	2.390622319	0.058893	0.203342	0.60403	0.987227068	0	0.270408	0.984463	1.797991321	1.617562	0.186824	1.517768	0.245691	1.167392	0.096237	1.469849361	0.113208	4.631444633	1.181279542	0.925025	0.656204	0.38675	0.116631	0.608102	1.802151563	0.071044	0.077263	1.632338358	2.90815513	0.704283	0.446652	0.575764
THSD7A	0.77863548	1.252713858	0.813476101	0.215182882	0.711311331	1.507432077	1.381982791	0.389409959	0.427024417	0.619828551	0.874922162	1.21096925	0.290977259	0.462461272	0.391263511	0.866906966	0.472675338	1.509212609	0.60066282	0.757646711	1.506350383	0.493106918	0.532221171	0.489209197	2.733713141	4.186601656	1.0061334	0.622145259	0.698206554	1.682548611	1.502273537	1.130103548	2.875940515	0.88602515	4.783364338	1.968866058	1.042738644	1.63595469	0.481961941	0.564129747	1.52038988	1.41833975	1.431777673	0.394838349	3.037624668	2.503166265	1.148046381	1.120765623	1.130904378
LIG3	1.706671947	2.187010767	2.87182336	0.463280517	4.92494612	3.181043611	2.419200504	3.820314017	3.22166789	5.429642518	2.317940286	2.853635937	3.660665118	2.380455903	1.640485467	1.779160592	2.05713657	3.871790866	8.615590276	7.783698751	2.204462737	4.837298444	2.348398729	4.252699098	3.007803112	1.829981968	3.445606604	5.669419961	2.38035303	3.286958802	3.399923402	2.480222366	2.196560345	1.994132192	3.318040052	1.997042181	2.802510695	4.202525229	5.270741838	2.104500169	2.824163294	2.659716673	4.004493787	3.282455305	3.264707819	3.881010445	3.709236024	3.614011913	2.614799236
RPAP3	3.012811143	3.88213573	3.058445438	6.278431085	4.114650318	4.23891301	3.478941828	13.83483968	4.098595602	5.738298297	4.21878432	4.136110541	6.055307176	8.371731675	4.794089615	3.493086195	5.585455733	5.032199945	4.673137474	3.680537095	3.485714261	4.836211602	2.241854486	5.533943717	5.710649179	3.389687765	4.392440144	4.387857288	3.173020482	4.474917688	2.680462203	3.771271095	4.782089739	3.312472138	5.055814425	4.888327371	4.196623038	4.582600868	4.084978762	5.086556229	4.315680416	5.185415288	6.673906485	3.732097525	4.689084342	5.005838815	5.471442328	2.541352564	4.344150605
ACSM3	2.697136374	3.348052698	0.395885196	0.549856058	1.789424031	4.083694112	2.032349702	0.439439636	2.009479232	1.544875524	1.606765248	0.204576561	0.310688529	0.09785773	0.473533046	0.105016428	4.529795611	0.285267062	0.89144468	3.77805622	0.257738872	2.107199518	0.199748881	0.923447352	0.541371096	0.485780681	0.331960842	3.315114596	1.276037141	0.399012866	0.27352793	0.510049406	0.269587013	1.13162566	0.679747882	0.802409615	1.33018595	0.250007323	2.959294035	0.769778808	0.06738659	0.715096436	0.454882111	1.450480122	0.296331404	0.501586292	4.178170553	0.338426108	1.247707364
REXO5	1.733323437	3.190778816	1.413634384	0.26347766	3.637121721	0.895330615	1.078477724	2.921572998	2.252388507	1.642395822	3.265917733	2.539687136	3.022327085	1.414214535	0.475594465	3.251937109	2.12894521	1.395808223	1.108709406	1.409260957	0.995202222	1.051878972	2.326513032	1.560666852	0.78023407	2.064402995	1.131281367	0.78284715	1.100075951	0.677509575	1.578287923	1.845654204	0.579122519	1.139845247	1.311314	1.710346228	1.726266919	1.792633809	1.831466289	1.900006614	1.931632239	0.890851101	0.501835392	0.56610944	1.249897459	0.9217953	2.007834937	2.168692821	1.526188019
CIAPIN1	5.925595734	5.068946244	2.298168249	1.072952415	8.261483855	5.354841773	5.276256668	5.309612062	4.567734651	5.960646344	2.488963514	5.329596901	6.979255503	6.080410833	4.958559638	4.710364423	5.53136944	4.586271867	4.75724225	7.535367478	4.991127385	3.425430457	5.792840518	7.259270755	4.066406956	3.751892555	4.328316598	11.84246766	3.563125758	2.95877994	6.293401548	5.9526697	2.880692941	4.322108632	4.02874035	3.085172725	3.760632368	5.902015472	4.986129999	5.227821013	3.410514346	3.249209692	5.434846737	2.636936352	6.667051765	3.632588894	3.626124606	3.46318765	3.37093661
SPPL2B	1.95862315	2.709236616	2.330451556	1.219704374	5.443428614	2.850270884	2.44179245	1.563251161	4.932500101	5.317773418	2.718112907	2.305187038	1.555123152	2.149020591	2.089605347	2.688097887	1.534239001	2.562049291	1.302935549	4.754420643	2.104096928	1.904729999	4.130755398	4.298861743	1.81650083	2.365405004	4.641864851	5.285022046	3.017346601	2.684549953	5.396781733	3.003210709	2.040746211	1.20637952	1.525080675	1.340444576	1.298615318	2.071713433	6.344427452	0.697497213	3.547895889	1.312626781	1.932694356	8.098465629	3.373150347	3.033145389	3.71423765	3.942038854	2.067990892
FAM214B	2.879418136	1.629264378	1.565589535	1.373754775	2.92046328	2.356643177	2.012022105	1.011331609	1.627571599	1.16716034	1.818938714	2.200243437	1.179195653	2.662899279	1.960077409	2.767483084	2.106083594	1.523253674	1.399946091	1.705760373	3.484955532	2.161025864	2.483065978	1.360724678	4.395861129	2.144435244	0.967639524	3.948877911	1.659722299	1.296902914	3.852128679	2.136123797	1.308431382	1.71454368	2.329112032	1.523472425	2.073995485	1.183774579	2.92491348	1.226438941	2.18630195	0.869734231	4.577078439	1.088602724	0.971293233	1.799740647	1.362581604	5.033998412	1.556159474
COPZ2	3.458298058	2.581792716	2.159336702	0.481636427	0.926987082	4.389482831	6.148704555	1.472905906	0.826027357	1.525085265	3.899509604	4.33526935	0.624702623	2.195449435	1.663102239	10.25154824	4.084925234	1.926403397	1.359850833	3.339815097	5.551020159	1.913211829	2.08982315	0.604819932	5.7659987	9.031141942	1.639751259	2.208738967	2.140117744	6.023780467	6.009231103	6.603509763	5.452401486	2.09460442	6.550827935	2.648047905	2.56700574	2.882939928	2.099886144	2.23313468	1.81567736	2.64359874	0.414850135	1.280141831	2.089719026	3.301986349	1.84665865	4.586030491	1.574717766
PRKAR2B	2.591589714	6.691520532	15.15833884	4.884220256	3.393070925	11.13989879	4.629137747	7.852024572	4.821854493	5.948529525	12.20357979	2.25543096	2.876303944	1.367207814	4.331568871	1.115523172	15.77276282	6.777046925	5.820764988	1.972557344	5.608540615	3.304008448	4.349343329	14.23588684	5.034338117	28.94634841	7.755119688	6.00316626	5.839616045	5.548433365	4.104728	3.85587515	12.08343068	7.294729359	11.44537847	3.307920522	3.953657169	4.276836036	28.10003041	7.306842953	5.139856512	5.420637103	12.115515	6.841291014	4.524194959	17.83638266	15.79935294	4.522987019	12.24135286
MSL3	4.649506174	4.401059967	2.82933185	1.105332397	5.185523606	3.811500426	2.925300555	5.157034093	5.839438936	4.621130137	3.238918429	4.127707654	6.86129828	4.245448323	5.592575802	4.116121497	2.862784364	4.843669637	5.62613349	3.735713274	3.529961139	5.056034977	5.043988593	4.388079968	6.795070855	4.355531909	4.096381342	6.364312512	5.628494693	2.88851193	5.993575679	3.044544977	5.124849155	2.748620536	5.586961095	5.06787833	4.623210128	4.311415128	3.923573439	4.868863961	5.013757041	3.614305191	5.344497154	6.797149037	4.702436629	5.382410803	3.866219296	4.426581785	3.493001216
CREBBP	4.573781184	4.108600764	5.541293914	1.885997394	11.6118563	5.102400113	5.23637725	6.1728764	11.00300247	7.646976295	5.35631989	4.647180508	5.807289785	2.997981818	4.01384429	3.836743517	6.350085926	5.910782351	4.991534372	7.939814551	4.320755332	9.38522709	9.394046155	3.714010628	6.860811433	4.889133125	7.376847374	3.847483554	4.864479032	5.91603677	12.45846546	6.539213661	4.114903288	4.479039313	9.998687194	4.141598549	4.94660707	5.153379913	9.909077905	5.019896666	4.810115743	6.408965684	8.728728469	4.724829577	5.340351208	8.394601599	8.580879388	6.279650004	4.433194571
TSPOAP1	0.638670912	0.460540668	1.179481195	2.525507637	0.381587298	0.452465919	0.500337847	0.774467975	2.82692811	4.08474722	0.557468954	6.987291884	1.028237253	0.472464274	0.315629086	0.825924577	0.284313933	0.662892995	2.120614624	3.876505711	0.505784509	1.309667163	0.547769133	1.75585341	0.710217332	0.301918954	2.190210125	1.402542508	0.752148026	2.703876054	3.453284643	0.835898353	0.383677237	0.567256549	0.967507271	0.527159577	0.634878058	0.999300682	0.815147033	2.01713798	1.582122445	1.134003055	0.271006915	4.992686261	0.405989086	1.871112076	1.114360506	0.895324727	0.778460875
MPO	0	0	0.017568525	0.029976273	0.121983993	0.155579332	0.050855537	0.150438476	0	0.017978834	0.009656853	0	0.045966476	0.007698311	0.078066327	0	0.080368617	0.078376339	0.030413025	0.037406516	0	0.096222962	0	0.01991367	0.061881	0.082149359	0	0	0.067123839	0.024049586	0.255426553	0.032172795	0	0.018518619	0.258295267	0.046969454	0.037617141	0.036549426	0	0.144854624	0.008797028	0	0	0	0.035774397	0	0	0	0
PON1	0	0.346862733	0.009805915	0.868680954	0.143870667	0.360165206	0.391775582	0.175883409	0.061898593	0.376974232	0.288183091	0.072192356	0	0	0.738769399	0.052746241	0.491763302	0.244932861	0.758708291	0.116589195	0.042063695	0.301152407	0.176813873	0.083293153	0	0.197106607	0.434594523	0.212323139	0.292978695	0.184407246	0	0.083499898	0.120957724	0.249314534	0.413748099	0.138664746	0.166033609	0.212712308	0.279600975	0.316292907	0.136690686	0.637226712	0.243776831	0.377931657	0.275235737	0.238983593	1.348535722	0.164721059	0.107822449
GCFC2	2.610475376	4.164709789	3.670840119	1.922445048	4.439632672	3.205664432	2.492763739	6.304992669	6.334619903	6.48995702	4.967513964	3.602086185	4.09960811	3.564093997	5.137948034	4.056772781	2.493622272	5.528146784	3.664216225	4.196826397	3.086607428	3.608358288	4.668687243	4.26760712	3.95854364	2.871390951	5.824460539	1.579722973	3.083813788	4.531075811	2.453891779	1.888000882	4.052530872	2.462501891	4.321853006	4.175256077	3.886645248	4.704624377	3.013450631	6.312428807	3.656511147	6.349662392	3.665604182	6.293598061	5.935447614	4.777519215	4.570898507	2.365083983	4.259182486
WDR54	2.723038663	0.832990837	1.457868217	0.52890747	0.903644733	0.721255768	0.839538244	0.904365012	1.44952686	2.101594473	1.333103216	1.191073035	1.232494904	1.350475567	0.910329663	3.177065556	0.780916548	1.46293484	0.972495869	2.34994254	1.06393371	1.635821192	1.35777745	1.093158815	1.397405476	0.890388604	1.59318696	0.875532407	0.701071121	1.992462691	2.095213949	1.087302876	1.033172685	0.96353796	1.701478362	0.958398736	1.200618692	1.251741387	0.311118825	0.638289207	1.422528092	1.136225924	0.834508501	2.284720574	0.906562929	1.40261918	0.911356319	0.747813924	0.453866679
CROT	1.623360459	16.36840246	1.44206298	0.514781849	18.46197766	21.28250262	11.62703849	0.983491635	1.786877804	5.474504406	6.73930295	13.8592259	1.511532827	4.20742557	1.756938204	3.073146894	20.65165641	2.179302563	1.430975569	3.398055077	2.54098292	1.570270795	0.583752577	1.661604058	1.886894465	2.838841213	1.905872385	1.647868863	1.717912088	5.222221481	1.533363134	8.601177224	3.744564162	2.360369475	3.666457029	5.952883767	2.966184674	8.31402207	17.47243078	1.384251305	4.31115437	4.863532467	0.973640445	2.143506313	1.71300727	3.104402736	40.85128425	6.538607425	17.991918
ABCB4	0.102200569	0.416767214	0.173794354	0.026638133	0.14664391	0.454026369	0.624585854	0.141361074	0.255611755	0.152594837	0.282090575	0.67194045	0.169382394	0.145563491	0.360724764	0.223020015	0.221589662	0.393634157	0.137811507	0.629891504	0.59441245	0.139009751	0.086789406	0.206451157	0.60719149	0.156973367	0.49002097	0.137574314	0.426046146	0.434392733	0.360508087	0.433161913	0.569230181	0.154652695	0.29555425	0.429303867	0.258590828	0.379200591	0.168398332	0.098732446	0.274687902	0.185869766	0.100365435	0.113564721	0.142858306	0.288632652	0.5552621	0.282288945	0.328579773
KMT2E	8.717242457	8.594577473	7.855230886	5.400185209	13.74062359	9.862614208	5.749418206	9.171738391	14.3337699	15.05978567	6.493343742	11.32933488	10.4843204	4.266849318	6.994567387	6.29965452	3.836440999	12.25012921	12.79663557	11.31775791	7.559511643	13.71591789	6.213904609	6.573197789	14.5006562	8.198056426	13.36706507	6.51849003	8.908902142	15.26561852	10.00142091	8.248661334	10.29580541	14.57254583	12.98797316	11.83678921	11.24946019	13.15853761	7.973050593	7.212526059	8.860262556	14.02091546	27.21104951	14.10250499	5.85856718	14.58978179	13.45786851	9.448617626	9.501516408
RHBDD2	4.791918065	9.658302325	3.803459215	3.14150239	24.04966114	5.882079014	10.48959626	2.697867415	4.373923604	3.62164342	4.864401367	8.164383636	4.829038871	23.56604537	9.301966553	6.461737556	12.44398744	4.74521207	6.237759918	3.790820534	3.507877497	6.312303989	5.632835987	6.780808065	4.787137616	3.833134309	6.147995293	6.154623877	3.681201181	6.459096374	8.282329519	7.275057209	3.074116468	3.45141292	5.322200272	5.253674171	3.213420422	3.630753126	14.69658442	2.559801592	6.486570442	1.905430893	8.423857314	4.517780651	5.827553581	4.016554429	12.12776538	5.858797374	7.734067668
SOX8	0.021899766	0.159250496	0.048153998	0.021419997	0.58924099	0.140853418	0.229293952	1.905366604	12.83457117	2.95418085	0.01280196	0.05277927	0.036472748	0.02359395	18.71578459	0.121614727	0.131572887	0.041569356	1.555067306	1.018237452	0.056810454	0.456851212	0.206231308	1.959515364	0.357060547	0.669157427	3.443606044	8.586800825	0.158567871	0.150002762	0.155672844	0.125820786	0.161654026	0.082601783	0.572257455	0.167616694	0.35719518	0.05053129	0.124614804	0.288135837	0.014605779	0.390841489	0.132419042	1.222420175	18.80079992	0.59134293	0.323760646	0.034772942	0.571979239
IBTK	10.13501314	10.97685975	8.912937653	5.18675504	8.555204901	8.429596454	11.5301812	15.04240402	10.328743	18.62335089	10.01383435	8.834524377	10.42356215	9.608810834	9.198932226	18.41287097	9.034226326	15.42386821	12.23862727	7.281030008	11.24557858	11.89288153	8.466662061	10.8433779	14.59511131	8.759820057	9.421303653	6.589391825	9.700610814	12.56678983	5.503506174	7.778154541	12.03751142	16.17425067	10.30084829	12.6521456	11.52509315	18.07496561	4.524278755	14.72008829	11.61504258	11.03357341	6.48276873	4.492123157	11.86030576	10.73617501	9.434350758	10.80703919	8.337323668
ZNF195	3.380053313	4.039082714	2.396261442	0.957813168	2.606623406	3.585567638	1.81293792	11.33902627	6.771536394	5.550608484	2.905617878	4.226119957	4.385351223	3.928683015	1.825881407	6.610464212	4.641612022	3.252202403	5.907371256	4.095267686	3.516231752	2.133371142	3.308059857	5.468912549	2.741373142	2.318590685	4.440598479	2.510008059	4.908565324	2.458739108	3.866982227	2.196251378	2.397043427	1.452157754	3.949669212	2.479274916	2.783124085	3.250372517	1.878160208	2.110353424	4.476902324	2.520020471	5.380965521	4.163353271	5.699767851	2.977413886	4.531234487	2.384683468	3.133435311
MYCBP2	12.8321901	12.23217536	11.90065656	2.748086479	14.37927239	16.76193473	13.93162919	13.99325542	21.20254181	14.52299883	21.92869904	11.71175405	32.7480119	14.71670121	18.34763413	21.94818957	12.45660223	20.25081715	14.23169864	13.7977398	14.31855842	14.50475068	11.91005365	17.66110051	23.53977897	28.03618512	17.9558225	11.379196	18.66706848	14.17208595	14.90630184	15.5182441	25.61871704	9.174825221	23.3670337	20.54970979	20.4577896	20.16818419	20.24447554	13.7269364	20.42548758	21.73515529	13.29608027	19.74486697	8.852325171	22.27571566	23.7287618	11.18549848	23.41571523
FBXL3	5.736607587	9.121811065	7.062416881	3.883459585	4.575530594	8.535562539	10.6648156	5.840705989	9.156478484	9.723867566	10.91942196	10.98148721	9.17453478	6.59710716	7.3670056	11.04065729	7.713778919	9.282037953	5.767858498	9.80031177	8.593559155	4.61247645	5.654410595	5.004556543	9.868698866	8.969689615	10.0270378	6.168343639	7.360396126	11.5948688	3.588072952	10.62229745	9.619946138	7.459683348	9.783807567	9.8314895	6.304426683	8.231570158	8.789976529	7.351002122	11.71842076	13.69711929	5.606958699	10.98123387	4.549922896	11.69394583	12.3639138	4.959340158	14.65953976
ITGAL	4.074363733	3.628078618	3.937409243	0.304025515	0.632761955	4.313220997	1.390364319	3.558014957	2.585268886	0.744179002	0.666283134	2.62426791	4.871896482	1.400448286	0.498265232	1.326502168	0.54072469	6.600844447	2.334034017	0.811387513	2.245467362	5.53396216	2.143947104	3.681478959	5.205886653	2.42791523	5.284303565	3.640310811	6.062108883	0.821620876	13.71552869	2.083671295	3.732023212	0.612396049	3.972025179	3.112608538	4.042085852	4.163998356	1.154244352	1.778343797	4.052967058	2.195940399	0.685409309	0.242997952	0.25935504	9.77477429	5.840558962	3.254094967	2.639483061
PDK2	0.592795366	0.471328643	1.7582959	0.115592307	2.613496825	1.016283341	1.278686454	1.501769729	0.89682145	1.375574615	0.752669891	4.395334313	0.604057187	0.958907157	0.911644248	1.168012408	0.618703709	0.671769944	0.650591498	1.911049423	1.468321107	1.90624977	0.716696637	1.222927014	0.793393573	3.151659382	0.892020346	1.502538662	0.854982397	1.271956629	1.231918898	0.605186401	0.90781371	0.460708136	3.269180089	0.486576212	1.340368481	1.328166151	1.524659279	0.767494208	0.509727981	1.12412528	0.444033934	1.078907541	0.465957456	2.089577543	3.815395626	0.279721777	0.780338542
ITGA3	7.060456678	1.512896542	1.769263266	0.467379634	2.742501506	2.216556239	1.386613652	0.690703788	0.676755554	3.837100288	1.008425142	9.911664119	1.74211288	19.4173704	1.996044437	0.877987703	3.049426123	1.713662843	0.889869678	4.567111329	10.03016486	2.137899797	0.624370316	0.717615296	1.034597022	1.624862832	1.302801758	1.157523361	1.324854522	2.110745499	4.079455396	1.264970263	1.794312824	2.878852337	3.69085713	0.976821219	3.072598019	2.230752481	3.276727482	1.527267938	4.323118808	2.697728037	0.929597732	0.601166514	0.846022541	3.3350616	3.346917771	4.451905037	4.028187337
ZFX	11.81379976	8.377998704	8.85350705	5.074671069	5.919049602	8.358151962	8.439941744	10.50379082	9.783670556	12.59889903	7.352909725	12.29865846	11.35444602	13.89366013	9.99575713	10.0019511	8.414122893	10.27179239	11.36455365	10.37303724	7.018608343	9.8072985	5.926617804	9.647563272	10.3203502	8.734399861	7.014595165	10.7711027	11.26319443	15.34578179	7.904539475	7.809830872	12.75542165	13.18542868	11.40591626	12.05773214	13.13184034	19.45758399	6.235243328	11.94951423	12.86002819	13.33952681	8.669514423	6.473661917	10.41167639	11.59682803	9.330911142	8.858261293	8.921216845
LAMP2	49.84184206	34.10330162	24.48930477	26.95931815	34.01793463	61.64943977	36.35175222	42.49117595	29.54770413	44.55657584	48.32457029	28.62740664	46.8942076	47.93704104	35.66559521	29.96098016	34.09819252	39.08781976	31.42712691	60.97970243	40.42338908	29.45055961	30.87674761	23.97416474	32.38982557	28.87523879	20.8554088	18.90387329	28.42124683	32.9567119	12.88553313	31.51600944	31.37733803	49.21593621	29.16369297	47.06816933	36.69776708	40.13887002	22.69016894	41.30388899	41.66607049	28.12994937	37.60033446	21.13165314	65.29429091	24.27078814	22.98982462	44.72628569	28.04283637
ITGA2B	0.053703871	0.0613834	0.035961288	0.116847762	0.508032314	0.092784673	0.019546475	0.067301536	0.05470407	0.157717454	0.10175544	0.071708011	0.041681743	0.105047931	0.016730046	0.137633298	0.161611016	0.161877163	0	0.015754189	0.146682738	0.38240008	0.113763212	0.041837752	0.017717558	0.189740867	0.045703639	0.144535589	0.049043252	0.084430202	0.637740218	0.120367722	0.087118627	0.088576381	0.172544263	0.059123433	0.068883845	0.167560821	0.215306712	0.022249021	0.164722995	0.173393473	0	0.721852036	0.026433864	0.157917782	0.072859275	0.107126847	0.012743576
ASB4	0	0.036710235	0	0	0	0.035376128	0.056469792	0	0.01399759	0.038085537	0.103969397	0	0	0	0.110855267	0	0.162638478	0.019937345	0.036468371	0.0143207	0	0.084488893	0	0.016319169	0.061204984	0.090200635	0.016788469	0.056272769	0	0	0	0	0.114738371	0	0.232142199	0.061306319	0	0.062190928	1.50512529	0.031024446	0.012275717	0.132770277	0.0864043	0.092352769	0	0.056879121	0.402884765	0	0.016491137
GDE1	6.521737095	13.60397889	7.190879707	1.838465789	12.73686011	9.272145363	8.031952987	8.245944004	9.317645008	5.642756023	10.11229182	8.670619913	5.255662832	9.8095733	7.442255324	10.0115291	10.07422092	7.657835729	7.289422404	5.543175318	5.670545837	4.566123774	4.978564143	5.485891213	6.051313238	6.99186533	7.693991777	4.499217962	8.042485436	10.35445839	6.766271636	9.184591534	5.615837851	6.054856522	7.923224113	7.271286503	10.16805517	8.307270873	11.03143131	8.247663252	9.412005157	6.907565394	3.645278983	4.85352256	6.08500684	5.64861685	9.816978534	9.188672157	9.263149074
REX1BD	3.860851347	4.479062689	2.378150843	2.212692599	5.24312708	4.402302261	5.88257702	4.944457007	5.079771664	3.643462763	2.971609777	3.591749031	5.446938685	5.459003733	7.486158606	5.320635356	6.609319525	4.87759395	5.711555497	6.219459241	4.873113393	6.866048479	5.825079358	9.32570276	4.261124585	4.650694621	6.440200228	7.644005737	4.549661378	3.175873185	9.752816607	6.443641077	3.833967665	2.41668579	2.926333332	3.088511545	3.742046854	3.635132538	9.645848314	3.957734687	2.783512805	3.200288742	3.911157251	5.647662603	4.620750268	5.764497863	3.695020452	6.367748893	5.245639783
CRLF1	1.036320159	0.334848514	0.249034791	8.792089668	2.071974465	0.287064415	0.258582633	0.786590989	2.76454456	3.068332459	1.101295103	0.215631548	0.734952284	2.845376272	4.493069584	2.232825579	0.56998482	0.941996086	0.66044719	1.232819829	0.709054904	1.178383995	1.368680502	1.743687763	0.803892771	1.278009701	1.179953856	0.799215329	0.856963675	0.948149186	0.385969213	2.158036551	0.696730308	0.471932038	0.65811561	0.311283496	0.368169675	0.980846682	0.832489013	0.71489495	0.291845492	0.596177906	1.283099972	0.804529378	1.291644012	0.690218713	0.994966135	0.486450196	0.84947082
OSBPL7	0.54224332	1.208820352	1.051046535	0.816129278	0.566480046	1.426087572	1.180372509	1.02386846	1.216352425	1.028582943	0.670531596	2.497624006	1.381491859	0.861115355	0.656874334	0.920705945	0.803436898	1.443601592	0.542744366	1.986767815	0.985387484	1.837129205	0.865744549	0.96621983	0.96176211	1.316196015	1.004397609	2.906559864	1.440974619	1.121671753	3.567719573	1.172421834	1.051130968	0.506477663	2.03769446	0.621069054	1.043800467	0.572259058	0.955317164	1.039442364	1.281177531	1.041528946	1.150251983	2.404725929	0.215387737	1.788962085	1.204981731	1.318338883	0.949052691
TMEM98	1.578447069	1.548481273	0.835516615	1.364447568	4.454761288	1.834700375	2.949899495	4.797273603	4.963452361	13.70332536	2.222901748	2.235111748	1.472245682	0.790886482	0.187243237	5.297267111	1.618331565	0.799237077	3.779459794	11.28317325	2.976029722	1.004824777	1.939497975	1.052625237	2.68354375	2.455003881	3.979299867	1.742351986	1.78844136	4.718312856	3.055916069	2.684289396	1.348145849	2.248287487	3.386777842	1.455898024	1.076040059	3.194893259	0.906914881	0.465164672	2.708728543	4.404764176	3.750293868	2.954913286	1.642120389	3.486227662	1.929221597	1.237941684	2.454874948
YBX2	0.012939275	0.411259914	0.576450647	0.4078469	3.617108028	0.181677345	0.809136196	0	0.094448623	0.483961644	0.610766278	0.336393649	0.66376917	0.224333824	0.118595733	0.264656858	0.834994696	0.605443936	0.429547166	0.018843313	0.941013394	0.51083534	4.292736619	0.136465683	0	0.430988611	0.258380326	0.592881799	0.261867018	0.122647018	1.417976491	0.277755717	0.021434013	1.218343756	0.333467841	1.154853815	0.178617058	0.09644512	0.773674897	0.455437347	0.167765923	0.325542458	2.313857474	0.183271178	0.127432732	0.51258801	1.262015074	0.775390887	0.549331799
KRT33A	0	0	0	0	0.183994	0	0	0.022964	0	0.049255	0	0	0	0	0	0	0	0	0.027774	0	0	0.047615	0	0	0	0	0	0.071869	0	0	0	0	0	0	0.0489	0	0	0	0	0	0	0	0	0	0	0	0	0	0
MAP3K14	2.242488166	2.144274424	1.233393357	0.920051783	2.330349659	2.430839481	2.19122851	3.333078093	2.894680714	1.796119221	1.656267805	1.233718228	6.201033128	1.617753271	0.968738993	0.955060934	1.392945939	3.134796665	1.462203761	1.987215814	3.071892373	3.797258641	1.688398015	3.24974734	3.602935632	1.876672944	2.874492893	2.795979737	3.4710872	2.205778311	6.923722208	1.259434052	2.179206139	1.873841919	2.73325576	2.969383402	3.087985598	2.439682211	2.684244651	1.220426068	3.604047924	1.586925029	3.132005302	1.529951104	0.777520743	4.563676284	3.876514945	2.957735369	1.70546738
ABCC8	0.004413176	0.071241579	0.476765314	0.004177443	0.02163048	0.216291819	0.152562568	0	0	0.009030782	0.207196882	0.082377244	0	0.020022229	0	0.633885308	0.192054144	0	0	0.005239104	0.079987342	0.038042444	0	0.005335559	0	0.026567165	0	0.028494228	0.002562269	0.330111876	0.311049368	0.006168117	0.037675768	0.005187122	0.134178811	0.009483736	0	0	0.679368762	0	0.018478453	0.189122397	0.003539614	0	0	0.129126305	0.267656486	0.089656397	0.09531865
CACNG3	0	0	0	0.034285	0	0	0	0	0	0	0	0	0	0	0	0	0	0.029831	0	0	0	0	0	0	0	0	0	0	0	0	0	0	0	0	0	0	0	0	0	0	0	0	0	0	0	0	0	0	0.022907
TMEM132A	3.14037839	8.809994679	9.085270123	9.332667484	7.089032107	5.23157582	9.508637397	3.718153657	9.724325095	4.594442896	7.851597923	5.952182822	4.048059122	3.242300532	19.82288056	4.092164836	6.643011881	6.336798233	4.453403771	3.130344043	6.75124009	9.393374723	13.93267721	7.425497175	2.18974084	1.560364328	3.158058365	23.15462558	3.463076002	2.551486464	8.289693125	9.494482353	0.833562538	7.50721287	0.80399108	1.819704602	2.324684187	3.374363388	13.98044483	3.601584373	7.174017962	1.134805758	5.029807677	3.612765583	8.010539747	3.911249797	10.33876116	8.196823593	6.068282169
AP2B1	14.50648082	14.36165921	10.51082248	6.732578246	12.35019262	11.69177095	15.45006924	15.97682826	14.40663175	25.97222586	5.750050622	27.34602863	7.642844748	12.85023618	6.262261385	10.6401374	6.901490818	19.38153189	23.12486373	38.60355685	17.22789898	17.86679535	7.45153928	11.88524437	15.17387232	14.61253573	12.485222	18.16947243	11.79432592	21.82599036	9.330313176	9.959545314	10.43943247	14.57205748	22.9110484	14.10120121	16.08165408	27.76839431	12.40562002	13.68503314	10.41536108	17.00846376	14.92659514	13.12493637	10.48103384	16.19054438	17.61539936	15.7774927	14.73646451
TAC1	0	0	0	0	0.108525739	0.045557531	0.039277459	0	0	0.961579334	0	0	0	0	0	0	0	0	0	0	0	0	0	0	0	0	0.059241194	0	0	0.867376308	0	0.062624256	0.089746125	0	0.138303778	0	0	0	0	0	0	0.824149602	0	0	0.040905375	0.040461977	0	0	0
ZNF263	1.777126461	2.713053405	2.486805363	1.185948664	3.475412666	1.512548258	2.074413627	3.203246315	3.681931786	2.846066674	2.257736667	3.106665598	2.210189325	2.263911801	2.479660499	2.073997769	5.470595998	2.621521487	1.970873742	3.407318436	2.259801804	3.414620471	2.907823032	3.543024449	1.700908817	1.037148504	3.253557638	3.035700481	1.387228491	1.47135781	3.210077649	2.505772905	1.67853225	1.723773813	1.527473974	2.881358947	1.839138859	1.793294772	1.953373874	2.211366563	1.541803695	1.969052784	2.201767825	1.394948445	2.94222507	2.34378156	1.516044572	2.038726597	1.323479475
CX3CL1	0.199315555	0.805300434	0.726479071	0.197969181	2.129327368	1.397337936	0.854218038	1.666046442	2.380736503	7.174275773	1.08979394	0.601598502	4.531599253	2.820337557	2.094914097	1.026711776	0.721329844	2.743813486	6.575664175	5.676922167	1.378733683	5.747372846	4.833439509	1.231552718	0.880644097	1.341661404	3.123330485	2.39773466	1.965012304	0.860303816	1.059263683	2.704924928	0.989674676	3.105579775	2.511160899	1.564648972	5.454824444	3.133723366	1.310569108	2.117668781	3.05639161	4.37153599	7.471587815	2.274838372	0.663778382	3.139554611	1.573223118	2.497560386	2.184698593
SPATA20	3.981648852	3.520797563	5.932911764	0.951982031	2.118305409	5.510968438	5.128928849	2.891017804	2.29912485	4.28767369	3.551721172	32.9477467	3.075345716	4.506170819	3.247999857	5.402935904	2.226864922	3.874993268	1.939207521	7.018874549	5.140434528	4.034374766	1.37969006	2.946793097	3.578127715	5.559273906	2.589685815	4.35820961	3.41464422	6.839808192	9.792832666	3.724479753	4.393835683	2.39030056	5.895808562	3.017189097	2.713914567	2.288892936	5.038907179	2.355081482	5.892347271	3.140794554	1.841006542	2.707070131	2.019000561	5.360022961	3.23381051	6.801165362	3.452201641
CACNA1G	0.011854541	0.011158004	0	0	0.00703494	0.064383994	0.005408011	0	0.216227726	0.030426347	0.005863987	0.044282196	0.006686253	0.815998038	0.021793814	1.097434254	0.046243018	0.041968242	0	0.665406626	0.056432072	0.022725044	0.0387806	0.0325423	0.033615694	0.060177949	0.007962818	0.015702677	0.049232008	0.125286978	0.046652055	0.037508226	0.328708089	0	0.45188212	0.03880826	0.004066066	0	0.020019363	0.005271386	0.053952204	0.443188115	0.102019624	0	0	0.318634577	0	0.024308388	0.014571957
TNFRSF12A	63.11844746	39.54286209	7.138798387	11.5791258	12.88697996	11.22977842	20.54190952	32.4545264	9.162609027	10.13707686	24.26451957	18.46877597	9.180516079	22.38866713	11.79849199	4.822303707	25.46930364	30.25555875	21.33088512	25.02968364	21.03949394	21.43268628	25.20817234	5.246760375	15.32391964	6.24301665	12.15252061	6.627418972	23.99366842	8.959218488	11.04612934	46.78561491	8.512440825	16.4039112	4.834916126	7.756606622	4.545347526	17.50907138	14.72687955	9.398439314	37.4122522	2.299263501	14.15681016	7.998750141	32.31998935	12.70316694	4.663522143	30.46808799	13.57761478
DLX6	0	0	0	0.423203128	0.020198244	0.00698281	0.030244593	0.109758753	2.734833177	0.548815822	0	0	0.018822124	0	0.494053306	1.262020368	0	0.026708764	0.007324168	0.767504416	0	0.04518285	0	0.946073625	0	0.047209444	0	0.043264297	0	0	0.018849512	0	0.029656067	0	0.036512805	0	0	0	0	0.042836096	0	0	0.057554575	0.338703371	0.939531422	0.038121213	0.041538802	0	0
MAP3K9	0.11922407	1.552109455	0.614691253	0.613581297	1.940076176	0.764668509	1.405872801	0.79673931	0.966189342	1.627272494	3.294904128	0.349733748	2.001790701	2.965183479	0.951356691	1.653346523	0.494172324	5.091310563	1.663155801	1.922813283	0.825481166	3.591345807	2.254045491	0.688753519	0.533574288	0.203012743	0.938653468	1.169541478	1.320611057	1.500876158	1.732653404	0.770040124	0.599723193	1.507708985	0.773644984	0.364403574	1.053031011	0.839874256	0.982551296	1.54278677	0.699250415	0.882900573	3.879963845	1.531792053	0.785710431	1.197556227	2.037165574	2.851732963	1.148559556
RALA	11.54618409	14.33524277	10.61094647	3.255438685	22.86314674	14.21921889	14.53728783	6.245171076	15.45167415	7.719477009	17.43131743	8.423379887	12.1706423	23.2074639	5.968816325	7.633104013	14.60636756	9.660436281	9.263559517	9.453871128	17.34017792	9.487336194	10.89947976	7.076293804	14.61061963	7.348588891	5.281698134	11.67977383	9.048195137	10.17173989	10.75151685	15.5583147	11.62748817	15.56973006	11.55905981	14.48179583	13.13058089	17.10053068	10.28102885	10.65701902	16.523408	9.508552234	8.447661972	7.968798918	11.09699075	11.21518382	13.85546763	16.51196827	12.27856256
BAIAP2L1	1.716798951	16.58943537	1.877241028	1.202309532	8.177064798	7.41213759	10.96083841	2.788463469	7.454640985	4.734432058	6.397787098	7.413372706	6.946346264	2.94961759	6.289470926	1.801166935	8.127616015	5.088566823	7.015453243	5.752521997	4.88710292	6.393555517	5.034711389	6.660403926	3.382085518	1.963913955	5.23093911	7.700169638	2.561705906	4.382639968	5.426498962	5.624172961	1.149428445	10.70045951	3.209832005	4.52673476	5.547201425	2.554299553	7.063376707	2.270016724	7.5832662	2.260153823	12.96181895	8.513895444	7.993349134	2.784153202	10.8968742	9.133376595	4.97506015
KDM7A	6.39056564	13.36695225	6.653069834	2.550461724	8.426938006	7.990113467	6.429738519	6.946096674	3.504169312	10.92758444	7.823026621	8.201873831	8.116293054	4.895906318	5.334162205	5.697914909	11.6140064	14.32916222	7.702711495	8.083245824	8.173294283	7.442383795	8.228795132	5.666234955	8.377004551	6.560051895	12.86245131	7.780711615	6.450999647	4.537789022	7.61585124	9.704232985	8.689845168	17.60728608	8.276471427	7.768403715	8.334669938	11.31711416	12.66993401	10.21011744	11.47928874	10.40594664	12.04815322	6.881443001	8.237894046	9.940069061	5.817378795	13.70080523	5.549883851
ETV1	1.207172814	3.606882734	1.187523694	0.247011808	0.329237815	0.864856043	2.093027061	0.380239287	0.366901505	1.048884526	1.078346218	1.664234602	0.377678636	0.760131301	0.218285723	1.419734683	1.708863103	1.270171519	0.911003611	1.432315043	1.14332063	0.555902788	0.94897266	0.384850876	1.031291939	0.986692878	0.745642574	1.134487811	0.456482655	2.460018185	0.893582487	3.024386804	1.093132873	1.172722679	2.216794007	1.279788796	1.12545155	1.126374137	2.735038985	1.809975249	1.170535981	2.923958114	0.404899594	0.208527447	0.56852692	1.528090101	0.946440774	1.249041569	1.280366421
AGK	2.041963235	2.384584376	1.805715993	1.327272972	3.081233794	1.647407089	1.529409895	7.242572128	5.07623238	3.829867973	2.209824171	2.344051731	3.548910099	1.444569754	2.634152042	3.025061605	2.660051354	2.927775307	2.100647294	2.792173635	1.409030943	2.28657311	2.71345251	2.570832447	3.50517409	1.595604155	2.862620991	2.346952926	2.222375588	1.951394638	2.341042139	1.721458216	2.035921317	2.28519809	2.68681123	2.128196555	2.231780394	2.191207356	2.181925112	4.646164521	2.437365971	2.300925254	7.038144105	2.882839737	4.092548729	2.234377397	2.155561456	2.499678748	1.482727837
ALDH3B1	2.510567034	0.904031603	0.821470469	0.954320116	0.770148999	2.383305042	0.817688449	0.911601172	0.64848977	0.384406002	0.544803341	0.641927674	0.540221058	2.149547894	1.224258684	1.749535875	0.979362274	1.110458457	1.651128362	1.009481262	0.77493329	1.50487094	2.521672073	0.709528355	3.010742692	2.137310245	0.586109913	0.97587814	1.119726084	0.919708306	4.497269466	1.094866233	0.881851035	0.392468625	0.985526277	0.733345385	0.690483575	0.73031108	0.672865542	0.567419867	1.027008562	0.350956661	0.355564233	0.340215265	0.51787344	1.103837086	0.494979479	1.319939306	0.882067185
TTC22	0.06335857	1.06867267	0.148432022	1.436015497	1.2342018	0.769799145	0.695743514	2.77632826	2.558698663	1.679081703	0.962715517	0.099355069	5.356497811	2.016665417	3.905178092	0.073080773	0.793400797	1.923902999	3.967935822	1.060323879	0.574005799	3.237271333	2.838992467	4.125263381	0.469671463	0.331734039	1.507343999	2.383427009	1.206475859	0.845314428	1.387188299	0.633430844	0.389310742	1.721490385	0.587428805	0.546237084	0.854957233	0.611558957	0.85380033	1.578643691	2.141939897	0.622067112	1.349441553	2.585742765	2.479263568	0.706427678	1.538258013	0.865978554	0.877284469
PHTF2	5.039610645	4.274040358	2.603032927	1.02700282	2.137600713	3.461574438	3.955742552	2.399053874	2.865983954	2.255386878	2.418339324	3.636411726	3.411510243	2.709777144	1.543172665	4.913134555	3.257637126	5.581324786	2.923490196	2.15709625	4.564997498	2.881785854	2.124500135	3.147591512	4.991421938	3.767679433	3.505597017	3.000708361	3.479617692	3.11416423	2.067542201	3.615659212	4.253467653	3.542046786	3.626377523	5.032082839	3.930127264	3.68353188	1.78718943	5.42975019	3.143309922	2.960587725	5.001820147	3.677461473	2.429218503	3.531418842	2.91523426	4.780289498	2.60547572
CCL26	2.545026414	0.461879408	0.257384615	0.074980028	0	0.191681552	1.131934119	0.068544654	0	0	0.621173218	0	0.906949167	0.845733496	0	5.862819096	0.132256218	0.372300714	0.050461728	0.186510212	0.228671422	0	0.11579972	0.294437068	0.405071408	0.74954851	0	0.115182467	0.599373275	0.597746847	0.367355122	1.360433436	0	0	0.594783813	1.87221132	1.78402511	0	0	0	0.611274584	0	0	0.114088357	0	0	0	0.362262011	0.776514578
FARP2	3.704679459	3.234287542	4.055770349	0.183914515	1.966005348	2.230663657	2.631231734	3.084263299	3.430915371	4.669116871	2.276380857	4.202092198	4.619145759	3.443994555	5.133114685	3.010541654	2.262110453	2.65076453	4.284606162	3.940347994	2.554361074	5.161834947	2.420413473	4.917278201	3.481236424	2.330630696	3.381167232	3.344472079	2.756776493	5.290043038	3.057689897	2.411788789	2.647061415	4.367726159	3.176278231	3.393214642	2.76585881	3.275465853	1.419995436	4.526055815	4.034531001	3.181847787	4.280150466	2.968515924	2.432060225	3.538908276	3.71708611	4.063692886	2.093383716
USH1C	0	0.005910379	0.011705689	4.241190341	0.007045449	0.093982631	0.162403939	0.122269454	0	0.005102692	0.023217663	0	0.120767984	0.010661807	0.022562866	0.15491977	0.210421866	0.004132586	0.007726791	0.062039359	0	0.015083993	0.005335033	0.038964373	0.037821749	0	0.029008115	0	0.032414185	0	0.087937827	0.014787235	0	0.011894535	0.062226173	0.033942758	0.029756879	0	0.375902371	0	0	0.164903908	0	0.035309994	0	0.000826958	0.119480832	0.033087255	0.058538491
GGCT	13.89774192	42.47837193	30.53452441	6.420179286	103.6267177	30.31785356	41.810688	41.00750366	31.60655603	8.895978584	67.32837338	14.46048874	16.05584713	54.80432443	41.73726755	11.68291788	44.81828098	13.8361266	28.70017468	10.36060669	24.88079512	14.02945722	13.4655816	39.68602208	15.6700851	10.92531567	6.469176914	9.066443148	8.923293523	7.960292846	40.30437905	19.19216372	14.13819151	10.28228796	10.82643044	36.31152739	9.235426532	22.24153927	32.89665901	35.8163482	28.28349586	4.39503732	12.2956429	13.38049722	37.80551336	6.914151517	24.76061925	64.35552179	19.65925038
DBF4	2.09704517	1.789930268	1.020658613	0.756672428	2.921848235	1.011812166	0.966467565	2.389126105	1.799381055	1.514113259	1.460195678	1.101404374	3.05688502	1.433134523	2.246113206	1.605986243	1.225110351	1.542416876	2.111978508	0.736402709	0.800161087	3.801696166	1.13736995	2.836628946	2.164391705	0.998205415	2.177921827	1.688626357	1.23724708	0.624725087	2.0483122	0.932380273	1.03877853	1.58608739	0.908341964	1.689532561	1.427155855	2.268364315	1.147879947	1.784665395	1.308927862	1.254105768	3.964336109	1.762678799	2.4586382	1.069703236	2.434907242	1.70699496	0.917108497
TBXA2R	3.481936754	0.122978452	0.163833383	0.23217643	0.773058635	0.201748577	0.345028222	0.195690575	0.191472768	0.134666363	0.246905607	0.099664258	0.023243228	0.125547234	0.139452832	2.3353709	0	0.161061041	0.126488467	0.200308033	0.460433856	0.150321833	0.40227723	0.159832209	0.395805319	0.416811012	0.092731068	0.131908027	0.1758948	0.466840541	0.5770207	0.317511648	0.313744361	0.171596689	0.491484276	0.558518187	0.214028746	0.11880173	0.313492245	0.188893714	0.405448289	0.249953409	0.219944135	0.116507474	0.154014866	0.329567908	0.212660783	0.462220145	0.459345088
IFRD1	5.450168	4.843412242	1.968438366	4.047393704	5.412801805	4.488460455	3.257286714	8.070015341	7.499667555	6.628824678	2.778159843	4.479727116	5.576639541	2.357828076	4.101283241	5.184483817	3.898465999	6.71273689	7.684571872	4.352877981	3.043743242	6.542071136	3.473694388	8.033275768	6.499422596	3.291660117	7.500217797	6.282141169	3.183829292	4.405889473	3.28342911	3.768737741	3.356290098	15.46602635	4.321968801	4.577026744	5.523521478	5.495899372	4.006954944	8.040131887	4.464305194	5.700932806	12.07380533	6.427718629	8.851081137	5.2762873	2.991644674	5.161685775	5.626987933
LGALS14	0	0	0	0	0	0	0	0	0.059738597	0	0	0	0.038840563	0	0	0	0	0	0	0	0	0.043986494	0	0	0	0	0	0	0	0	0	0	0	0	0	0	0.098640884	0	0	0	0	0	0	0	0	0	0	0	0
COX10	3.337771915	2.665578015	1.800677546	0.794388833	3.292281647	2.582262302	2.796800767	2.530318235	4.252096309	3.303329662	2.465754811	1.96239198	3.862628217	4.268794732	2.378278701	2.65605452	2.420991802	2.295589956	5.390520211	2.098300303	2.781587734	4.912776595	2.358576409	6.52957834	2.90040557	1.722311854	3.243743334	4.246392024	2.666108294	1.648455483	2.785090104	1.841806634	2.622883613	2.840968267	2.925312256	2.101179529	2.928282711	2.055823823	1.680613316	2.341950717	3.06052867	2.303933415	4.013462762	3.270938488	2.727676752	2.795525003	4.730679001	3.29925076	2.912753473
GTF2IRD1	2.582023134	3.117642712	4.520026973	1.032250143	8.005992106	2.448379544	2.107813217	1.216793386	3.475126575	4.148728462	2.81908995	5.526239135	3.735865881	4.424399733	0.929211952	3.825708125	3.598985382	1.87992149	2.582086153	3.674572507	2.852467031	2.862904797	3.704078151	4.092143079	1.178680404	1.090572002	3.988328604	3.9414086	1.795220211	3.58613167	5.193893741	2.873787488	0.666868807	2.704316478	1.139219245	1.508483968	1.588716936	2.483846129	5.601210409	1.087957104	3.063761348	0.945255934	6.214015449	6.564587649	3.517723628	1.856205634	4.116060264	5.565253817	1.347474743
PAF1	8.906227419	8.153222937	9.596942206	1.042188711	19.10563742	8.601329953	9.027130999	12.8283001	6.592564565	9.422705629	8.334811958	11.11045415	12.48864119	13.19220011	9.068699921	14.93232791	9.392939562	8.986934425	9.308908681	11.78462001	8.181328636	17.21966616	7.530796277	13.16030801	10.52766429	7.608951495	14.15019482	11.29583309	11.44850471	7.361729849	9.242110829	9.699262417	4.273294741	10.88814436	10.1518095	7.251313991	9.536617224	10.18671813	15.88595875	14.14485271	8.175793796	8.351238175	21.36608551	4.914780286	5.952550131	8.64094138	10.3256308	17.87063	7.962626395
VPS41	7.893754362	10.35076254	6.260283109	2.215042753	16.59935267	11.48525928	9.012855374	7.895509519	9.129739732	12.8340729	10.25709072	11.41027359	7.470524921	9.092317937	7.676131536	8.991240009	8.015454624	10.26678102	9.506978259	12.17197868	10.41356111	5.401942704	6.588895227	6.548247503	9.78883609	8.456197776	6.17150234	5.961330603	6.364175308	7.597167904	8.879128254	8.016765847	9.901721372	7.449931537	10.46169976	11.2446106	10.9674587	10.77415577	9.587617672	8.227579271	9.686271306	11.42299812	5.599951171	10.16763681	9.625463918	7.605647325	8.903664239	10.08948027	8.946457879
ARHGAP44	0.143907915	0.668246198	0.540727108	0.032407197	2.026470359	0.811950097	0.437414363	0.185702345	0.33767245	1.815750146	1.348940436	0.287880567	0.807594532	1.172597278	0.078124531	1.128254462	0.673802811	0.567037319	0.272123109	1.006445414	1.029531171	0.900890179	1.755127557	0.254373479	0.577788121	0.344793661	0.452703711	0.313188438	0.527759517	0.578662849	1.378516659	0.747572337	0.398293077	0.91170257	0.915310212	0.802038551	0.878596511	0.78712859	1.601492425	0.205572919	2.090432462	0.820332636	0.258043898	1.169940774	0.468357342	0.973413885	2.302244339	0.476247684	1.262867285
ELAC2	7.477522134	5.138122492	4.360590761	0.820762876	6.718855087	4.040102009	4.682060218	5.174812286	4.929880636	6.094818173	5.670745046	4.819819429	10.14430489	7.346127156	3.401116512	5.203270376	4.799466846	3.708197879	5.306773607	3.889917264	5.007331079	7.259612874	4.227486665	7.775087204	5.696339078	5.329285223	5.101140237	7.655826375	3.999646628	2.488675664	5.871389137	3.9421771	3.958345336	6.504439023	5.560895739	3.986121092	4.573901456	4.256034642	6.685400336	4.81294199	4.744549357	4.579445436	6.362167063	4.973318519	7.08480772	4.811463774	9.272266438	5.866335553	6.022128754
SCIN	0.183387441	2.287456929	0.33562383	0.048094517	0.445636107	0.626541242	0.577570436	0.137435669	0.491880299	0.387547222	0.471029114	0.979486765	0.216577506	0.630661839	0.338232641	0.348181511	0.27200329	0.583109042	0.308309065	0.256628312	0.449262294	0.446027192	0.31768823	0.109738853	0.150485232	0.427747995	0.149120414	0.155970369	0.179034754	0.48248996	0.97691255	0.390178502	0.149239513	0.422531184	0.3634263	0.316964807	0.379103601	0.789909238	0.99029431	0.177598399	0.678339801	0.33302451	0.287788259	0.051833635	0.386046646	0.406822515	0.452294244	0.242610524	0.791395188
ARSD	4.300372383	12.7811066	7.398919021	4.27662951	17.86246817	11.11418038	10.89894029	4.433320106	4.185516677	15.35512733	13.34449304	19.20165158	3.749920531	3.655485999	14.65456924	5.523075028	24.61009403	5.210876254	2.405900364	10.23328888	6.137525384	10.81727013	3.820181286	3.418735343	5.65470777	4.866781815	5.050515516	2.091998612	10.18236542	9.389851018	5.327836617	10.2535227	4.213689111	0.825904673	9.39645316	6.578154315	7.741569618	13.76965378	19.31769642	2.901958262	19.73890668	8.142046195	3.472695788	8.517675556	1.788958332	6.704535879	18.3804712	10.3683014	13.22783996
PNPLA4	0.651808923	3.39794416	1.987095909	0.627223901	1.800962187	1.853251033	2.814642335	1.227607919	1.939568324	3.129518305	2.387654514	1.994720482	2.055978063	0.338078033	6.229447479	1.147290603	4.553792671	0.79017924	0.829510556	3.068384121	1.598172188	2.658260775	0.589537304	0.888322604	1.883818896	1.732971482	0.906064571	0.762764443	1.279431508	2.608146624	2.19119648	2.256828278	2.097051662	0.341373897	3.400412593	1.99286659	1.479761086	2.525237643	2.574191268	1.895296042	1.371585485	2.686463099	0.960676773	2.455821631	1.028368865	1.63668285	2.270388174	1.224246224	4.525739172
MYH13	0.208772211	0.412735433	0.116608335	0	0.04388959	0.594853489	0.575084189	0.026415242	0.05774753	0.129099217	0.225637876	0.511095183	0.042977557	0.168171887	0	0.181120768	0.266295698	0.390553697	0.126476132	0.030516415	0.90920637	0.058660554	0.14445408	0.063522085	0.28222653	0.711724528	0.05564589	0.168337441	0.158411154	0.438256592	0.909529578	0.782620199	1.100115124	0.439377692	0.899596321	0.412435057	0.169385287	0.14629599	0.347198945	0.054659506	0.109824596	0.470731789	0.087421306	0.07936667	0.141259983	0.680283193	0.277577146	0.475329623	0.190236138
ADIPOR2	9.778955521	10.76442051	6.95552381	3.795689204	10.65996838	8.508313622	6.439425816	14.98062372	28.28386507	9.044842594	9.638291027	9.83387571	8.471458766	13.36469557	10.8409254	5.728068579	17.51711626	8.968827935	14.41280402	12.09319075	6.550399697	9.544374252	11.14048841	11.75188328	11.05369744	14.02274347	18.36317731	6.796837891	12.83435041	8.212969858	6.205638814	9.114776837	9.097778925	13.21035735	11.97109888	11.71621078	8.726716373	11.44537404	6.735277993	15.32750729	8.745342318	9.347164664	6.916537826	15.24714315	11.05958925	9.187265008	13.15027708	7.440444909	11.46450381
CDKL3	0.503666411	0.22472826	0.374897353	0.283679351	0.349437845	0.234127022	0.342498535	0.012624622	0.257103081	0.683270534	0.139009134	0.521891621	0.098221708	0.142227841	0.049383238	0.178531719	0.38286044	0.138439254	0.307492879	0.51979908	0.289478951	0.375643308	0.167472424	0.160253922	0.242942167	0.184223096	0.150817223	0.240888636	0.225245906	0.655271626	0.180531486	0.208146359	0.255830628	0.382058148	0.339910781	0.230037716	0.267052706	0.19294384	0.326549578	0.505220808	0.152015355	0.471583412	0.283998206	0.198238811	0.456686123	0.39396042	0.216038179	0.278055838	0.217673482
UPP2	0	0.147034638	0.105472045	0.038218419	0.085328757	0.095076188	0.023556999	0.134531811	0.077320461	0.738782777	0.080151395	0.015768622	0.018768522	0.01049115	0.179664961	0.213267231	0.086879351	0.135860991	0.28437669	0.283125665	0.167838061	0.938557348	0.068586172	0.228705572	0.106796613	0.284548399	0.356929243	0.712612145	0.091204257	0.148211929	0.069077747	0.017132288	0.11270102	0.090467208	0.41029386	0.210865105	0.162251236	0.049956615	0.0545384	3.511651614	0.021781912	0.75270481	0.258763237	0.046669948	0.117277736	0.314167543	0.25219086	0.051038012	0.031417841
PRSS21	0.080390793	0.863096299	0.242879521	0.053824368	0	0.029151843	0.351587661	2.591330158	11.30676498	2.597468519	0	0.142839008	1.562676936	1.635874557	0.199306132	2.097686887	0.155675309	1.298751235	0.064972276	2.738606235	0.058192134	0.171390654	2.404766964	7.884226281	0.50917977	0	0.279142897	11.57781832	0.061494612	0	0.384774513	0	0	0.117548171	0.412981145	0.037487609	0.812427924	0.233614118	0.032521584	0	0.041411566	0	0	0	0	0.553381581	0.059342776	0.132192679	0.064655332
MARK4	1.402322506	1.283292736	2.062794327	0.327170471	5.465325879	1.966310228	1.396656632	1.331559585	2.930962659	1.611845973	1.572584782	1.274556382	1.559133411	1.538834572	1.762717247	2.161312162	2.446454505	1.762969844	2.386779256	2.282194826	2.27836444	3.017764739	4.858210988	1.46709716	1.702866555	1.824109487	1.994172049	4.943174116	2.534056207	1.356378866	5.538403854	2.289295441	0.841898219	1.013354048	1.933497915	1.081175054	1.535683933	1.548925965	5.233514972	1.210661122	2.378914833	1.445678935	10.20850496	3.035396639	0.848227662	2.52434282	2.99446191	2.004176196	1.151172336
PROM1	0.032228661	2.585775585	0.153212197	7.55142703	7.879719361	0.827833457	2.627566875	17.70578316	1.42584159	20.48437808	0.380956382	0.012586593	0.231548047	0.402334532	34.53053633	0.361426212	2.237672645	15.22622364	41.05301117	23.75565841	6.759264303	19.78144845	13.7934958	12.87017584	2.25117772	0.532218688	21.79626881	11.15790155	17.50923551	0.2293328	0.376443229	0.229846614	0.235711145	46.15331199	3.460425172	2.303912221	2.413534227	7.667291655	0.342344916	123.0255456	2.822304356	9.090610016	13.36791752	32.33721689	8.987108658	3.249450218	1.810572649	1.311504526	0.289588282
CCDC124	15.93927685	6.730240328	10.67529318	1.032500255	43.35816612	6.685138025	8.302745508	8.229173592	13.0623201	3.382680255	10.88036154	3.351403604	6.759414555	14.35878978	13.87124744	6.149297508	10.73613044	6.264901852	5.718683653	9.576439248	9.836947133	10.79445533	13.21936353	17.8562493	10.84308854	7.812150105	8.837237784	18.45726377	10.20245167	4.484410346	18.72683357	11.62695386	3.845272802	6.453512598	4.580779577	4.794448018	4.990533381	7.138902492	17.22587325	7.265982251	5.964329528	4.062571087	21.29512736	10.58220637	11.62241507	4.520097379	7.424373972	11.7796127	6.101629169
CEACAM21	1.393848892	0.496938592	0.554196946	0.07689509	0.149130347	0.859210971	0.306134661	0.701622732	0.133363017	0.077024017	0.335252402	1.570755008	0.355220391	0.327581008	0.132115246	0.154954905	0.145641707	0.81077431	0.344610942	0.220942515	0.374061355	1.210555759	0.259478557	0.647706239	1.190417915	1.430747051	0.891651685	0.738432304	1.353234919	0.276469737	1.703429846	0.102291147	0.959929566	0.200031003	0.95918193	0.71875958	0.672282199	0.668203535	0	0.126333859	1.074093446	0.758812199	0.059878103	0	0.22151465	1.595091984	0.667281434	0.280236328	0.256823004
PAFAH1B1	16.45870724	12.15354762	10.39640153	5.2490054	10.2880626	11.66241192	13.09895285	9.350058781	11.91904692	20.07589489	9.633587998	16.93819167	13.50640039	16.16619	8.038118045	17.87324976	10.26068823	14.80845425	9.450672505	10.7813645	17.49084075	11.34804735	10.78352756	9.987607324	15.9021413	13.72973065	14.79314966	11.85112539	12.05276552	14.13684948	7.476685556	11.30413144	18.483534	23.13547274	17.81604417	16.19337254	13.13590851	12.80974557	6.814878915	11.20639207	11.59763924	16.09244011	12.11416687	12.78329928	15.38803578	17.48618476	12.29499579	13.82217822	14.85330685
NOS2	0.01317127	0.037197847	0	0.053895156	0.234280386	0.044393648	0.216745774	0.011076102	0.037854499	0.070419461	0.077421836	0.032486585	0.24799222	0.114525797	0.075204321	0.641863826	0.012282353	0.083564924	0.189676807	0.022641586	0.064058444	0.019535154	0.203217025	1.237631396	0.316494729	0.065052503	0.124814513	0.082147435	0.150749872	0	0.086375865	0.040548014	0	0	0.073235322	0.316711702	0.078727493	0.126522928	0	0.016740778	0.195156552	0.136653363	0.05565483	0	0.035353104	0.163089357	0.034158323	0.23497647	0.094553089
DNAH9	0.00340025	0.082507288	0.009558598	0	0.035751295	0.057905662	0.035729919	0.002849602	0.013949205	0.087538428	0.0084559	0.016181758	0.018415931	0.019039458	0	0.131478274	0.040799403	0.035390083	0.003969523	0	0.020325383	0.022118079	0.008714812	0.006488737	0.031943643	0.040883096	0.004553372	0.005563972	0.016631184	0.022549838	0.012529667	0.017119479	0.084635935	0.008252429	0.188951669	0.010301973	0.040521152	0.008433009	0.071478941	0	0.002830978	0.064667095	0.003905449	0	0.004548513	0.167649361	0.019332859	0.035214471	0.087527091
KIAA0100	16.24587133	15.91496113	21.37998522	3.294146402	36.8738868	18.37018501	19.59925985	16.95803572	16.06707776	19.38199146	29.07967575	37.25019851	27.04808553	20.3132807	10.42074692	11.96862681	12.41164246	23.47560599	20.06978448	22.89835447	13.948289	27.18301355	13.78145039	20.29370463	21.86718384	19.73261176	14.38243834	19.90914114	14.28597423	14.41586058	19.83362527	12.84490123	14.27679426	20.29142715	21.94557888	13.31706687	15.68356341	26.18312938	22.79631381	11.61986876	22.8660662	12.58217542	21.23165019	13.61697774	12.8395609	17.84468648	26.11327384	16.38178938	15.76294897
SLC13A2	0	0	0	0.03281834	0	0.017775163	0	0	0.03996115	1.712466134	0.183817935	0.086915546	0	0	4.018499523	0.035645124	0.066315473	0.057109735	0	0.496001823	0	0.236074693	0.06707303	0.236994146	0	0	0.136647254	8.153006778	0.016795871	0.374523952	0	0	0.023231768	0.145123562	0.807673336	0.011197866	0.006118398	0.237544144	0	0.019498252	0	0.873155137	0.21118504	0	0	0.608018225	0.38893522	0.035948574	0.014921048
GAS7	2.704852	2.776677086	2.106907634	0.205421714	1.171806085	7.034397823	3.815633322	3.88628307	1.12462366	2.679902164	1.157478899	4.911879495	0.78525136	1.053241287	0.499235691	24.22658686	2.133194048	3.705260302	1.280518721	1.504589991	5.074852411	2.275770763	1.908473899	1.391547304	11.87957482	9.344931607	1.497834868	2.844315077	3.475154901	7.441703711	8.51524671	4.047997615	8.327401397	1.005096602	10.11573404	2.287359401	2.601550059	2.119360826	2.659056351	0.96430822	1.862231147	3.963834742	0.543852525	0.474873796	1.321503807	8.116297447	3.78119239	2.73102536	2.358667214
TRAPPC6A	3.546464005	8.175528549	7.963787678	1.994944289	18.24295389	7.627823423	11.14449424	2.989377737	5.58873523	5.822793182	8.722001928	10.19302338	5.081780467	3.862565976	16.92370837	4.576967539	7.924573404	6.740786763	9.196279569	10.01611183	11.54573647	6.765698614	11.66396519	8.797231881	4.063605596	4.487734628	9.605272736	14.42272745	6.188420373	6.049316247	15.04472527	7.589947181	4.944721647	2.018564378	5.349229797	5.105331576	6.429765345	5.376791776	13.69872583	5.565333083	6.94978089	4.377033951	2.982605988	2.863020765	5.27645746	5.127066054	11.03806149	10.30612722	13.5312356
MATK	0.744961498	0.715253708	0.48815269	0.42422184	4.673113844	1.099797721	0.343575191	0.13980602	0.253425979	0.882536032	0.106313428	0.505958247	0.760554792	0.441302057	0.293474736	0.710061402	0.389251019	0.656294349	0.332410448	0.082388606	0.636646526	0.580552935	0.802392519	3.976674062	0.692181318	0.361298573	1.401287064	0.3988716	0.801536766	0.119201773	2.748051686	0.475587568	0.997350035	0.105593544	0.339315389	0.571648986	0.50928885	0.549666246	0.280048838	0.19216625	0.652996644	0.361645746	0	0.033973987	3.578991662	0.850829468	0.582354933	0.569186141	0.471996949
CEACAM7	0	0.434610031	0.270714305	0.039966819	0	0.11478626	0.276903317	0	0	0	0.460193456	0.169308376	0	0.58008134	0	0	0.278882631	0.104324711	0	0.046471669	0.059021904	0.029414173	0	0	0	0	0	0.189777559	0	0	0.056796932	0.139258094	0.0319821	0	0	0.050509129	0	0	0.183360092	0	0	0	0	0	0	0.011277447	1.720684279	0.29961949	0.318148509
CD79B	0.86116495	1.988484425	1.734497894	0.174876741	0.483203076	1.207440176	0.345161515	3.789661463	1.206275375	0.842581935	0.197611729	1.331236784	1.140957319	1.268051508	1.817777203	0.624262574	0.172551361	5.52808909	1.121097721	1.912104138	1.128889315	3.762156983	0.731526811	2.00036112	5.921535506	1.432773158	5.794473178	1.425621468	4.673505525	0.709432042	4.890370612	0.640569873	5.451666167	0.712182365	2.648146251	4.107737733	2.128033016	2.12269181	0.205945888	2.529646135	1.812473954	2.822124236	0.275040104	0.17195255	1.206342139	7.116343232	2.593902587	0.994056594	1.340824953
SCN4A	0.063808885	0	0.00751526	0	0.067803985	0.255322241	0.050894887	0.011741114	0.114025151	0.097154875	0.014734147	0.027299036	0	0	0.013068617	0.084795428	0.006445303	0.610327663	0.033390212	0.077978038	0.457505063	0.039564712	0.026613293	0.015150771	0.380742627	2.211368698	0.168946109	0.007858971	0.212444819	0.146626975	0.026868213	0.028263891	0.428976005	0	0.893434395	0.285238424	0.013201178	0.017970532	0.124304307	2.940241832	0.00785329	0.181802441	0.008045503	0.024689479	0.042514677	0.64524301	0.277547169	0.034198455	0.225007856
ST7L	2.198616112	1.935510474	1.407804411	0.93480506	1.257080926	1.649250714	1.467735997	2.787277384	3.072044262	2.454520533	0.950577824	1.74904962	1.88159739	1.220413128	1.635458839	1.147904469	1.432688947	1.850793459	2.35861164	1.826642374	1.237371279	2.208455857	1.219122537	1.042422703	2.562226675	1.520347341	2.026314572	1.576871579	1.789175414	2.884831906	0.87845403	1.15039089	1.940078591	1.189793414	2.257123244	1.530955038	2.165290201	1.889076437	1.065774318	1.487936851	2.190603361	2.11514671	0.969219228	1.870140083	1.843088709	2.225690128	1.294764207	1.597824105	1.815468831
TKTL1	0.068549363	0.429124329	0	0	0.383970268	0.038479101	0	0.004424807	0.035319559	0	0	0	0	0	0.028044287	0	0.248036896	0.069522009	0	0.276259101	0	0.021347011	0	0.011405478	1.409348724	0.082643385	0	0	0	0	0	0	0.102979595	0	0.137407224	0.018328965	0.010814828	0.040448941	1.076502927	0	0	0.048445321	0.018168274	0	0	0.059620608	0.040886579	0	0.038760673
PAX6	0.450792297	0.010006931	0	0	0.1118927	0.012903701	0.011542816	0.034136239	0.025052253	0.026722783	0.079519933	0.013341094	0.105945301	0.21184075	0.257075028	0.369201118	0.052535272	0.028506216	0.009480895	0.004879906	0.009598133	0.085692023	0.064548543	0.016942501	0.005463805	0.008413217	0.065769539	0.016842683	0.00634084	0.022652323	0.009782381	0.053331467	0	0.02332649	0.011637154	0.078401834	0.005110363	0.152698667	0.033740803	0.156885476	0	0.022577883	0.015932052	0.023930591	0.010489139	0.008484545	0.06780088	0.131141782	0.141581274
RPUSD1	3.261931097	3.022252525	1.788382422	4.220417164	5.052070071	3.133753925	3.096484563	6.481083683	3.810683418	2.153024473	3.362326327	3.165578415	5.180371106	5.501126196	5.921621477	2.277567779	5.596098138	2.370269206	3.980822143	2.399192291	2.660245789	5.583939615	3.608594822	4.842717803	2.75032415	2.195547037	4.461339599	4.826203696	2.973609914	1.626736888	6.053268393	3.707583587	1.764012473	1.006174038	1.465753094	1.379025931	1.684837472	2.615490493	3.77465653	1.776523334	1.759750488	1.702266696	6.08816623	3.041925874	8.065130971	2.21274944	3.098525291	3.887678483	2.761395824
RHBDF1	3.623098322	3.95680832	2.208334462	3.468238215	7.991578775	2.654706017	3.505413153	4.229336184	6.070900879	6.596634917	4.712017178	6.35476728	5.023406166	3.656599158	10.16143029	2.468341747	7.525853492	3.358177111	4.297735332	7.007212942	3.720933094	3.748557439	5.347455721	4.296912184	1.588637393	1.470964321	6.082964368	7.893612986	6.661625176	3.523734749	5.529921838	6.815435611	1.132094113	4.564698287	2.573346037	2.713485356	1.385085908	3.515473173	13.12811378	1.651890908	3.950272441	2.138644907	4.852714469	4.642899892	5.119589933	4.013355846	6.173086581	5.243418599	3.781398107
LUC7L	5.607454862	7.967483071	6.352603816	2.039068125	7.243881328	6.701162442	5.638225294	7.783409358	21.86542265	14.04815457	5.425524494	7.813190485	5.221636269	4.148875162	5.480684756	5.284504782	6.772643729	11.78114135	5.506212609	12.53871894	6.33901421	6.503181356	7.263988331	5.929163705	5.768445837	5.367291652	11.42584701	7.467164265	9.808260121	9.183689047	7.259973995	6.925938511	7.412850611	8.64430531	9.065133084	6.518724872	6.465235391	5.383870711	6.424081983	8.600545266	6.306592292	9.153642168	6.462026533	6.478878876	6.601106268	8.417929301	8.7201486	7.808722286	6.116752368
CACNA2D2	0.102102887	0.146927661	0.414412409	0.019816502	1.321650942	0.253114067	0.048299152	0.10288544	0.052202621	0.21948107	0.25611147	0.196972486	0.331368212	0.373240732	0.114317066	1.547017351	0.454960456	0.411016156	0.070889524	0.436621361	0.126983953	0.324753269	0.536218613	0.23570752	0.148736399	0.108987887	0.152644583	0.400707493	0.136184525	0.314222775	0.655107457	0.194380315	0.187287123	0.096234435	0.568059209	0.182142731	0.25992747	0.456067823	0.212083696	0.105450475	0.159689942	0.564520675	0.465809559	0.068183216	0.091473018	0.703382545	0.553667487	0.167248161	0.136932915
BAIAP3	0.080747353	0.150371652	0.145730355	8.281480547	1.807228108	0.288859207	0.047807099	0.243973988	0.193263629	1.701578471	0.318638697	0.435070225	0.123321727	0.21722167	0.350922558	0.226255896	0.476138068	0.240265229	0.136086243	0.525875507	0.541845494	0.212526306	0.855073945	0.309435795	0.095928866	0.196033953	0.389544696	0.357632495	0.230213026	1.32823579	0.495088789	0.255814056	0.12438708	0.098322628	0.329386315	0.25374033	0.150756991	0.136545841	0.165655974	0.088030672	0.181329686	0.280640869	0.258425996	0.476359697	0.44769267	0.665172722	0.293915465	1.858846471	0.11969492
TSR3	21.75858374	12.21324074	13.26406988	5.543679283	25.64819535	11.41276233	14.13680396	24.78341	21.61572986	9.884474212	17.96561938	14.65233501	10.99910571	21.65000826	26.8699361	15.32054832	25.04966792	7.354002	13.19330506	17.816635	11.258739	16.2318547	19.31829279	28.42851319	12.57687052	12.65064437	18.57113819	39.14703385	11.26907827	7.234872283	26.48304012	16.566507	7.532694	12.10400381	9.27212469	10.15706147	7.558947257	12.6844341	19.80328456	13.55936915	11.88046782	7.103704	12.80154585	11.03165346	29.95363412	11.96278104	10.42411524	12.86067912	10.91257586
PIGQ	2.074919382	2.294725173	1.780929417	1.170148323	3.46263817	2.465958425	2.367300885	1.759192065	5.834287902	2.643105278	2.468797351	3.506951504	1.22551891	1.757814582	1.509710734	1.108988667	4.614890336	2.188004635	1.832097549	2.580544589	2.344247968	2.238197368	2.736699216	1.951098337	1.234835144	1.512732035	2.350191216	4.163999695	3.919883224	2.529405076	3.517162427	3.1414285	1.13262773	1.290522517	0.869401691	0.927557113	0.714169113	1.585448359	7.904821305	0.670902144	1.923132397	0.575983523	2.162134454	2.451605332	2.417278829	2.28898726	3.758669348	2.947606789	2.47457783
CRAMP1	2.090284241	4.957468214	2.734530289	0.835057817	6.173515296	6.670893329	3.611849718	4.049717548	9.835313213	4.052737959	2.684900568	6.271769821	2.711134754	1.880916505	1.655822914	1.993409682	7.900993409	0.575547371	4.493323029	4.151743034	3.742464499	4.332723223	4.44069632	3.467474979	1.171642495	1.885971564	2.639964404	7.235451879	2.694801457	2.246335513	5.214297411	4.975728689	1.415793753	2.361931837	2.570825029	0.483361496	1.624471838	0.851722413	25.82223404	2.070059202	3.05594851	1.077772177	4.571441634	2.369268302	0.977299761	2.068955941	4.506681808	4.143138176	2.357480702
TEAD3	2.950421185	3.68747879	2.184931251	3.131430628	18.2241148	4.039391097	4.97084146	1.568422632	3.507080252	5.606648263	5.476293641	5.856535922	4.716008727	5.831806223	1.331976812	2.483691794	8.341603602	4.617586476	5.3049522	5.865171313	7.66946963	10.26440474	12.15011269	5.602958261	3.163067323	2.934511292	5.261465045	6.334993851	3.362183713	3.417235989	7.603113579	5.945101182	2.105592576	4.822881809	5.117371812	3.016141539	4.796025398	2.965016306	21.79669574	3.885960835	6.977954295	2.745323123	10.26391746	7.324432703	3.206638845	4.618158557	6.050512205	6.485097182	4.748406701
SELE	0.449257849	0.69227399	1.138907913	0.126769537	0.090893969	0.513617027	0.053980167	0.91173991	1.459276216	0.837852114	0.006406742	0.390936382	0.510208715	0.523066424	0.456595278	0.916649734	0	3.129135318	0.475336342	0.245359739	0.276234159	1.567379348	0.035602171	0.44648342	6.343459184	0.108823762	1.386611546	0.979945767	0.888031194	0.300910484	1.208865813	0.550373246	3.643217209	1.112496096	0.329298732	1.428811492	1.076826829	5.102001514	0.192050545	1.411944826	1.152279027	0.499642231	0.417293221	0.23660613	0.935507156	1.417750625	0.313786459	0.436644506	0.62439376
DNAJC11	5.71982986	4.877379602	5.208517502	0.99874568	11.06167639	5.108797256	4.784883765	9.667795511	12.92106627	6.329856453	2.506193929	4.769767293	10.21334604	4.992602902	3.759630664	4.053147759	5.688849408	5.761534737	6.029902864	5.940879403	4.683879918	5.402719539	7.994716624	7.781493318	7.258413876	4.597226458	5.80590306	7.663865174	4.770698352	3.590781646	9.463145569	4.104172307	2.76411387	2.524264628	4.968772259	3.22084983	3.945268341	3.661782406	5.37620105	9.957628488	5.285931007	2.499670168	6.346189315	5.827966065	7.190229739	4.915182744	6.611228401	6.100358863	5.238233316
FMO3	0.080219916	1.212466413	0.736952237	0.238229292	0.784492128	1.846262828	3.475625559	0.510889768	0.161374789	0.700001479	3.083277864	0.640901955	0.372906766	0.62143363	0.835039475	0.239333336	5.635055715	1.93188861	1.404694678	0.960903985	1.401908841	3.938466051	0.779953826	0.533964723	0.806640487	2.660788394	2.033147694	1.543264747	1.598194954	2.233235976	0.659839165	1.900959333	2.122405881	1.178297614	4.534609792	8.650052177	13.551681	2.544850551	19.81361664	0.989165913	1.324112844	1.83899326	2.638390622	0.107601935	0.614930987	1.570214152	3.260124104	1.847551024	1.712879143
MYLIP	6.045748681	7.859430618	7.951357758	1.985823904	11.20635601	12.52023345	9.781227105	6.085342748	7.120806144	7.213749544	11.67205063	29.08692889	13.17004142	12.49481415	4.069785368	11.75124098	17.48361645	8.092828063	9.02749858	5.822943641	8.461592756	8.765212128	7.004913451	5.75413923	6.434768303	5.789405603	11.96619269	13.24294116	7.012666189	11.91107944	7.090277545	11.99372787	11.17387014	5.137747183	10.60654566	8.74290939	10.88550544	10.45545295	36.37440952	3.419454183	7.584380164	14.54237824	5.285838759	5.643954579	2.403265253	12.77044262	10.12852007	9.086921286	11.21187813
NOX1	0.046951	0.128362	0	0.033911023	0.048554	0.036438	0.055801	0.018497	0.100185	0.159463	0.079292	0.10964	0.108276	0.099602	0.072861	0.1185	0.045445	0.090633	0.048053309	0.038294	0	0.140513	0.135337	0.097441	0	0.052345	0.025215	0.031582	0.00865	0.113531	0.026418	0.112108	0.078992	0	0.061603068	0.198595	0.046059	0.121267	0	0.194956	0.025597	0.042119	0	0.067808	0.163111	0.069291	0.068651504	0.07625	0.14698
E2F2	1.676176291	1.429023933	1.264197983	4.364689985	2.798117245	0.457902895	0.896737221	1.088763761	4.838459572	1.682970417	1.210263611	1.165533746	5.294762702	2.264906113	1.897875516	4.160360021	0.809354109	1.715340485	1.947502371	1.071641713	0.499399859	3.974319588	11.44271953	4.617671852	1.540661295	1.188032037	1.116693127	0.41906885	2.270496804	0.152646982	4.658115092	0.796361485	0.592434148	1.37533641	0.503287756	1.121840292	1.089347226	1.56146896	0.581337778	1.16743725	1.442259825	0.268387448	2.701578761	2.283494161	3.200085884	1.620193455	1.147372695	1.675032002	0.913153511
PSMB1	49.90541867	33.71970889	42.49801331	7.297302603	31.44387043	23.44986016	30.68187688	36.40340968	32.89598264	22.77558686	45.51583978	61.31474329	32.30230052	44.27533969	38.06268936	40.23413348	35.01755651	43.09155371	43.90798653	24.22448381	31.07329927	29.13696596	16.82788918	47.43568482	38.77837142	27.98537163	39.3089558	23.21103047	37.966179	27.61055641	29.35552892	23.15805438	28.5822936	37.00368295	24.22499539	37.23385155	34.24062933	26.82482996	13.21775734	28.3209474	40.84411513	19.68835711	25.5524805	20.71589735	61.5305996	27.04205019	24.9207892	56.47221339	18.93041635
SYN1	0.048611481	0.075393994	0	0.075807947	0.107125142	0.101022058	0.075695736	0.043673618	0.084324753	0.132723897	0.044685827	0.04803748	0.108103103	0.170856608	0	0.217757945	0.028793574	0.122037105	0.053628171	0.166430321	0	0.04077312	0.109591192	0.055985463	0.319769947	0.142857403	0.0595296	0.391139759	0.122901129	0.029286178	0.055470156	0.02402694	0.117758418	0.051252753	0.113151836	0.057508078	0.072779116	0.095149651	0.075914979	0.050689554	0.077346099	0.126695583	0.041989313	0.156730121	0	0.274634413	0.132285412	0.229517869	0.09085629
JARID2	4.696806041	5.03176251	11.73310552	0.497500334	13.58469299	6.931990098	5.80684485	6.820732463	10.14408336	6.833451228	7.459713242	7.577113347	6.473562337	9.418296122	2.602019078	17.01721244	7.848430669	7.492460413	7.802418287	6.323220459	7.045417306	10.28290378	15.04989602	7.947440631	14.15368633	6.310222787	11.49599068	11.98374805	5.343624219	7.016223953	10.34544315	4.635666732	5.862816549	3.525496416	5.965514995	5.280674438	6.394400885	4.285298359	13.35280018	8.683267835	5.503601845	5.234149164	15.71133465	4.984372717	7.005178587	6.454717909	14.90996348	7.267264088	6.134990442
CDKL5	0.680245286	1.297756183	1.964760343	0.787363756	2.302035804	1.217742626	2.008876129	2.414677803	1.60942368	2.975867301	2.227285123	2.31215336	1.742514167	1.174150308	2.232457054	2.756666805	1.795705531	0.759602984	1.243955468	2.707128374	3.769475433	2.450493152	1.065301238	2.611012984	1.122731052	1.051476233	0.860030966	2.115359673	1.551665179	1.446313381	2.883779261	3.253291919	0.851973742	2.047712047	1.928638208	1.725441761	1.958153087	1.44657686	3.440921759	1.374724817	1.207687707	1.327718382	5.137550211	1.388248766	1.607898702	0.832686575	2.011301978	2.503980799	1.477438847
CAMK1G	0.067358561	0.040483393	0.023149777	0.092488812	0.080992498	0.185504773	0.019621235	0.044667543	0.227129798	0.175418836	0.144568734	0.017483019	0.048437178	0.226053178	0	0.025433813	0.01933329	0.137465773	0.029406474	0.159599184	0.100240868	0.072793395	0.03055142	0.058389327	0.368208057	0	0.042566034	0.027561676	0.280413232	0	0.124243743	0.067932773	0.087801658	0.025194673	0.207022474	0.086127674	0.041878871	0.070116973	0.158370558	0.21453539	0.024190283	0.154012691	0	0.016691031	0	0.118230091	0.009976552	0	0.079302897
CDK11A	4.029850439	2.145575128	3.559743023	1.065829271	6.787715416	2.609821945	2.393164221	2.733163725	1.631109742	2.30784886	2.322693209	2.097868064	4.519034048	2.745002385	1.664186888	2.177501377	2.628825362	4.089089358	1.980024504	2.74153447	3.100360343	4.137082217	5.992409559	2.213419625	4.456436876	2.365895303	3.7504462	3.874481394	3.777272019	2.925156224	5.705244154	2.708406277	2.378579489	2.05931344	4.202949683	2.05553679	1.430735882	2.643632233	4.291935068	4.244937673	4.118586066	3.327880298	3.695614787	0.884473531	3.055025391	2.383157835	4.194309852	3.086535492	3.200584736
NADK	7.35107022	6.71569599	5.036587003	1.765696738	14.1652477	5.885057829	7.874754639	8.528957812	6.009185102	4.897851202	2.646173374	4.994386576	9.49467356	6.186546719	4.337888695	4.724715566	5.642395504	6.880600835	5.175464508	4.882747827	6.717776419	10.48792433	12.63483331	6.725182292	9.530172836	7.731599186	7.505133993	7.618486071	7.479428096	4.668407109	12.05254457	5.582263237	5.140430673	2.736017117	6.238355015	4.112215274	4.680972471	5.065601165	7.661378446	5.694366629	7.417928958	3.601774844	5.317295143	5.310928907	6.637672198	6.817106193	7.371097375	8.363004705	5.712467863
TFAP2B	0.009358597	5.871866333	10.82771132	0.025338672	45.73401174	8.313639152	11.7490634	0	0.091135288	0.172645709	17.76309651	0	0.015836553	4.746891587	0.656713739	0.210871728	18.18350622	6.91364425	0.004403215	0.103782561	1.042472916	0.191055377	0.032530278	0.096982894	0	0	0.226398008	0.018963868	0.061482693	0.035165635	3.193319007	4.168172227	0.592772857	0.081251335	3.424184212	2.341986874	0.087536896	19.2777965	31.31601382	0.011894314	11.93565505	1.916200499	0.390447092	0	0.020095185	2.142803721	48.68363458	5.300799411	26.7112694
TFAP2D	0	0	0	0	0	0	0	0	0	0	0	0	0	0	0	0	0	0.366675781	0	0	0	0.034162844	0	0	0	0	0	0	0	0	0	0	0	0	0	0	0	0	0	0	0	0	0	0	0	0	0	0	0
DLEC1	0.139450633	0.184742361	0.172451569	0.172909257	0.514323411	0.323241219	0.088100475	0.12271403	0.277605515	0.265930054	0.280498123	0.178226327	0.25262424	0.232245412	0.136685444	0.184246616	0.185265748	0.199409308	0.270613213	0.208282852	0.275436489	0.39371751	0.383036032	0.426999678	0.385173885	0.358498375	0.221928005	0.318131317	0.243250042	0.883576428	1.206710767	0.045590034	0.353621899	0.299357289	0.692384139	0.170822977	0.320604409	0.21792883	0.374441686	0.103099496	0.3562268	0.323026287	0.477257278	0.163719787	0.178415126	0.623544063	0.508992602	0.418006354	0.289950899
CYTH3	6.709346874	4.707124037	6.218755356	0.404797322	6.069425125	5.567601353	7.754849976	3.543317759	2.748490884	7.191933118	5.399694155	6.811213191	3.66290805	6.856611677	2.559454812	15.24414682	5.546390845	5.249077105	6.02810982	10.97239697	9.333377384	4.28481927	9.877451863	2.712502293	3.505504041	7.218453231	2.706692493	4.2487848	4.7843844	8.968287935	5.826041165	6.564076283	5.010928512	3.188585668	8.207228764	5.923808374	3.928064071	3.20764026	3.454910359	3.282171952	4.392877398	4.358913925	5.786123539	11.87313744	5.14723777	5.244194363	7.998261189	6.888719591	4.420125823
ADAM22	0.214086452	1.114770532	0.625040935	0.258755814	0.288730888	1.362446045	0.755806577	0.50225989	1.552133583	2.664399917	0.276981481	0.716823376	0.642720514	0.304065219	0.833864818	4.601786378	0.270832131	1.141398939	0.395872703	1.550331332	1.136104159	0.320157214	0.183706484	0.843426275	0.798596985	0.397480759	1.240931405	0.587006529	0.828262059	3.291264722	0.441816659	0.894611828	0.996395063	0.315842139	2.319693616	0.629031616	0.536802547	0.641698196	0.671175537	0.198853947	0.427981224	1.704270484	0.258190422	1.650915699	0.760231099	1.330386613	2.122238899	0.526557779	2.205500002
SYPL1	12.41411432	24.0157777	10.2050672	11.07447897	15.69301208	28.30361361	10.30651926	19.25270524	12.21173002	17.33931437	11.8779527	13.24863652	18.19132917	13.67183324	13.71730118	5.688028652	16.23376589	18.60347855	16.94643279	16.13567435	10.40758294	11.99174274	10.123594	13.32773843	18.06347056	13.26525592	18.159886	12.34666356	11.49648353	21.64999032	5.013584427	16.13417032	11.77029634	24.4093445	14.11270805	14.94114499	14.45606558	19.62155185	14.32351753	11.72392168	12.95153934	17.99393091	34.79573532	14.63259787	13.86378038	16.22117503	19.36689886	17.85638015	16.06018297
CYB561	3.777937799	16.06315007	11.18994996	6.359771364	27.12315493	10.00435796	16.90922656	15.70102318	8.853588688	5.934605688	14.5344604	103.930529	9.688015138	13.1454792	6.029443732	4.428234295	15.51780447	8.343341768	15.7797519	9.065019119	7.259905339	8.788917221	4.68659172	11.07203849	5.037132351	4.991352569	5.904471937	4.901688788	4.341111056	8.125656899	17.11000304	10.5458488	3.938660908	6.900046798	5.318379808	7.226429584	4.269426528	9.17847173	20.34013737	7.87618327	23.19957849	4.166040177	16.17703437	8.791826899	5.574198082	9.709598115	20.36473522	11.32848246	20.87265498
SPAG9	10.96641442	8.865348378	9.80829239	3.001921878	11.68432294	11.04753848	10.60666405	23.87643382	7.846036731	12.31652869	8.154366905	18.29239341	14.80981108	16.09682276	16.17676265	12.79665274	6.030646152	12.8533826	11.05754669	17.15649556	10.96197115	11.67205156	7.1477184	9.658875661	13.70623434	11.8386305	8.875503941	8.254109968	7.164417054	10.49487658	12.30231241	8.587675442	12.13983468	11.28580995	14.00388462	10.71585211	11.37446257	12.90766124	7.952158657	16.37460596	9.412637792	14.99468115	9.10740556	10.6695847	10.42663935	11.03228036	8.766283742	8.945174277	9.028526748
CELSR3	0.466149469	0.97630159	1.194295265	0.323990529	4.57385101	1.071182293	1.146169254	0.175367435	0.281171544	0.467448946	3.634624337	1.879511287	0.286430703	1.42444831	0.147740584	0.271770636	0.748865845	1.222079221	0.104944008	1.058616308	0.367765958	1.189884127	0.523330026	1.403251085	0.122851283	0.194731206	0.262735535	0.429669713	0.257396116	1.468119863	2.868335262	1.389377139	0.116717725	0.521999174	0.247551165	0.719581963	0.312821797	1.455625739	5.009846642	0.444458253	2.188855122	0.140637481	1.340421678	1.316792406	2.554723278	0.556113715	3.79011904	0.483717498	1.870327519
AASS	2.689687247	1.744383995	2.312030492	0.085786116	0.846575781	2.022387384	2.967493613	2.758389719	7.494703552	8.145063986	1.377213408	2.162470485	1.75181033	1.492891777	3.345662315	2.121694765	1.742196056	2.917583068	3.573936815	6.246408841	2.950624795	0.750234816	1.563334632	0.851153928	3.287270722	5.068370715	5.694956797	4.80406595	1.481000787	3.118005749	1.817994459	2.529732191	4.221324621	3.437375224	9.95540321	4.03032596	2.300238869	4.238352243	1.4865016	4.549696053	3.644779752	9.438370106	0.763596701	1.930554935	1.599074339	5.767638877	2.491297497	1.326323569	2.986137541
PLEKHG6	0.528782712	3.297459493	0.171737149	2.282238796	1.328237484	0.969448172	0.903019977	2.717062918	2.824209824	1.639158431	0.58802846	0.746599774	4.41797695	1.858466528	1.435506085	0.233733096	0.966796114	3.317895552	8.602409233	2.333467711	1.005647982	4.812909992	3.351416879	5.579494135	1.634902268	2.473847831	8.537604521	1.194179208	2.465417399	2.062321282	2.038446339	0.306989624	1.249121416	4.362034186	1.307102015	2.99158239	2.447686015	1.531802164	0.685489539	1.143160889	2.798839848	1.177229503	2.55153737	4.612027423	1.01688582	2.563130472	0.221700376	0.756386403	0.271941565
SS18L2	4.015552656	4.953312553	5.447067475	4.153235098	2.733056787	4.722716694	3.945432186	5.706011921	5.668019633	5.320854219	6.574029827	5.277845538	6.196750787	6.508734798	5.339326488	4.071887821	5.142425775	6.456062699	3.339854088	7.065378545	4.5341605	4.36139096	3.931911313	9.745343428	6.245141963	3.805970707	4.771196583	4.048771548	6.53393118	5.61538304	1.285063813	3.16057876	6.654857252	6.128032003	3.496387263	5.798243082	6.503945614	9.551606161	3.237583515	7.410636554	5.785638811	6.848036182	5.213537998	3.721254126	7.397901051	4.390893052	4.009748364	4.212233329	5.749883626
MPND	4.824397735	4.454629636	2.681723019	0.50499058	9.674755804	4.356852444	3.253730719	1.522384136	3.644987571	2.028661782	5.785925583	1.624197499	1.962921531	5.097573038	1.966901543	1.766127054	5.048689022	2.311315361	1.619951959	3.381384271	3.283892225	4.731674432	4.340148831	4.731934225	2.72892877	2.678641324	3.967838403	4.281554422	3.187400184	2.427762277	6.100076326	4.461201752	2.061613655	2.422175369	1.823877839	2.306615286	2.019079182	2.756907851	8.258334781	1.228868998	3.439600881	1.579541018	2.679888589	3.685261994	2.665876462	3.612145979	4.51652397	4.728836551	3.52085848
MGST1	4.008708351	10.29866495	1.363558395	1.320790528	6.923849236	7.762710059	2.419127661	4.040234883	4.864092798	3.385211347	6.921629932	4.973969554	8.074794121	3.462998685	18.84894628	0.79777734	14.26755494	4.237447985	19.30309042	3.154038635	3.56559086	3.780482932	6.526154959	9.62686601	5.714513332	11.55259475	16.07547349	1.349957378	5.5099283	1.966569831	2.760222355	6.848966018	2.938883211	5.882961529	4.872324933	2.695297414	2.525062512	5.505951897	9.406781934	4.090525167	6.36009244	1.746806842	6.10447792	6.824199444	2.744385658	4.757427886	7.195859205	6.891301402	17.58720902
CRY1	3.849670811	5.298337974	2.7787795	3.573397613	4.967753135	4.114390229	6.958140507	4.351900004	2.521980822	4.080064629	6.059470701	3.936876136	3.587827715	3.417284569	2.646918427	4.547761	3.697163182	8.325471678	4.156885944	4.570509002	4.986539811	4.71929558	4.68838169	3.850982493	3.62797425	3.390155485	3.694268943	4.836177975	4.126447679	5.779308364	3.58600052	5.22967335	3.829398436	6.175155791	3.973830218	4.393794061	4.570018405	6.022801407	4.18495336	5.023253561	12.49764755	3.149022278	5.336152753	4.726281713	5.062347517	5.455446097	3.620845134	5.008943863	4.540763339
PGLYRP1	0.464543	0.982003	0.044986	0.157512	0.855705	0.332069	0.349264	0.110758	0.605803	0.487613	0.42505	0.041799	0.04878	0.132262	0.054736	0.62038	0.53811	0.541663	0.105286	0.614123	0.080492	0.454253	0.404503	1.137533	0.760083	0.265383	0.544847	0.566571	0.609654	0.276103	0.152504	0.100481	0.230163	0	0.650454	0.11598	0.397359	0.161279	0	0.231991	0.188242	0	0.461864	0.775462	0.194713	1.004335	1.005006	0.31054	0.656826
NFIX	2.789088777	1.491915109	0.829157626	4.912980557	25.19427683	2.959904417	1.970238016	7.212937709	13.67798066	7.372281583	6.06531644	0.791701853	14.45421018	1.573787842	3.126112149	7.885117841	1.088284438	1.261008959	16.80897186	11.25067522	3.703856983	12.56057811	36.2581672	17.65035796	2.564606002	4.701532999	11.24602219	3.138877437	3.026456615	4.253665698	3.779879327	3.451005433	1.888257995	2.159843673	4.677269436	1.969083737	2.028718381	2.324570201	8.517012699	5.623422072	1.10586058	2.987760348	44.13556811	14.92986457	9.594532984	7.355640172	3.854399962	2.833059845	2.041495232
ST3GAL1	8.504413695	8.551128245	18.01003865	6.529945045	5.033437488	5.984121003	8.524641811	10.35495885	6.35585141	3.012949557	4.851935482	4.493666574	9.103167518	10.39450177	22.7467606	15.81391293	3.987491519	8.06296688	5.379389132	2.671400843	9.090923495	15.39820503	14.28816739	20.41142638	8.865724	6.493715372	3.702550419	3.303211501	7.174609025	5.414522203	10.36271428	3.832991604	6.787163846	4.767203842	7.575763174	4.663617121	4.576470784	4.492412863	5.696531495	7.055298415	6.200198281	2.785531466	6.660847883	1.118232462	1.750280563	7.775173191	4.574795738	13.30240466	2.948198187
MMP25	0.79742175	0.444055331	2.410966507	2.246375064	0.450204367	0.349409565	0.250634523	0.419899111	0.60094729	0.223726504	0.265408087	0.252215993	1.025110678	0.172553754	0.426660656	0.203805184	0.460147091	1.179949982	0.718945537	0.549459867	0.248446651	1.45065327	1.229397622	0.484591504	1.86433785	0.453568781	0.828486897	0.340655982	0.608025152	0.412515519	2.667397121	0.410870308	0.444073418	0.351725891	0.570035414	0.759499822	0.674841472	0.573305309	0.663392086	0.405871796	1.336096536	0.448823858	0.211187363	0.294217106	0.477213438	0.90739877	0.775598571	0.47956346	0.339506919
IL32	34.00249759	6.054095055	8.970082194	1.224652553	1.526674152	4.416532674	4.308116896	11.53688066	15.17882922	0.896917515	4.762989513	4.437607912	15.28474304	10.67314351	4.74668578	2.053840958	1.719203268	8.104099631	13.47677143	1.732236921	10.38304155	22.44464667	4.841250786	20.96640348	9.688320086	2.696272865	7.485063428	5.723376374	13.80409975	1.649906501	12.07206108	8.041967457	5.259430012	14.23030583	4.602648162	9.653025181	8.420463458	12.3080237	2.152389615	12.04411187	11.34513963	4.106813919	1.082577126	3.23836941	2.550565566	10.75437281	5.880329677	6.538851909	3.495557824
PKD1	4.076557831	2.911929402	2.709234156	6.312411467	6.630961297	2.8596545	3.157046378	3.638027477	6.55484533	4.501712085	5.18160377	2.991338679	2.841413732	1.545647484	2.828146401	5.656244028	3.854400716	2.4924914	2.584942328	4.00204937	4.05537358	5.14090619	10.79313787	3.341570652	2.312733012	3.40748905	3.55845238	5.781862626	2.006815066	2.36633922	6.483695103	3.130657651	2.214466547	2.132094213	2.516472058	1.872333206	1.348013531	1.856904467	3.938480012	1.905042345	3.13079521	1.803696893	4.404925588	2.667294151	3.57346501	6.377944166	3.510359496	5.312208992	2.178874333
MAPK8IP2	0.019503971	0.59913629	0.207698021	10.78639422	3.87616551	1.77486335	1.81080366	3.950784267	2.558244266	0.199911007	1.032840912	0.068749909	0.44264968	0.590152423	16.9999871	0.531193585	0.644643906	0.864673367	0.064663559	0.651099194	0.017204655	0.957438294	0.566859758	3.383639297	0.068679734	0.061794975	0.153850683	6.968638977	0.090397069	1.256371427	5.993298682	0.775379642	0.06843412	0.535591512	0.103934249	1.246710775	0.551734436	1.764013654	0.180545744	1.407782272	5.249996278	0.269790164	0.376456961	1.238540294	2.096883597	0.812358942	0.873261666	2.653152756	1.620224186
MED24	2.743305999	2.480534792	2.054419706	1.095740986	7.70158464	3.019068981	2.748030802	5.612693688	4.851498131	4.616249848	2.647825492	2.93524908	5.175656682	2.459956845	1.757959279	3.125868846	2.243278556	4.158710853	6.361759503	5.866700709	3.083820521	5.722561757	3.310581867	5.443106349	3.478136915	3.458390418	3.148826229	6.437771045	2.859826747	3.621462528	7.257220099	2.409565195	1.862876201	1.855015642	3.77048612	2.105579881	2.5435165	2.890204154	4.856031983	1.440617285	3.633821332	2.012309054	4.004645315	4.341310426	1.866956871	8.413480538	4.180809842	3.254566623	2.615143423
RHOBTB2	1.252953244	1.335464483	1.400855344	1.085964002	0.636564539	2.626395269	2.439607568	1.027332669	3.61965452	1.862497902	1.444230394	2.596136078	0.990905048	1.475892994	0.533018922	1.484756152	2.009945865	1.227667961	0.912456767	1.954884708	2.209454994	1.216269095	1.272218519	0.782464849	2.359347987	1.840270897	1.551534789	1.320672701	1.95324156	1.573675198	3.907582837	3.334854133	1.633710998	0.748709068	2.459205044	1.712659321	1.289877089	1.2105106	3.770462187	0.598221192	1.638794236	1.42147038	0.342665004	0.437870842	0.693898079	3.762766839	2.015418382	1.406273124	1.578757949
HEATR5B	5.934078233	7.834949718	9.378280678	3.450636446	8.3513544	8.132762718	7.031708995	4.523507864	8.382493702	12.1213746	7.475465239	12.10394437	13.75363038	6.085573148	7.100460066	7.673134796	7.091933217	6.200421816	12.51442843	9.724853356	5.934149322	8.310885771	6.884201563	11.93245606	8.23274514	7.471580559	9.03320521	7.194919509	6.180967676	10.69355739	5.637599055	6.459615566	8.476713298	10.5007098	9.860406954	8.00796835	8.054074743	8.37642908	5.300188832	13.00413412	7.039626829	11.61887685	7.536183999	10.41925615	7.945589416	8.157169534	12.54572325	7.729190997	9.324247832
SEC62	6.588128398	13.42872286	13.67515528	9.738427125	13.75926641	10.54622042	10.25288072	15.04604006	9.01485592	12.25271414	9.900918244	17.33047998	8.981898855	17.7681638	13.18259159	13.46902231	9.809025623	15.7866621	27.55580915	10.14154676	12.17987908	12.53950359	7.629874214	8.234311538	17.04233778	13.921537	8.626151995	6.972529465	10.97693	12.8838224	6.480475639	10.5166086	14.82419509	14.39971419	14.23669171	17.71182195	12.48936669	13.99376163	5.028656591	12.86778609	31.81534472	14.67756373	10.2541208	5.652661239	8.338365191	15.19129558	12.80397604	8.199944093	13.87453865
RPS20	53.6735245	73.65716569	80.40049685	35.38980383	83.2192552	56.84574343	52.21549272	43.30410575	123.3417464	67.71836711	21.07882164	27.05987418	64.28773728	66.86914748	92.76781411	50.92979408	57.88378113	70.19523918	80.17720461	61.4789715	54.48832561	74.80877296	58.24281862	136.0860178	64.92810988	61.28131728	100.255677	93.5935759	69.22034004	58.35462629	40.38565213	43.98854815	75.34642773	49.82238783	81.03900339	71.04043424	60.73754675	46.31720977	38.10098124	56.71434288	53.67614731	85.90557628	69.02801112	102.4012775	57.33290996	53.98020916	43.9563343	70.80654579	54.95918431
CSDE1	65.41932977	80.58112101	42.58225463	29.65941695	55.43849629	57.52779331	60.7203209	132.6207136	94.53880228	81.74711353	57.46054704	58.89684526	60.70618209	50.65307399	107.6849338	46.98878446	69.34765435	90.61103904	97.53726994	71.12455842	47.03375946	73.41796504	55.08333356	60.82225948	70.46856715	72.48995181	71.25882552	81.19911936	63.04963529	58.88106835	37.4349699	54.07198964	63.67579953	76.4691485	71.42567261	59.56141179	93.49503585	65.47415319	58.64268577	457.5879756	67.20144148	70.62940794	81.86397694	71.69067228	87.63328661	57.03441433	43.25476194	75.16583039	62.22464355
UBE3C	6.488698449	10.91891483	6.470456674	3.049671529	12.36052874	8.688752723	9.385354721	21.74205966	12.53171825	10.3064533	7.766128021	11.81155837	15.02996783	4.924996359	9.528203142	12.71180165	14.14675344	11.56540864	14.72756895	9.362522096	6.545443692	8.940588246	11.70956368	16.37087696	10.99937531	7.17956242	13.45758649	12.64850317	8.28745467	8.862140797	7.342675176	7.325079983	7.710124182	11.37619476	7.768475515	9.127407626	11.02620085	5.795322987	15.3209369	16.12345266	9.014967383	6.979790658	22.41174187	10.52944286	19.62811185	7.265701514	7.220586979	10.63578899	10.26121744
REV3L	5.394047223	5.435013661	8.293662976	9.292037123	5.516395519	5.06436359	4.473209061	5.209226169	11.09965523	9.347678404	6.459593682	6.264479666	4.999361364	5.227140841	5.424034726	7.540878942	4.15387588	7.167304948	9.845552961	7.294190814	6.654679549	10.92737671	7.9904034	4.035634038	10.81753553	13.03781699	7.28620482	5.288419882	5.418972201	7.253250329	3.609589578	3.734546302	10.19167036	9.9958757	12.68261746	7.259146047	5.840912997	9.403987558	4.782934873	6.942039603	6.956912265	9.770214327	7.729779846	7.033264238	11.71686046	11.28052789	9.519777715	6.381712237	5.155654047
TENM1	0.501436124	1.599557584	0.211225477	0.013696688	2.425933802	0.435106999	0.414815107	0.308814221	0.916950345	0.866942741	0.064537968	0.75601988	0.543424637	0.891815094	0.150208739	8.159161394	0.133078383	1.279892408	0.137789556	1.281706093	0.937997181	1.073788578	0.081505387	0.270836248	0.88614364	0.371329973	0.718367369	0.249790115	0.794584978	0.25338572	0.295655325	0.310525557	1.054717369	0.096927405	1.382912218	0.931694343	0.706443993	0.665038277	0.27243733	0.115928035	0.439597986	1.699471047	0.538848998	0.035488235	0.087764959	1.463384875	0.582826371	0.438648862	0.679044432
PAX7	0.010695279	0.070501876	0.949878193	0	11.07680318	0	0.02226251	0	0	0	0.009018001	0.11721207	0	0.21878858	0	0	0.049783225	0.029183935	0	0	0	0.032359205	0	0	0	0	0	0	0	0	1.611580102	0	0	0	0	0.999945206	0.006252949	1.724140176	0	0	1.841101219	0	0	0	0	0.258889438	0	0.009200466	0.14736557
MASP2	0.606126212	0.646972433	0.393612487	0.350777657	0.549647096	0.669244158	0.368058354	0.409645283	0.737190188	2.559945368	0.226945872	0.702770511	0.857162481	0.421100723	0.255635428	0.343089442	0.356638486	0.947245406	0.524191073	1.586867409	0.576798542	0.505903008	0.338976821	0.377766361	1.15114833	0.333023619	0.7064052	0.186689356	0.677430385	0.851408369	0.321449414	0.305468255	1.063581288	0.201341716	1.621318795	0.622362688	0.91403863	0.735320346	0.242578086	0.389717316	0.581779243	1.659736767	0.461748255	0.815261712	1.020443519	1.382768989	0.973903547	0.471415497	0.655579217
IYD	0	2.113760405	0.087310407	0	0.67134477	0.163288405	0.656069517	0	0	0.015987348	1.522725699	0	0	0.075110012	0.030741266	0.019110576	4.686372672	0.095745232	0.016627686	0.012346957	0.827953971	0.058302076	0.023669712	0	0	0	0.092344872	0	0.040350548	0.00424192	0.046453788	0.62514905	0.014119741	0.059730552	0.029308732	0.118792542	0.021594896	0.03569186	4.489407984	0.015839708	0.192977836	0.021589247	0.019199887	0.022283579	0.017713475	0.219632887	1.447670747	0.6292779	0.539503548
FAM76A	2.883132576	3.104229473	2.12944379	1.750618389	1.891508357	2.212443767	2.275613174	2.1639297	3.398102266	3.143388384	3.093279285	2.765164799	3.493890017	2.201077138	1.683860329	4.447622781	2.192800777	3.769289644	2.832760358	3.352207939	2.529103516	2.531819323	3.557931369	3.233926773	1.920460351	2.165427998	2.444625729	2.220089959	2.746706918	3.449138508	2.039261796	2.368213642	2.827566039	3.301316334	3.636466126	2.480987195	2.539301903	2.484858732	1.980585109	2.063621633	1.995883591	3.396404441	2.412723583	4.666239239	5.438635113	2.951799568	3.143518351	2.990086848	2.336660748
TRAF3IP3	2.192390287	3.182563147	2.501566535	0.036963557	0.885412453	2.669523907	1.25952452	2.300414185	3.463229294	4.117264187	1.267264814	2.44738738	2.046260541	2.308576768	0.910764325	0.75032797	0.761312642	5.193016496	2.375328949	2.593681311	2.418807585	2.873079795	1.912804955	1.552863615	4.819442413	1.007709312	4.227050734	1.366490599	4.25566853	1.05092077	5.544297889	0.856712502	3.741051739	0.942131088	2.139009813	3.050689558	3.227035895	3.618957298	0.421489353	3.81266455	2.430672808	1.6584543	0.499423649	1.599616025	0.786963519	5.645485074	3.308828655	2.058018963	1.515807463
POMT2	0.859795966	2.107193	1.013830096	0.434306853	2.986585691	1.687333086	2.04497874	1.032880432	1.202900997	1.565933913	2.068174099	1.559157158	0.998500557	1.091145517	0.991550417	1.908133614	1.402919621	1.959592369	1.209944098	2.015366685	1.803115796	1.828214648	2.373592591	1.126025594	1.769956866	1.181115807	0.806528684	1.31635273	0.827413109	1.863222051	2.251835561	1.524767274	0.772678972	0.957165243	1.541658039	0.728011513	0.80244878	0.736729628	3.276278225	0.866010244	1.53678163	1.096055706	2.116448711	1.880227502	1.214031603	1.325361022	2.289138207	2.245912812	1.34909281
VTA1	6.625629796	4.281763586	4.395394028	0.434499444	6.054657688	3.150432265	4.610194647	2.605493668	4.959388463	2.99390217	7.699824243	3.579305571	3.530253584	5.206648155	3.463696169	6.773979588	2.802921045	4.943041869	5.548499628	2.93414606	5.31171649	2.966583022	3.67288892	4.790693369	5.587568023	2.021193462	4.181565358	2.329583018	4.322113991	4.396464568	1.5546685	2.680096907	4.828175581	7.113707375	4.478233642	3.235571529	4.680562456	5.7642786	2.041481939	5.16160834	3.503982786	2.633317267	4.633031339	3.773156247	7.324942193	4.085784895	5.045066719	3.287985843	1.778062829
MLXIPL	0.070514031	0.453583459	0	0	0.430886058	0.251925123	0	0	0.090284081	0.192332039	0.041381772	0.039156272	0.099724369	0.058251047	0	0.068505775	0.040259831	0.094794661	0.016960501	0	0.558366963	0.078785011	0	0.056601907	0.102016942	2.527987379	0.098052707	0.01630157	0.120127978	0.117952096	3.261543355	0.018867034	0.784594116	0	0.945472594	0.009262818	0.052786721	0.104465104	0.041872793	0	0.013444225	0.103109609	0.006151611	0.171270224	0.099490534	2.08888149	0.096079286	0.059162624	0.054357366
BAZ1B	23.7980329	25.12235486	15.65569781	4.871943465	23.58871634	14.23455015	16.18775189	15.47127884	39.5692242	18.50517044	10.69688694	18.96373429	32.34876495	52.10661383	22.69208333	27.0129703	15.22031493	18.05367003	27.08391091	16.18621399	14.11762473	23.92444088	12.55272811	19.41344566	22.29160525	14.00503303	27.8858019	23.79476061	14.9367246	17.90664568	26.70832336	14.20099462	16.13826911	33.4119689	18.88878243	22.45536582	22.37859283	23.85299425	16.15328806	39.69085824	17.23759937	14.87566668	64.08468548	22.9495422	28.05687951	16.48321142	21.08051426	22.04893238	14.18011583
RANBP9	16.51535351	12.87686644	25.27776916	12.70589214	30.3949308	12.38361042	15.85958739	19.83870635	22.10096566	16.48486454	16.80169675	42.18640511	15.06188877	14.91475466	7.03190429	25.59268673	15.76050154	19.50420422	14.72850338	12.41011944	16.99427358	18.93046471	20.00043308	9.245971913	16.82297693	13.10481587	18.76803579	13.02835278	13.21238639	16.54026832	11.04126592	13.43307814	15.35095277	16.62646785	13.93509329	15.32979168	20.23322985	24.62902541	17.4454951	15.39655767	13.92772962	14.02183596	29.45845011	18.36084244	15.74507389	13.9508231	21.73236391	20.77935286	19.60631548
ETV7	2.443575435	0.695985316	1.419746816	0.925715956	0.855087536	0.902773651	1.29354793	3.354516277	6.019860367	0.226525993	0.567962882	0.824287755	12.00310991	5.683537918	2.141912486	1.267277269	0.728467152	2.091716423	3.447377609	0.207327864	0.72350835	7.662818988	7.136151006	4.617152687	2.089416804	0.577157376	2.441732263	2.248399933	3.826906792	0.513006167	4.738730378	1.359911041	1.274415136	1.238233116	0.851796441	2.285920328	3.327303147	4.565413514	0.153721175	1.918865227	4.934102895	1.491407163	0.737461353	1.855940848	0.279766789	1.66648925	1.636820708	2.084196402	2.159212693
SPRTN	2.765885758	2.002516957	1.869185253	0.246598011	4.169142823	1.986438595	1.494172686	2.813134637	4.902087732	2.283663323	2.715117135	2.480836697	2.68359605	2.424330823	5.257042626	3.165843193	2.109649808	2.505644314	5.303636084	2.610284107	2.851940158	3.447936653	2.258755062	3.957032442	2.52106416	1.203058657	2.325336162	1.450361197	2.813993432	2.326711328	2.012871272	1.590906674	2.8117544	2.053717745	2.002408517	2.240717497	2.259458078	4.116722588	1.652983326	3.141871347	2.757261531	2.032898493	2.022068061	2.231801075	3.940569355	1.867894263	2.148025552	2.833338744	1.738279368
EEF1AKNMT	5.416227425	7.213713068	4.673211492	2.541245265	9.067916136	4.664232829	5.795492802	11.73974524	11.5549374	6.582712074	7.772828248	7.460415458	8.209152993	6.666229584	5.958028475	4.6330522	6.032325719	8.336848454	11.74282237	7.153253084	5.758165022	15.12900727	7.817386295	11.67169913	6.146252627	4.098012369	7.432390575	10.37632773	6.013712016	3.392098114	8.565198764	4.169088804	3.484372723	8.708067921	3.897013365	3.519614106	5.442493838	8.213246498	15.13567274	23.33092725	6.818253657	3.629720291	13.39705823	9.230715866	17.8641906	5.246686986	6.673914236	8.782567573	6.295553179
DYRK4	0.876996405	1.198029149	0.839322592	0.397017588	0.718143484	1.424122974	1.069258308	0.96053929	2.128895932	1.142918466	1.01686003	0.790480699	0.643073123	1.258028003	1.336267176	0.729559745	0.641616542	0.900006196	1.78596978	0.855981482	0.65153466	1.287750124	1.226335298	2.317683568	1.708873724	0.655200469	1.498959494	0.996892341	1.198247083	0.662123528	1.268362734	0.613303274	0.904374469	1.045502722	0.714066365	1.431777546	0.588059111	0.946607847	0.889259207	1.562484212	0.744786925	0.576403269	0.784161923	2.098938479	0.687487257	0.580877016	0.830339732	0.529102493	0.969359312
ZNF207	9.379072285	10.99398045	8.292559455	6.263696161	8.78621086	11.36364816	11.41006826	11.09605565	10.07900172	17.70886581	13.47259844	8.043776463	15.59188061	11.82410911	7.888390521	9.803331493	7.244446749	16.47398405	11.9275475	20.1201787	9.346250107	12.37914266	8.905665162	11.65583187	16.01169733	10.49983856	12.49626087	10.42220306	10.12123923	15.51052946	6.367719075	11.00227929	14.05843007	14.72163975	14.25224681	16.11263136	11.64266874	20.58824414	8.136128122	10.75251022	12.66998993	14.41600605	10.76719147	8.549840744	10.24151861	17.23362951	15.00223081	11.71659747	13.30075853
UQCRC1	21.76701878	18.06930489	10.91962845	10.28156724	25.39907525	28.42101878	19.21176793	15.4638299	17.96396735	17.50550967	31.83673036	16.90283849	30.50586908	35.30658159	15.0120611	18.8983064	21.59337383	11.74898429	10.74633142	15.11449735	19.17856773	22.26304643	24.95770913	39.07067829	15.48511721	14.25494942	9.35316286	19.16314735	15.43725309	12.97268842	18.52632844	17.32890483	10.01738472	10.70323106	9.286731673	9.701976002	10.37494822	14.35984463	28.42048661	12.78079231	16.63532971	7.947464589	15.7013277	13.6583688	24.11350777	9.677394552	20.15952865	11.31117782	27.58388078
STARD3NL	5.550049339	5.767462523	4.118199011	1.607851336	5.224267321	4.458245174	5.021067675	6.242532374	6.766245691	4.219566704	3.604232453	6.040603753	2.998692444	9.918452328	2.956928426	10.05262524	4.324203695	4.637056839	5.361292385	4.433664598	5.182358205	4.062833559	2.823021452	3.81952144	7.855447365	5.355315657	2.418556339	3.379964971	3.524752575	4.109597695	4.423952844	3.163571115	5.082886467	4.798604686	4.911443891	4.964246203	5.39338343	5.696143311	3.784533144	3.360254207	6.495091027	3.079454989	1.729432112	4.522616595	3.685910836	4.687465412	4.314813183	4.33561453	3.591779574
CD9	12.85843658	33.57552464	31.611238	18.98324325	36.20252845	22.74514794	24.9479422	15.58983736	34.59511395	24.40707311	33.24859982	33.11843482	26.29145826	28.41788261	16.60094285	13.0709064	59.64621337	28.09326087	47.41598632	31.61523568	12.27583615	12.96003152	15.16889486	47.63631391	7.119126371	3.014827235	39.61319255	16.22436353	23.76546068	24.20851039	9.91768633	27.50794225	5.31599873	70.88483648	10.46302388	29.44211653	16.85851376	32.76645696	38.59283373	15.73436377	17.14005561	13.09916527	18.25939679	14.08893427	20.40982091	13.61990881	8.977203516	19.54430302	40.99069223
HHATL	0	0	0	0	0	0	0	0	0.036979561	0.076230972	0	0	0	0	0	0.065715236	0	0	0	0	0	0.039248183	0	0	0	0	0	0	0	0	0	0	0.058609442	0	0.575605716	0	0	0	0	0	0	0	0	0	0	0.013303366	0.129270111	0	0.024468418
NCAPD2	13.13806675	6.929660913	5.159712138	1.901431509	7.090589628	5.132431609	4.606223594	18.90862769	52.53480583	7.17490922	7.103730082	5.00745984	16.02803926	9.96731708	8.632833216	8.085321854	8.69429743	8.305663916	27.2757979	7.46315269	3.617686546	21.13757563	12.05501215	44.07724652	9.393601148	9.347878956	18.31091241	9.932272056	8.702211824	3.965071641	12.03119547	6.681397775	3.329640485	13.81025014	6.911640955	8.848272232	6.529325909	8.80486883	5.542741403	20.51632682	7.869239955	4.907300832	10.92772354	23.32775287	7.827963666	7.175262994	7.980211279	5.458500577	6.461203822
IFFO1	2.838657699	1.417754902	2.173788635	0.196436713	1.255505209	2.866795465	2.453736964	1.455972487	1.250999808	0.441355049	0.975522526	1.919672456	1.385542341	1.409330311	0.960708166	1.010758781	1.122662593	1.358735529	1.052916622	0.750355891	1.924395379	2.96455088	1.360038002	1.545248702	3.816721565	4.318229298	1.274852365	2.082261862	2.322880656	1.564863834	8.256918425	2.502402328	2.79764691	0.776477102	3.1857193	1.827548707	1.652384741	1.376461671	1.471515042	0.685282821	2.493368534	1.129666634	0.716864345	0.248972811	0.516184945	4.405815293	2.340819466	1.780897508	1.457442299
GIPR	0.387955031	0.450066433	0.750390972	0	0.170469565	0.286691151	0.025850873	0.156244706	0.141741708	0.32462947	0.144127454	0.390640311	0.217449276	0.203935152	0.068168275	1.222334313	0.593635255	0.848223108	0.166567681	0.174876188	0.640705606	0.433510687	0.101990091	0.126038297	0.238514425	0.467480322	0.162104	0.252566997	0.505046914	2.615016175	0.833668371	0.33144295	0.389372254	0.174529148	0.33379713	0.379624853	0.408968234	0.623825425	0.725893947	0.113306377	0.413395791	0.774737484	0.162464516	0.029285712	0.016306801	0.975576705	0.730876865	0.386505147	0.655552465
PHF7	0.908592682	0.623113624	0.909378412	0.217821814	1.22891602	1.068154108	0.804092943	0.402343987	0.888944743	2.364814601	0.431166721	1.68746347	1.316327317	0.489237355	0.274265738	0.60622209	0.327210293	0.501005099	0.609401631	2.059275729	0.651824655	1.182233815	1.301765028	1.476073744	1.08709509	1.066815795	0.587569858	0.681241027	0.659098915	1.806152582	0.993920048	0.575893704	0.922500437	0.36712537	1.378144701	0.660999302	0.761430647	1.154446475	1.510178328	0.896328351	0.603332373	1.299813038	0.283379771	1.260650634	1.124169346	1.23191553	1.460821372	0.533717999	1.136623954
SEMA3G	1.137364903	0.6403299	0.386220305	0.196737231	2.685025214	2.801046873	0.858956385	0.631870302	0.807989879	0.689941685	0.863598762	0.7019518	0.342939776	0.902181725	0.456000993	0.713864761	1.196679253	1.879340387	0.859718507	2.013001237	5.324296066	0.414617992	0.394172504	0.458268161	4.031292854	38.65974059	1.979806796	1.423720182	4.940984174	1.902778437	2.445354641	0.63426652	5.490952233	0.060417741	7.797175902	1.202581805	0.823816075	0.978968619	1.682407164	0.530381246	1.171001166	3.398311717	0.384535816	0.828082536	0.851148846	9.463302215	1.815910496	1.251661778	1.343674083
NISCH	3.852395648	4.70682515	3.929451852	1.176985639	6.554943621	6.515754552	4.150880184	5.270564639	7.699491266	11.8773677	6.912609702	5.468735677	5.610737526	3.555295946	2.98575181	5.40781659	4.84600055	5.241118172	3.292754641	11.90935384	7.076897283	9.147904708	6.711690489	7.609641577	6.182945377	10.24855154	4.070643336	7.983557951	4.578634922	7.175655747	11.52831168	4.061203919	6.312420758	3.562249558	11.40564903	3.791184354	4.404668408	3.722657803	10.05413941	3.433158255	5.705289302	7.173311699	8.94842346	6.432388996	4.571625619	10.75672657	10.60012143	4.954062046	6.70831146
STAB1	32.33893635	7.534837056	5.866433252	8.794829459	6.870823035	19.65466702	12.67308224	12.4906735	8.680046955	3.238648272	8.515275325	5.888828628	8.9934676	7.83138398	2.548456739	8.569699563	6.308352687	14.02594272	4.947014563	8.975176662	39.40469888	12.52650748	16.32486635	5.884305174	50.56289796	119.4238659	6.006764359	11.25183877	16.55820759	6.981946418	43.50552704	10.59247263	47.80560427	5.467863112	37.17082098	13.63519389	7.906675515	5.512056834	5.493130111	4.602473562	21.95063992	6.963408104	4.957510609	3.444844091	3.270578025	31.00536995	9.331561978	7.342508039	5.894658723
FUZ	0.571704986	0.863553707	0.98765282	0.597720442	0.140272606	0.954315042	0.77374206	1.281320051	2.482634895	3.410446231	0.272097699	1.592727472	1.497410242	0.394435081	0.87340488	0.463903539	0.408913778	0.783973964	1.194488562	2.393408222	1.301097149	1.328754843	1.785187708	1.39214481	0.984342014	1.637342097	1.942290983	1.293312491	1.531081943	2.304306444	2.492742345	0.669008926	1.004477536	1.285896035	1.713276913	0.710898215	1.325816518	0.575031083	2.581779492	1.119210316	0.912880923	1.194102202	1.567423593	3.448119279	0.441144813	1.640226601	1.030381851	1.025765151	1.080150059
SLC6A13	0.013562566	0.114514592	0.016477877	0	0.016096802	0.013965057	0.0167476	0	0.010396003	0	0.041403361	0.076850388	0.01646466	0.031309606	0.013132597	0.025574748	0.007715733	0.043421385	0.054119581	0.044904342	0	0	0	0.018838237	0.136748196	0.032802431	0.043422682	0	0.021183428	0	0	0	0	0	0.00522709	0.049180041	0.022476309	0	0.028672267	0.019063414	0	0.09521012	0.005650205	0	0	0.037375616	0.027972873	0.016517854	0.005898435
IDS	9.042970988	8.915289122	6.30323305	3.517286815	6.470625152	8.041289047	7.576324218	3.627235466	6.107621007	7.755269459	7.770482561	7.034313737	8.139705788	6.173789255	2.000190904	12.86833381	5.461160084	7.954976027	5.656090375	2.087271266	8.211103112	7.217231583	5.585871959	3.901264208	12.18605101	5.767583798	5.192426382	2.957722685	8.596090382	10.05347758	8.158355992	7.619301466	9.594241747	4.115368353	14.2011523	8.721831686	9.721078913	7.581511308	3.68674243	8.005334307	5.38772722	3.80681626	5.704621046	3.003994579	7.639732408	12.48950573	8.979136815	11.44300691	7.957259428
PRSS3	0	0	0.059396563	0	0	0.079075563	0.050056188	0.070572563	4.348380815	0.165349938	0.03421275	0.066394625	0.177881688	0.168285779	0.593835	0.04543	0.197813	0.096672813	0.19984825	0.330026585	0	0.189700615	0.087808188	0.535109438	0.349830938	0.104612972	0.406221635	0.126589063	0.01425325	0	0.04141525	0.021696125	0	0	0.187213813	0.065747	0.247491733	0.019844337	0	0.118089813	0.017766375	0	0	0.145215125	0.07522075	0.13403775	0	0.166967544	0
ZNF200	1.491636671	1.807852002	0.778614409	0.975674543	2.093580128	1.208705727	0.764328431	2.401058228	0.959689814	1.176344235	1.393871251	1.433510275	1.399731729	2.053674394	1.129024363	1.339423886	2.471571682	1.79329278	0.952520519	1.171703144	1.213607868	1.929995508	0.544017267	1.286388041	1.516078083	1.033258539	1.123889071	1.218350956	1.250387961	0.866089343	0.977046156	1.064551085	1.634001902	0.935898701	1.255865724	1.595125052	1.267921155	1.673455745	1.452051118	1.068724713	1.256019523	1.465716845	1.484195146	0.651186742	1.270641445	1.393783073	1.370122482	1.342203507	1.102532138
CD4	21.6980075	8.580593196	8.690370218	1.274872072	3.367500188	12.58164343	7.617003139	8.048745254	7.763223338	1.684978295	3.002729504	4.313859323	9.038810831	4.258749987	2.935264581	2.833208871	3.092859061	9.440111566	4.265015299	2.865540419	8.221435059	17.09575997	8.036225197	6.104809841	15.5392405	21.63946492	8.082106658	12.71948923	10.231071	3.238438132	26.28044282	6.980695104	11.12025365	3.369937326	16.1789966	10.52113762	10.26647395	8.986136767	2.96334638	5.085037283	12.40658466	5.402426793	2.714750453	1.611520073	1.36100156	13.94452364	7.887296819	6.492978805	7.454743632
LRRC23	1.534663112	1.247263669	0.72781114	0.11767366	1.145035224	0.931582424	0.737462143	0.497912226	2.410834272	1.995737221	1.363013828	0.962597718	0.365312936	0.546378056	1.489452026	0.661713644	1.861980248	0.61543259	0.889179096	1.446179398	0.512922112	1.266565066	0.83751888	1.819339574	0.903123087	0.865592704	1.886197999	0.426976518	1.007521071	2.653161375	1.652020009	0.948229545	0.655737432	1.840708743	0.88406716	1.436795342	0.791535618	1.326600788	1.450934977	0.173341218	0.534822838	0.864757315	0.570941083	1.361734914	0.642873764	1.161150833	2.402063745	0.535496828	0.95764486
BTK	6.070680392	3.598852752	3.080187817	0.299358678	1.298193713	5.380276129	3.270913369	2.964462786	1.767938167	0.69832464	0.737662672	1.77301924	1.689043483	1.758822236	1.044017828	0.835552988	0.58418058	3.125255708	1.406238151	1.246763823	2.143597758	4.863667545	1.631452974	2.162157834	8.654887563	4.62059563	3.142009315	2.721755847	4.847029688	1.859878954	7.412347462	1.89121312	7.147979853	1.399147687	4.965130941	4.337847722	3.811434829	4.359487384	0.6268188	1.628834914	3.791663443	2.218381245	0.795932032	0.540890724	0.671337886	4.849348571	2.648737167	1.971332478	2.635272137
HFE	0.951681014	1.247521693	0.5386783	0.562286872	5.76949901	4.268203328	2.664911156	0.939174364	0.617796676	1.020340901	3.38654468	1.371800854	0.929693075	1.421231701	0.959667174	0.775282331	2.42560841	2.716045644	1.013618066	0.979973368	1.719983897	1.23735273	3.243675357	0.821642221	1.63188777	3.605119002	1.803822648	0.717929916	1.717109213	2.613963859	0.935348569	2.384278341	2.662593537	2.646713602	2.565297966	1.649516381	2.438062849	1.20409744	4.700402136	2.652111728	1.35958058	2.382321904	2.283496967	0.911188867	0.252114974	1.940111646	5.129637307	0.86440937	2.310441081
SCMH1	4.246268468	5.388175303	4.414775785	2.780704997	3.639963123	3.809304105	5.29728046	7.989271667	6.041043626	9.52458425	5.04001644	4.312280898	10.08702973	3.544587886	4.311074767	6.468847757	5.223796228	6.068444386	9.183368513	5.670359381	4.995541949	10.06099685	4.764088022	5.38875703	6.196364508	4.249316569	4.979449971	8.6974424	3.71565926	6.249644144	6.632679484	3.271145554	4.261195833	4.480522292	6.719785827	4.240476794	4.443447943	4.064228695	3.43119125	7.842337792	5.981488841	4.884073061	6.194200976	13.45753019	4.100045088	5.584115593	7.327256094	7.427927878	5.336636128
FYN	4.860596082	3.05507043	3.518401107	0.466862302	1.59357474	3.774428964	2.201719507	2.368940461	3.876527386	2.889833464	1.64821808	4.297483394	3.531477448	3.370087921	2.511423114	10.14982971	1.213008325	7.204557106	3.165171127	2.177003643	4.365655045	5.352008183	2.015152826	3.340179072	9.998664215	6.780651137	6.0239845	4.553108818	7.937938322	2.596822855	5.796701099	2.566970866	7.658244803	2.300011969	7.26370775	5.398809521	6.12239068	5.20077441	1.919816519	1.343513174	4.78839822	4.428928744	1.433510088	1.061329899	2.159843574	8.727102176	6.0831306	4.70888206	3.583542471
HIVEP2	9.262872286	5.792806457	7.779218017	0.869851974	14.32610938	4.7643672	8.791495301	4.045158206	6.410688588	5.159520763	9.95152104	5.836513432	6.719857926	7.822030948	2.995827122	8.633927435	5.105431895	7.46615423	9.486621083	4.872539801	8.037261874	7.471881995	6.344530765	6.140292685	10.38787611	6.327106309	9.299159903	4.98813695	7.090520851	4.53048173	8.93170075	7.025688765	7.066589214	11.2089108	8.08736726	9.868388911	6.286818619	7.658101363	5.382845686	4.010583144	10.81414813	6.352869104	13.56972554	3.33777407	7.302472314	8.308732459	11.27621057	7.821805351	4.647230603
FMO1	1.67544366	2.707737875	0.869061536	0.029392629	0.018961627	4.052987212	2.767046577	0.149097826	0.318961128	2.318503947	0.325290254	1.286784503	1.248472219	1.494309628	0.392201448	0.626380383	2.682200733	1.833475391	0.47975881	1.024009521	5.863678856	1.454549287	0.934778873	1.6431724	4.643364913	10.10673258	1.869121447	1.924423103	3.734672268	2.918451836	4.036263293	3.140728283	8.258629411	1.614854349	10.15509804	7.220001252	2.324535309	6.122062146	20.27543287	0.981669922	2.095953715	7.414196845	0.477796237	0.504507726	0.500278477	3.936845488	2.577210817	2.158601216	1.563727168
ELOA	3.901255641	3.26181372	3.369715999	2.063511703	8.123969144	2.372292597	3.474632579	3.158587349	4.765488308	6.62591116	3.028200472	2.667919903	8.528186403	3.544724928	2.493589497	4.783726688	5.989456393	2.261859623	3.795687426	3.182607942	2.749455321	9.920793943	6.947030167	2.967802863	4.785658664	5.982869689	5.963372189	6.927203736	4.896009137	2.036299177	4.585717863	2.30728078	2.267612366	5.348978984	3.499964879	4.594499136	2.693603692	2.445537029	5.962332448	3.652250314	2.696914304	3.990007877	9.277009842	4.534498888	8.030923491	3.657857895	8.895322883	3.215805838	2.496205045
LYPLA2	12.09162636	8.95488177	6.957500921	13.06369653	18.1534776	9.155268267	11.52353079	8.378443995	9.527149658	7.418536939	14.30996428	10.59517171	8.947092121	9.465194017	6.713813103	8.42291285	12.29242083	6.379413356	7.657488524	9.560829801	11.71769983	12.12075352	11.52317842	12.89906997	9.170109893	7.330875539	9.440421658	18.60295252	10.03181592	7.019954615	14.70065668	10.61849407	6.169692666	4.616337675	6.90306975	3.9438965	4.331910013	5.23253843	13.60963405	3.958172385	12.14701362	3.826038027	10.77380348	15.72920867	12.97812761	6.869160963	12.03878198	12.47473471	10.62204998
CLCN6	3.981719123	1.412697238	2.744969771	0.735467718	1.6571708	2.224920634	2.644273964	1.477368774	2.490552508	2.482980544	1.050008712	2.82057591	1.766858089	1.60116892	0.68642736	3.402797232	0.944989773	2.58784201	2.391426255	3.251917546	2.597049743	2.261029446	2.052601975	1.646791641	3.88864557	2.778561283	1.587697165	2.312791787	1.86527494	2.518841387	4.693486676	1.79744327	1.959658189	1.181618408	4.232619025	1.708303234	1.205490095	1.739751484	3.144082302	1.416593254	2.421551157	1.893372334	2.34187662	2.418660788	1.383549994	3.597698643	4.442758832	2.878492029	1.966532656
MRC2	16.95543295	8.797446213	7.432586468	3.444265968	3.432766023	15.68822919	25.55837134	10.21326264	4.533664112	9.93027865	15.07969474	10.49880942	5.664658838	5.345887505	0.871484564	36.06552146	12.43775437	6.281322476	12.74487108	15.27907622	30.11331006	9.094450338	11.84460497	3.790136872	11.52882663	29.30748823	4.533876143	14.45692147	11.12871421	11.7651914	39.32828807	36.9700142	16.4058841	8.910868956	20.29367236	8.237487161	6.454513001	6.023637728	14.04635811	4.705150808	10.62807978	8.816611716	5.322128423	13.27355615	6.945777827	17.0471077	10.40542763	12.9784	9.252403064
NME1-NME2	40.42243349	2.922543426	42.73917505	14.40270785	6.030485761	41.83634091	50.72540307	136.7494204	12.33746112	44.80313472	33.72647512	58.07719785	32.26742558	74.50415685	94.87074726	44.13913832	22.72734354	29.91238382	4.321634213	67.10620499	3.546471978	77.47513866	39.20487782	97.57962693	63.43729514	3.688347607	39.4614876	30.30140725	30.82950507	28.86234735	67.77239449	40.57127737	34.37117398	51.39024439	57.09472701	47.81167941	66.6323191	54.08889698	46.76047361	163.3756307	33.85907893	2.225172753	60.96944676	87.67396733	38.76710682	33.87561512	0	31.6716243	44.53285096
SLC6A7	0	0	0.050471817	0.04538785	0.046662992	0.084796365	0.050917159	0	0.041249064	0	0.058042708	0	0.042408826	0.085650913	0.055074252	0.094008048	0	0.125593274	0.026483803	0	0.080547307	0.115750618	0.057469563	0.010427104	0	0.029365328	0.040818197	0.01475334	0.090492145	0.049742069	0.134662754	0.013463295	0.01356718	0	0.047142395	0.074501555	0.015373242	0.021689834	0.086629675	0	0	0.063371715	0	0	0.043165764	0.048460576	0	0.054626356	0.048193164
TSPAN9	2.357312172	5.453806441	5.396970915	1.174811836	4.982899111	4.485873834	5.010507834	1.720128581	8.066415412	3.918115857	7.088658262	5.225110586	4.054560577	6.334844472	3.316439491	5.72009805	17.69835194	5.774942626	10.4153649	4.88459149	5.51395221	2.595475918	6.578454075	3.192421478	2.87069593	4.049284614	4.345344702	4.481424219	4.648874019	7.002721708	4.778956218	9.796489595	2.956596162	5.252709409	4.040698499	5.938738101	2.752731876	4.296230687	4.608603512	3.898908955	7.479500516	3.007008949	4.532924765	3.733275202	1.955692718	5.061624132	7.492789126	4.487931322	8.139997789
BTBD7	2.476648964	4.572725583	3.325333188	1.083550618	7.010524832	3.327946734	3.383616126	2.387053983	2.545559905	5.739223944	3.629526477	6.482037724	2.327548513	3.7766852	3.472073456	8.80458579	2.281489108	5.259991	3.238656578	4.440129461	5.08356178	4.379631781	3.184130522	1.765008675	4.201523186	3.561460331	2.951797633	2.261597075	3.032656301	3.122872995	2.292240336	2.593833504	3.54413703	2.319339008	4.659390907	3.632851844	3.051324354	4.971677867	3.124076037	3.766934253	3.157623047	5.152935332	2.593519954	2.83938284	3.61211197	5.103027121	4.422109346	6.284808818	3.889742052
APBA3	2.951908371	1.753495327	1.213982151	1.867436351	7.398136212	1.753778909	1.589272545	1.688608123	2.707727742	1.4244419	1.940852045	0.93897795	1.097259346	1.911134531	0.849908517	1.823675887	2.089742565	1.819094383	0.953016658	2.107357772	1.864243101	1.967202929	1.571411566	2.453339785	1.350178748	1.268373246	2.542874627	1.959644671	2.285404856	1.496610254	3.787873158	2.424849449	1.166488739	1.115784887	0.639501032	1.20771481	1.146154576	1.155883305	3.087898921	0.80878535	1.458790115	1.064680824	1.214452091	3.04637767	1.384664627	2.242144244	1.896500141	3.14274179	1.643336676
MKS1	1.327999467	1.444749983	2.295130378	0.669977023	2.389846487	1.716341511	1.92928861	3.308267411	2.817815552	5.464991938	1.837014506	3.896941582	1.379625008	1.899589392	0.752213	1.873859723	1.926424076	1.942213962	1.596255971	5.215594853	1.75105587	2.210777141	1.306309843	1.367247359	1.263608294	1.6658158	2.529969203	2.360694756	0.930890978	2.63293192	3.177899454	1.943877826	1.453926263	1.61904457	2.407030081	1.183519064	1.57006356	1.61056358	1.931702385	2.154056558	2.256878003	2.091953145	0.938069946	4.18086732	1.807123371	1.888999616	2.783822762	1.364351079	2.360185619
ABHD5	3.023129979	2.935733578	1.11634767	1.808457957	3.456465065	2.21992799	2.706942943	2.447580896	1.590164686	2.347286927	2.034118399	2.462721003	4.164243529	4.023100777	3.269948307	3.335003954	3.582093757	1.228958853	1.915762276	2.436382449	3.377835851	3.011010069	2.960511571	2.516751835	5.051127788	7.798829324	1.209019345	2.02529526	1.293319187	1.096364349	1.909540217	1.370258856	4.054590844	2.589865726	1.78461443	2.430452191	2.113635938	4.521716253	3.892155728	2.67095491	2.884388975	1.561669496	1.98363389	2.516813847	3.168171879	4.020292188	5.030353324	1.328257121	2.315629141
ANOS1	1.284093716	3.997061961	1.896157974	2.090426956	0.647198841	2.431871798	3.630438502	1.818029647	0.54499637	3.416075103	1.835544189	1.741211799	4.91256631	0.400467304	0.350949313	6.220525837	1.742668899	0.929773578	1.517918977	2.983576855	6.020143635	2.358874953	1.594358885	0.946098289	1.591206486	1.632521949	1.057761103	2.779823394	3.149938669	14.82210491	2.24645414	3.396962493	2.198982491	1.449578065	2.457254502	2.252210911	1.892845967	4.302291892	5.440570722	1.039323445	3.131993523	3.986404365	6.972828927	0.971802344	1.601504476	2.6565876	2.308479273	2.316827529	3.660190631
AKAP8L	4.046790667	5.609184013	8.084554911	1.548503207	9.824014314	6.21469745	6.749279106	6.805263439	7.831800001	6.714431997	9.229978483	7.894271756	8.599280422	7.069567587	5.315989795	9.663776405	6.055507402	6.75076098	10.05792306	6.561908661	5.540984898	10.52809408	6.468020445	11.33004847	5.242568181	4.902697729	7.712942774	7.55221177	6.784815802	6.078110437	10.71171053	7.390793953	4.450888271	4.557529286	5.938805498	5.673109853	4.530488758	4.967920409	11.35144102	9.392133961	9.190858586	4.856573493	11.78656968	9.501707	7.893894788	7.46754356	12.04812691	10.53300441	8.514542602
MBTD1	2.729607147	3.958312077	7.2011719	3.225063422	5.195291482	4.643537325	3.764643882	7.36714988	4.483701379	13.27673412	4.34888021	11.0859393	6.782452042	3.193436137	6.551502019	3.719246061	3.906834212	6.781004676	9.788098935	12.01097509	3.551286027	6.507493401	3.87702794	5.961565712	5.211314138	4.61958925	10.67843876	4.049823994	3.833976362	5.845257618	3.267226908	2.986388977	4.405033271	5.632253645	5.70898582	5.583604331	6.309882113	4.937011953	2.8976633	9.235878032	6.055607107	10.35452133	6.881725485	9.960914767	4.650928689	6.134903007	5.033190706	4.191093395	5.573627699
UTP18	9.118143423	7.811887788	12.56817323	4.481670112	9.483505181	8.664035897	8.207575355	24.96697152	8.608994153	8.938174303	5.813614555	18.42832239	15.76009479	14.63871352	11.98362138	9.432473816	5.709278609	9.568660277	16.28081808	11.57738267	7.773684924	13.23430422	8.337839513	13.08523896	11.07682693	7.688586973	8.967486769	10.5648084	7.75677878	7.588785181	13.11349196	6.059130104	8.011356573	10.11422453	7.387473816	9.327901881	10.16762189	12.2691807	8.055344052	22.27401346	11.76644034	7.422688575	12.20643944	12.00696835	12.37373648	10.60023795	6.632802623	8.424434576	8.477593747
RNF216	5.519331641	6.79988499	6.158360069	1.493780479	9.967707859	7.643076204	6.527485979	10.73564498	11.94994253	8.252223482	8.143817535	6.445439127	10.67409941	8.142577686	8.406490845	14.96494474	6.370079482	7.004687641	8.940368937	6.71497957	6.419862746	10.98043638	12.63654647	7.598998887	9.560568887	6.480672649	5.61947922	6.896058667	6.834822164	5.074352882	10.4686955	5.502669938	7.793485374	5.484345635	7.663340205	6.408195839	7.85269528	8.800040209	9.106870327	8.046209775	9.533052351	5.819074033	6.712184969	7.260626793	6.10892378	7.662469931	9.616727901	8.808852674	5.214744918
TTC19	4.877432944	5.594432421	5.831352739	2.807646493	6.459130903	3.280874534	4.530170197	5.229737094	4.871067545	10.77860627	3.705198053	6.099368384	5.864176532	7.091422382	3.112471846	4.575054573	7.392704728	5.201204704	6.328691486	6.203545147	4.19342715	5.350296433	4.790636456	5.400621632	7.70103327	3.24415097	6.225102474	6.545843139	5.772183521	5.596236998	2.828598408	4.466830893	6.727002809	8.064754258	5.920896198	4.8199006	4.742284115	5.648967204	6.656803222	5.818722685	6.49418904	6.905281532	4.619615381	7.452551996	8.799632528	6.79524246	10.7613995	6.853171736	6.903407379
PTBP1	9.86695942	4.027350828	8.194172566	2.966098069	10.31766605	5.596971398	5.979909278	10.01392322	12.53049602	7.096594512	7.433916289	5.456151451	8.056674899	12.3257184	8.145646792	10.32024273	4.746468651	5.980289804	5.239980708	8.248089113	9.898395496	9.414530979	9.740042873	13.08671025	8.358613831	6.271511673	7.404095884	12.61629469	9.680105474	6.318047613	13.63788337	11.07075105	4.915054641	8.301981285	5.741677288	8.050126396	5.005987114	4.656121861	17.88136291	9.680480448	9.824939	2.915287151	15.71401653	10.91314267	12.41570066	10.01908029	9.82159025	15.29547064	8.294323391
DPF1	0.082485092	0.032306698	0.022112069	0.072344943	0.223960113	0.032812478	0.032743492	0	0	0.046927463	0.042726642	0.023066565	0.047696567	0.385139424	0.099388921	1.050600043	0.033188939	0.017476501	0.040614821	0.08899741	0	0.168417598	0.327403464	0.089176801	0.163880805	0.086452987	0.022442373	0.185608123	0.087147725	0.068538941	0.15244654	0.044153732	0	0.065713258	0	0.064526423	0.169930748	0	0.053294193	0.088093355	0.075938463	0	0.173081753	0.288619213	0.065573189	0	0.031090856	0.023377982	0.046999746
SYT7	0.489355716	1.476973491	2.743430397	1.423152137	7.480419035	0.812651718	0.487888721	2.261745608	1.037495934	2.655618728	2.405372899	1.662041588	2.248166488	1.603340298	1.960285794	0.128712946	1.266194478	4.070542595	3.661026831	2.191342123	1.780196418	6.172929287	5.811909712	4.645119779	0.925473736	0.881596643	2.70616849	9.212386565	1.970601804	3.025149642	4.789516114	1.604516196	0.421027371	2.11101065	0.517003481	0.850928336	1.542151476	1.725066862	0.612110079	0.990086069	2.453979728	1.83266364	28.91419349	5.195197207	3.674910378	1.614334467	1.510715184	0.996967576	0.434266943
LARS2	2.503384443	3.891979198	2.092239041	0.623748068	3.974244771	2.879786778	2.575106905	6.782787101	6.021057077	3.784958287	2.57828311	3.388921363	4.985651487	5.65676202	3.498605976	1.594922073	3.655381349	2.746833361	1.885651469	4.057792665	2.863591531	3.744750288	4.566532306	5.75755666	3.883597717	2.207378677	1.841778846	5.89287392	2.811429503	1.97095644	2.522919491	2.579189875	2.195199756	3.254715616	2.682067531	2.26033321	3.244855052	3.732549314	4.672032957	3.323004731	3.159243453	3.276267874	3.505423516	2.870453031	3.697691423	3.068021941	4.222819526	1.716428131	3.536553918
PIK3C2A	11.95953291	16.11752013	12.11317976	8.10673143	10.43945174	13.10512325	10.60414809	25.56792498	21.07372409	17.38019363	11.33708139	12.3219195	13.3554849	10.07448755	21.23223002	15.6854462	12.40623593	12.65857254	16.63414119	14.91065504	12.286659	11.45020813	10.60153545	15.05209742	17.7374196	18.64910115	9.549446381	10.23231146	11.36194672	17.1579946	6.897221131	10.33007941	18.68286181	12.81699971	19.69376881	15.31613707	11.48599634	9.54365224	10.14099585	117.0906772	11.04772647	17.14467908	23.9881808	15.3911735	7.987359784	13.58551407	15.70019829	10.73425966	15.02821887
PLAUR	8.847939482	5.339099687	3.784311256	0.967537207	6.566215275	10.14527755	7.093465695	6.55215696	4.439015343	1.232405843	4.127533625	2.991042054	5.583778707	8.243871663	4.215161072	6.758307167	4.109688567	4.745156783	3.108868453	2.61314795	6.267906783	5.191207957	6.709768288	2.772175849	19.47220469	3.900559555	1.857197037	5.608518111	5.217572363	2.317384786	13.46620916	7.715857192	3.26938099	7.056109533	2.126612951	3.006731353	3.447942134	4.520443482	2.59860349	3.719858261	5.005097417	0.489766201	9.213791047	4.516634907	3.474798917	3.329902076	1.618726071	5.405450832	3.687358838
ANLN	23.13569708	8.804206966	3.57086529	5.562700277	21.67599796	3.317874543	5.506837483	27.25740997	17.99221682	5.871371984	14.02831782	3.995853798	17.3999466	13.79637377	12.88553713	16.2266479	5.579347172	10.72861028	9.758875127	4.354972424	4.01907372	14.39398658	23.30069497	12.61926338	12.22710423	10.88018013	2.614725568	5.528333908	7.740444091	1.491113066	5.993926227	7.531764769	1.732110128	12.25900673	2.633523154	11.36454945	8.731640663	14.44441375	4.472264385	27.44641818	8.002268701	0.827500259	16.32306732	13.39337009	18.56982494	5.997918646	6.017988377	9.187717386	2.95905727
WIZ	1.599931085	1.279057201	1.450294847	1.398971958	6.4498368	1.69593335	2.16140357	1.769631851	2.646834496	1.469299175	2.121079623	1.21163507	1.504956932	1.77168973	1.43208723	2.058171377	1.803842657	1.262218231	1.974748268	1.957168307	2.000751043	4.020397124	4.127482074	4.311984447	1.683586544	2.028982091	1.741674533	5.092446072	1.870306954	1.281960113	5.940306655	2.061882181	1.124140348	0.923399134	1.167545648	1.188294604	0.862499344	1.289666985	6.054276989	2.031099135	2.000014681	0.638502072	5.660002038	3.310055104	2.131027836	2.833331983	3.64364117	2.472871924	1.318147097
RABGAP1	5.001196033	6.320941609	8.131934642	3.778067351	7.868418152	6.959299374	5.89454353	7.875864411	5.529593027	15.83191626	5.918939521	7.331110901	9.504782208	4.695250597	9.424296296	5.755491002	5.438749021	6.69630288	7.916384242	13.08975907	6.718011454	13.09890528	6.095639294	5.47122779	6.357151441	6.482908209	7.659515309	5.20893132	4.567800148	8.968563841	6.52610899	6.212565264	5.986345479	10.99415763	10.73359565	9.172389975	10.56217023	8.280928954	8.039783139	6.56694282	6.634858566	10.15346066	9.734865536	5.452135091	7.644261627	7.466170792	7.029089614	8.454401731	8.166634375
DCN	9.722484858	16.3439669	16.10361166	0.847954107	0.739900946	20.6371706	34.21807172	2.566642516	5.355735687	14.56546807	14.28344175	28.51812558	3.605252307	7.026188819	0.803453943	6.371373578	24.90490007	12.57073495	8.179510789	9.374286148	35.63359262	9.029643548	8.571061168	4.614912117	24.05784725	55.26229201	13.33345497	25.45851611	14.78528563	52.53723496	20.07301004	47.94949309	63.77723658	19.54965709	84.71799271	26.12697724	20.9696046	22.0097082	9.863366306	3.969559838	11.48980066	43.3106693	8.013223995	3.908134639	9.81949534	59.91879567	13.3569312	17.57074597	10.84190155
QPCTL	1.924896436	2.081051386	1.637445952	0.861907704	2.580265518	1.772439677	2.350185645	3.02445004	2.261450602	1.552434497	2.517067391	1.57726596	1.573317348	1.436374355	2.433254319	2.953557879	2.171077801	1.956439343	1.776079461	2.293558122	1.493017843	2.357377225	2.574170471	3.040451849	1.81129855	1.096597132	1.282600071	4.576559044	3.06852558	1.071327479	3.568031945	3.017618348	1.177178367	1.124712437	1.066668775	0.93156065	1.448102909	1.760870687	4.752175092	2.204867805	1.627431294	0.644664295	4.504921828	1.381458258	1.478497679	1.490273406	2.231042531	2.513109238	1.778942992
PPP5C	2.552864863	2.500785185	3.041257014	0.477032532	3.934197972	2.182069662	3.023683553	4.246809626	6.470944619	4.246784173	2.363306095	3.228800553	3.664798398	2.923944197	2.746079451	5.268906748	2.533473883	2.750930408	2.495535323	5.302031545	2.981688477	3.24634543	4.732335403	4.682130219	4.107779268	2.805936292	2.683683596	4.325025	3.178853384	2.607683398	3.28643986	2.280291113	1.628518426	2.318280885	3.737849323	2.440301788	2.819553183	2.788225509	4.130273027	3.190901833	2.4789311	2.833718847	9.441947087	6.454329683	2.496479105	3.852365083	3.458094828	2.774346916	2.630915315
CEP68	3.0677401	2.474476411	3.450236088	1.668896588	3.72608406	3.725765582	2.803070095	4.184219888	3.550492853	7.638362818	4.619174123	4.452998242	2.579575568	2.836196858	2.92267163	4.867742033	1.77508425	5.490763176	6.299726494	5.61384335	4.230164805	5.906294672	4.561080226	3.471479349	7.378836984	4.28783324	5.455718319	3.463728379	3.705394734	6.008486992	4.87294934	2.452199316	5.598500312	2.188031742	8.339076336	5.211680029	4.7506826	3.283733108	2.440442798	4.197606424	4.145947171	7.528117654	3.623299839	2.968372117	3.091934786	7.949826908	3.790311387	3.462854584	3.485533439
MAP4K3	3.695632835	8.74050038	5.408605093	6.445426327	8.666699469	5.347148941	7.623047506	8.958798356	4.804232592	9.88405488	8.232927493	5.861393483	7.140462991	5.744459925	5.340855962	7.626200931	6.803062437	5.252871929	6.215328862	6.803858498	5.789725204	7.79182753	5.693627677	7.306706094	6.280755967	6.36815013	7.997944529	3.523490183	4.20639046	8.698583658	5.142454745	6.703567749	5.930729683	7.837608766	6.646277592	8.851782639	9.361633247	6.4742333	4.87649922	10.54029946	6.576462653	9.463082149	7.575454432	7.929329098	6.039492022	6.957135784	7.401325641	7.777017711	7.123782973
ZBTB32	0.538252566	0.867709669	1.030855518	0.863048071	2.482023305	0.561158669	0.42644513	0.436718156	0.567981663	1.04638543	0.463586587	0.729102923	0.715640773	0.710618815	0.361844419	0.65304603	0.438835206	1.075758944	0.779853939	0.446718199	0.599297322	1.461855332	0.816069093	1.291411583	1.564704709	0.372582474	1.083731729	0.586916182	1.999245929	0.397304095	1.574267074	0.481945493	0.843568062	0.22099511	0.42103809	0.998964707	1.194969339	0.797168331	0.693080984	0.421144356	0.686090692	0.53632622	0.929902012	0.836203209	0.920841117	1.572988315	0.702618696	1.066395183	0.59739364
TYROBP	40.53279692	15.35161778	10.25715562	5.349597493	10.50305845	36.93963206	20.02068786	11.52090554	9.468995223	1.653783547	8.126350295	6.860700297	13.0434515	14.05134117	11.50446562	4.562630089	4.414817836	13.67469564	5.660738766	9.676755492	21.84369025	23.60551554	17.38953381	11.95558611	50.35497913	38.00450069	15.14072606	22.3548183	15.44715472	13.28544885	45.85467165	14.77165497	33.98313857	7.011757336	27.3314471	10.33437887	15.29132901	11.36781065	5.222127308	11.82592409	26.07712438	10.84826006	5.977222842	5.30116839	3.004838216	20.50554933	7.579997966	12.41890392	15.25375868
TMEM159	6.49387478	11.77848478	3.783483491	1.424409972	15.05343277	9.081281212	9.431580439	13.19595436	5.883048287	7.656745267	17.98726325	5.024714499	6.400939472	5.589768751	7.635567846	5.552359893	10.58227528	7.865342669	13.53152488	5.409948675	8.134072487	4.539082764	5.563425348	8.465585434	1.993404397	3.675555495	11.59569404	3.177103277	6.46252464	3.447537165	3.65724007	8.788432685	3.731379073	9.860119692	7.462475428	8.113757695	9.612130859	8.0400516	11.78284579	7.64749517	12.395016	8.791822315	3.751311642	2.34063345	5.085095529	6.108665985	7.859513304	9.989796943	11.11460319
GABRA3	0.022782809	0.051845831	0.037132394	0	0.255081593	0	0.006260736	0	0	0.267028362	0.079242746	0	0.268308778	0.119748075	0.308515961	0.02451	0.076617876	0.349466383	0.000511695	0.398557932	0.04600472	0.021924083	0.554976282	0.039052497	0.034768683	0	0.027658074	0.03079818	0	0	0.112164724	0.028198098	0	0.11331648	0.002891341	0.239608582	0.251271836	0.330908487	0.117691558	0	0.075443102	0	0	0.011398044	0	0.019347018	0.113640494	0	0.016870876
BRCA1	2.283805644	3.260073054	1.102635063	1.16885636	2.693207923	0.775040044	1.262622354	0.575548608	0.501907847	1.924370946	1.181604602	0.916453468	3.013451637	2.404220719	1.344691505	0.876319791	0.99845775	3.396475254	1.763167933	1.619812246	1.159148506	1.042664357	0.271843599	2.385908753	2.972146811	1.877304384	1.736020106	1.941547077	1.703115793	1.216420718	1.907696976	1.880070107	0.640553533	2.050069505	1.170921071	2.336231737	0.890733667	2.581457453	1.175225476	2.386711682	2.113914974	1.218852417	2.089470769	1.572943392	1.783629511	0.966797511	2.244467483	1.470972842	1.432850138
ERCC1	5.605619394	3.924602716	4.069989483	2.137373047	8.767436131	4.710695622	5.236811663	5.903946685	7.318718157	9.464011269	5.491841432	4.815375225	5.006471933	2.66055262	8.040369331	9.992770044	6.04208911	4.515231271	8.441635029	8.378781065	5.026891889	6.363057431	8.323167152	6.13411344	6.453858091	5.161178738	5.251371358	6.39365477	7.141950142	5.726295882	6.724021635	5.794545439	3.889905055	2.805666209	6.116501002	2.671446292	3.26373709	3.303288909	8.790627753	4.225766218	4.405824854	3.344081346	17.71595163	7.709736039	2.971622816	5.549390384	5.526460949	4.708960558	4.33539381
CD22	0.213939958	0.732200711	0.462329773	0.014725843	0.159683911	1.519590541	0.481876006	0.594806409	0.515878207	0.115163473	0.111835226	0.436035219	0.125933507	0.26269714	0.201594495	0.114284835	0.066585662	1.676123307	0.188015961	0.112992577	0.493149776	0.604228706	0.271672905	0.293852614	2.119075914	0.257279936	2.54089143	0.429174875	1.612709245	1.311465852	1.252073809	0.160228825	1.835123818	0.06570227	0.959771248	1.433023618	0.552204722	0.242671991	0.159753617	0.155944628	0.426842507	0.827880845	0.097975644	0.082085329	0.127174072	3.402158561	1.798871568	0.468377284	0.97368115
SEMA3B	0.361673195	0.650196925	0.371480903	0.630996504	0.62542279	0.525882394	0.134749555	0.688698761	0.357044429	0.587809792	0.84410096	1.170819441	0.329581724	0.455168576	0.706162244	1.081768026	1.029016698	0.236538453	0.141381585	1.01110953	0.479673396	0.821057824	0.153738903	0.230890992	0.206153966	1.095764062	0.380481539	0.446857433	0.666061725	4.882343455	1.842262805	0.547431371	0.398187517	0.740957617	0.62090555	0.256030954	0.416175432	1.305832366	0.819467608	0.097579062	0.261431276	0.445437655	0.323695624	0.833967796	1.235717684	1.07635499	0.671345011	1.026591064	0.363196483
MBTPS2	2.337310788	1.936031723	2.247724983	2.388742609	3.561968258	2.127331129	2.223366305	2.843016017	2.022958268	2.305848016	2.554500584	2.759107904	3.489980889	2.250053917	1.581473908	2.677474253	1.963708054	2.239355639	2.09331884	2.455138784	2.006828923	2.082396195	2.5503489	1.932921671	2.950517266	2.070906915	1.292927037	3.745912214	1.870197372	2.382679553	1.237563487	2.124387668	2.719942888	2.124211989	2.707687375	2.506002422	2.215004643	3.41433965	2.078111814	3.492009518	2.912333258	2.184785048	1.980658149	1.188864324	3.108464059	2.410501057	2.295068681	3.394595425	2.575021095
PRICKLE3	0.981039447	1.024610138	0.685638936	0.698630577	1.979073077	1.043048935	0.853177643	1.00440548	1.265112209	0.925632117	1.690110748	0.678586085	2.165965266	4.156362134	0.766519865	1.370945927	1.118575586	0.793528247	1.007112948	0.874849741	0.919411221	1.87516383	1.678923693	1.980558837	0.984050285	0.858104763	0.714948221	2.000303221	1.128977936	0.768728242	2.448053618	0.912994395	0.717175347	0.745087679	0.846509121	0.969145892	0.473723687	0.68586379	2.051456937	1.051191412	1.054837463	0.460560061	2.377618827	1.951273961	0.734011274	0.903603459	1.126782436	1.515556269	0.77636531
LTF	1.348613919	226.4174494	2.235515398	0.733551715	16.80487703	143.822127	178.3019226	387.7153805	12.33545417	16.80489065	145.6117031	27.83207574	405.1422682	11.2370262	270.6600848	6.11368706	875.5080878	2.201793124	39.56804597	30.26267169	1.497981349	73.56905755	16.32409356	241.0917904	4.429517024	1.529172159	17.08182308	95.59261076	155.2990376	2.081373938	9.376193629	33.87741556	5.413119826	12.64746358	61.34460957	419.5807381	37.00461476	125.634868	71.37828258	345.3028907	158.5970775	64.84829173	0.374781566	0.201286267	1.565538101	55.96010776	397.6693471	3.012970324	775.1536315
EXTL3	1.455698678	2.261009317	1.089057002	0.582090571	1.746245247	1.7119369	0.883632101	2.964732086	2.745286358	2.665152964	1.684100478	1.644203695	1.873685866	2.427849999	1.462088464	5.076790549	2.536858394	2.673367343	3.81073341	2.297869314	2.578440613	2.146212782	1.503106172	2.175165481	3.018464134	1.895056148	2.045817813	2.464882377	2.508834285	1.683453547	2.766359859	1.408144656	1.471233261	2.791725485	2.402013127	1.153700737	1.947445711	1.1963364	1.707041672	4.26118848	1.768774093	1.328275565	8.370112492	1.129809612	1.580070153	1.95409807	2.04881583	2.049569612	1.107272132
NR1H4	0	0	0	0	0	1.136992786	0.015175175	0	0	0	0	0	0	0	0.007343364	0	0.124178705	0	0	0	0	0.06755895	0	0	0	0	0	0	0	0	0	1.202265025	0	0	0	0	0	0	0	0	0	0	0	0	0	0	0.123503068	0	0.020444726
ELOVL5	23.66038521	126.4018326	17.98621401	3.927476144	15.50302988	110.3731662	85.38982569	27.25025467	23.33030806	9.888523003	47.49155228	45.75025727	11.87824223	31.72301549	22.53552657	31.35828587	110.292742	33.24194167	30.62265473	12.12904785	17.65211117	20.57509524	9.49329486	23.92898584	31.03351811	28.62410293	18.76480445	11.28874563	19.76036664	137.8685842	12.54223019	37.45398083	24.44599202	22.712425	20.96801449	39.74428276	12.8651828	21.33498749	132.0024959	15.42663283	29.71691368	22.61824393	17.42330586	5.812143292	5.970188967	25.08796139	59.06821537	24.15962931	118.9673745
ALOX5	30.10319741	7.50654774	7.335305283	0.788820033	2.072961358	8.843535964	5.662984311	5.840726054	4.162611212	1.737800406	2.568448388	3.586334876	5.209352686	3.626587208	1.792693131	3.039538273	2.373800822	6.736039557	4.208792013	2.805959521	5.449918634	13.08022328	4.90019401	3.476940667	17.17265177	8.521434516	4.306627908	9.26030664	11.02236004	3.870697843	18.20501619	7.721128426	9.618822387	6.267941731	8.964562076	10.13451673	9.363673821	7.819854842	2.058294148	4.307965446	8.242924668	3.168055937	2.758901106	1.186017519	1.209699462	11.32457989	6.237346698	6.026478282	4.895584395
KDM5D	0	0.004808446	0	0.011188068	0	0	0	0	0	0	0	0	0.006860112	0	0	0	0	0	0	0	0	0.008233786	0	0	0	0	0	0	0	0	0	0	0	0	0	0	0	0	0	0	0	0.021560611	0	0	0	0	0	0	0
CALCOCO1	3.887981899	3.358521392	5.304923468	1.106093675	5.82592187	5.716074102	3.973388323	1.976128333	3.567053896	12.32017595	4.790330909	9.383912796	2.442321975	3.555365868	1.182037383	3.170743056	5.413632544	4.916974097	5.381765716	7.355040983	6.367304712	5.203123596	4.819109827	5.235650398	5.03874346	8.239750401	4.841745223	6.326553775	4.570491086	6.228763094	11.30616289	4.879810346	6.182336956	3.756897313	10.88239303	4.538460943	4.140354899	3.121472137	7.643473302	1.856192749	5.203159469	8.99022928	5.093221527	5.073851105	3.083479614	7.811298535	7.583239672	4.208600104	4.475650707
UBR7	5.591187171	10.00764656	7.021497596	1.579571724	17.40581697	2.726343048	7.994590378	2.472280125	7.196323357	8.542370362	8.566239021	8.88172742	5.439756048	7.300981638	7.933786372	26.46822161	6.806626	8.709952026	4.376365768	7.625746308	8.499413	6.486810718	6.910240114	4.756457869	3.67488898	6.10774	5.241837212	6.265401752	5.267086422	5.07852241	7.444891747	7.710575318	6.166583501	5.057506437	7.923861479	6.969527487	5.719843889	12.85461309	15.62507847	6.632781959	2.40159377	2.736493839	4.707940525	5.54797882	4.252942279	6.753363546	10.57594165	10.94660075	7.884286693
MAP4K5	5.728152116	8.433090378	5.310233339	5.223725194	6.144666504	7.746931939	8.384094897	8.342567801	6.566783101	16.18824477	9.807236863	6.250520825	8.918146594	7.820977205	7.20792989	9.848170515	5.21891038	9.942688102	9.044044235	12.69354999	8.688248435	7.157847445	5.154106322	5.0016137	9.121002754	7.232335135	7.805010469	6.986608422	6.255321838	12.26269697	6.075018745	9.038964409	8.390455337	13.0917225	9.903575341	11.31661875	7.723720282	10.64105737	3.787302293	9.06053827	7.094116498	10.34997456	9.662340278	7.773845056	6.292748726	7.388499977	8.291781317	9.455968178	6.6318503
EHD3	1.851099	2.040308	1.528784	1.000013	1.289417	1.949128	2.62924	1.963191	1.097467	1.218336	1.195981	1.711224	1.019791	1.528157	1.370513	10.134914	1.296418	2.094255	1.718233	0.658485	2.23834	2.039328	0.989135	1.123782	4.750942	1.123585	2.241449	1.954827	2.264472	2.039031	3.542977	2.834616	3.500639	2.115603	5.791413	3.145553	2.294432	1.35686	1.118352	1.699809	1.902014	3.499142	1.209731	1.083852	1.273374	2.811505	2.80199	1.551875	2.33779
PSMC4	20.01657109	17.01098819	10.99916401	2.628932203	23.87559554	13.08883231	22.9270543	27.54944132	11.18453349	8.977172165	13.66428062	16.01637536	18.73921598	20.06351385	27.08513248	29.2917426	13.09761118	17.69300088	22.73400507	13.91180465	14.09033059	19.62336734	13.85627627	38.60578198	18.96358574	13.40064783	18.1125211	20.31383412	17.18701983	10.04199886	16.51412878	16.57877735	10.51414548	16.69560252	13.5129564	10.21303724	15.41921916	13.85045665	21.99087657	24.46775101	14.15407051	6.594009671	35.77612817	12.12148946	11.06685387	11.31214791	15.82752902	41.03743059	13.7386402
MAN2B2	5.124742837	6.301263572	4.685371641	1.350256682	6.283842927	5.289927529	6.572516326	1.808317949	2.50711775	2.795983431	1.855989454	5.048402365	5.47854672	4.178611787	1.578256992	3.378556901	8.777426148	3.788790623	2.507537324	3.877371481	4.776847854	3.24799018	5.217964209	2.242780767	5.750599994	5.756629618	3.757845464	4.440042858	4.008891184	4.98764408	9.375532036	6.196340578	3.591793508	3.197063584	6.803362528	3.437805624	2.385096199	3.047933855	9.715502636	1.503023486	4.055962333	2.494184265	2.179566223	2.83390922	1.811838062	6.266074245	13.34687101	4.841831584	6.933830504
SLC7A14	0	0.009052033	0	0	0	0.056831428	0.005020106	0	0.016664782	0.272639969	0	0	0.006207274	0	0.01065553	0.064715513	0	0.019578124	0.037218529	0.012610638	0.009706955	0.108334607	0.052187081	0.025503337	0	0.02672045	0.022669204	0	0	0.082296127	0	0.015072876	0.013651946	0.016532445	0.440085425	0.062476512	0.006415922	0	0	0.038367431	0.016236861	0.552272125	0	0	0.031258541	0.529312582	0.063733229	0	0.039163011
CLDN11	0.118782931	0.801333788	0.55679378	0.084208257	0.246451346	2.293407475	0.524625675	0.659522094	0.191742091	1.006020509	0.196708268	0.398855543	0.013279254	0.218653118	0.108098052	0.907543568	0.213743197	1.363673844	0.825638633	1.042782266	0.678524862	0.645142459	1.356811929	0.285585405	0.277826659	0.701430381	0.4658072	0.330804022	0.547862492	0.581622492	0.764592914	0.760143536	0.57867687	0.208876051	1.785147594	1.289319419	0.698749143	0.378409283	1.076696089	0.508284762	0.536607791	2.810626387	0.017769294	0.194596046	0.336340934	2.204766371	2.032575826	0.42759078	1.469992506
SLC25A39	7.081634653	8.288138442	6.521527609	3.714831601	18.09789704	9.254524129	10.25479048	17.42566751	6.790340882	5.786165405	11.01013967	6.452426282	9.489540982	14.97079799	12.71619535	8.315658277	8.349878889	6.992516298	5.937850056	9.214848335	9.122751785	15.37366199	11.18596276	9.313900644	7.423538696	8.76013557	6.349351583	18.3944244	7.732029196	4.658266385	16.55149411	6.230058882	4.67072356	5.717059285	5.458996646	5.411066566	4.468705368	5.612027532	14.29298892	5.306980009	7.9711879	3.319333857	12.51254135	11.82449026	8.817055607	6.151563328	7.253536006	10.52643244	10.09426037
MVP	36.42440102	14.48950164	9.668766136	4.284300007	8.255605532	14.20701745	15.07185703	6.445646987	10.10584878	4.523961524	21.64373945	19.12941372	13.30488375	18.09580945	9.959784417	12.78779553	10.12081011	11.48878549	6.962180373	5.89159079	15.87823288	14.79491894	14.14367125	8.25524553	17.6312758	16.75062292	7.910157187	7.769177333	15.25819975	10.45791979	28.97190762	18.28855828	10.90303674	14.16886228	10.93741512	11.14825863	15.67370732	12.19674168	10.22610338	8.066345142	17.24617183	6.382581002	4.180807107	2.047092436	5.207517867	12.17313105	10.42285706	12.84201579	9.22928707
NUB1	7.53502698	7.173819568	8.873521837	5.767883849	7.294295035	6.338652719	5.181053882	18.40074743	9.37609516	7.047265209	4.223810594	7.316501293	24.99283412	8.540224898	6.998115165	7.199917935	6.030082585	9.810331193	10.36305438	6.251941851	4.322736849	13.99852449	7.124623234	13.92360246	10.29661189	6.1067409	9.480712745	9.53916008	11.26237171	5.17072167	9.457212687	5.865839573	7.400949349	8.441219443	6.905660677	7.978942775	14.85378873	11.73093901	7.911827378	8.82647291	9.589676841	7.615510124	11.80251264	4.874744415	8.099684631	8.583503522	7.142121946	6.913554471	6.825898459
PGM3	11.40701251	7.583091206	4.152074234	3.109260464	6.712934911	3.06991131	5.242247214	10.70217519	6.188567463	8.1427708	7.799085525	5.124562453	3.698220633	5.202527595	7.859714824	8.41762961	5.492874886	5.495737465	8.300843252	4.425903002	6.57508527	6.768242112	4.549970903	5.399663426	6.682365826	4.761452882	4.953576209	4.325117233	5.641145464	4.020135668	4.709752909	4.83170815	5.649743048	7.789805429	4.341223817	5.420080662	6.024197015	9.289516234	2.316504898	6.176395384	7.221926269	4.893602631	5.708850004	3.524180003	4.549237785	4.121777896	8.491410249	6.442262552	4.593151765
RWDD2A	1.895105	1.373829	2.104139	1.15944	2.174773	1.161698	1.406198	1.347039	1.350902	2.840494	1.580112	1.481478	1.28081	1.62993	1.942154	1.41841	1.361436	1.742884	2.602357	0.96186	1.395436	2.341665	1.18891	1.120363	1.449343	1.734961	1.340103	1.173107	2.439117	1.219116	1.455546	1.356676	2.11717	2.709033	2.173248	2.150561	2.256047	3.137244	0.597377	1.879934	1.641229	2.086795	1.830647	0.718762	1.222719	2.217466	1.583377	1.406248	1.173802
CLK1	10.87198052	13.18940995	17.20446638	4.794441444	8.030531037	15.18063626	10.58973394	8.459377906	15.44671545	35.59378913	7.629858263	14.59940645	6.81544067	10.15183428	9.191395251	13.73302138	9.3691681	10.38116267	13.87570715	15.96761192	11.86411258	11.10719059	15.98400302	7.507062905	14.75579072	14.86698852	18.05618091	13.45605656	14.9372328	20.78981327	9.690200704	17.9045867	18.82171898	20.30296462	13.75051779	20.49211657	14.99985186	13.03071793	8.719230661	19.9045781	9.544910348	21.73751768	8.894845632	14.88242407	8.118207507	21.46020704	19.01018941	12.39222058	16.07859746
POLR3B	2.572558561	3.609945995	3.483655636	2.17765699	5.926724565	3.045322516	3.518399178	4.442057328	2.353561539	4.243486506	3.885639591	2.164093318	5.030281284	3.929774478	1.90313894	2.489691006	2.087100813	3.872492078	3.52018525	3.495009207	2.364740535	2.669646657	3.910304667	2.772029132	4.857810997	3.001801715	2.68372628	4.613857215	2.375525279	2.75672034	2.194363544	3.193891371	3.352254892	2.36069404	3.135696969	3.304727045	2.861894767	2.977972424	2.56456444	7.01784113	2.165206678	3.121630961	5.56977013	4.36987739	4.970820645	2.746758352	4.993087646	3.906918098	3.65825163
ANGEL1	2.281372798	4.345415354	2.69612099	2.757402374	5.106227909	4.676695911	2.283184211	2.367334309	2.995287648	4.816880422	3.005601447	3.113285275	3.493660879	3.653743761	2.398944949	6.074220612	1.396872726	6.455841025	3.431800634	4.111843165	4.299597693	5.550062102	6.716899969	5.438379891	5.034380697	3.756419183	2.307794041	4.680106387	2.764958763	3.234032923	6.906449629	2.621522226	3.712743336	1.724477091	5.709357138	3.077292571	3.814034833	3.25290501	3.27055559	2.1135953	2.814042317	2.701554207	1.441560645	2.519234096	2.689485589	4.963423485	4.012934568	5.858577458	3.656705565
RNF14	7.178439785	9.047704478	8.241464194	3.751589776	6.794648069	7.250249672	6.744107513	5.987112926	7.074383721	8.450026246	5.280707385	8.09169098	7.083411199	6.817288996	5.138410281	4.833413602	12.88758527	5.82562892	7.116713094	6.949738947	6.380693303	6.863222584	4.933023884	7.462798789	6.082081135	5.951727588	5.878333448	6.910007034	5.503914752	8.307117377	3.331688667	6.385398191	6.837672367	9.377283341	7.766829096	6.966210925	8.561835243	8.334474417	11.10342258	6.68142335	5.470059839	8.218110952	5.13753156	4.004997067	10.92142293	6.922163334	6.258325297	8.675631531	8.627721701
DNASE1L1	3.804705859	4.868856408	2.323272143	1.206298504	5.300254406	4.145608887	3.338501544	1.997485833	1.793179574	1.597674415	4.035587654	2.780967581	3.075591312	4.060349082	3.581010118	2.436549226	3.355905826	4.022171272	1.367058626	2.251810986	3.544173309	3.12869703	2.399373595	2.812480639	2.949989724	5.407112052	2.290389134	2.262021508	2.494554389	3.9405247	5.15684676	3.511169054	2.633572784	1.834786634	3.16389666	3.898324762	2.977542975	3.672732879	4.299162669	2.277536865	2.722362652	2.432227392	1.752290176	1.004176655	2.042144575	3.618791386	2.6018263	4.332729813	4.15051538
DDX11	3.086382216	1.690276099	1.47780521	1.852006525	2.194953432	2.172038565	0.82992405	12.34188309	6.599648546	2.09785927	1.871215183	1.67216368	5.355957101	2.266971725	2.455500425	2.237847868	1.395523391	1.778096093	3.989285953	3.139491136	0.63885696	4.944827122	4.276160498	3.190312527	2.197074591	1.057164551	4.365412053	2.495390326	2.630674506	1.325612159	4.231043492	1.117895715	0.922277434	2.133808899	0.866179317	1.359807821	0.957997023	1.781583298	1.077709335	2.59235447	1.721037749	1.644854725	3.017437399	9.277520313	2.541452772	1.476893938	1.624197476	1.989022352	1.000899649
HEBP1	6.212409741	5.760242524	4.651900903	1.323660941	7.755188175	4.292857569	3.139993528	1.645142887	12.43512694	4.273525209	6.27466926	3.345471326	2.330399058	4.711043936	3.841069704	2.072577659	4.332741065	3.295859065	8.768699377	3.218831229	3.269597881	3.350377499	4.758137109	5.439548148	6.094477155	5.045195121	7.167501348	3.42920034	3.726664595	3.455859216	4.988997752	3.949107536	3.175789044	4.929079415	5.943058182	2.539854655	2.799162972	3.226342769	7.153534336	2.270049838	3.230867317	3.325661704	3.167063172	6.325437195	2.962334237	4.543699567	3.886476655	4.211353244	4.06949394
GPRC5A	1.964774188	34.08989122	2.305947586	2.408586683	3.494568455	13.68594905	22.21681569	0.482388294	3.159758662	2.462853018	24.98126729	20.46905394	0.527295398	5.319853845	3.137069556	0.57422697	42.53270247	6.550702387	15.93210248	0.668325358	4.084188457	2.219678205	7.877217264	3.985667726	1.125100472	1.007821957	1.21126022	6.108979963	1.313549706	12.00156565	0.930586906	16.69350502	0.48159786	15.35072531	2.762540795	3.907409519	0.584560093	11.63978268	27.88765825	0.756038295	13.3549307	0.798672792	16.19153057	3.420109846	11.7280779	3.786950148	4.934311643	15.18663753	23.53646281
MAMLD1	1.623205064	1.167918287	0.151826407	0.050962747	1.158935668	0.411273026	0.499226256	1.098674383	1.238516136	0.914989854	0.361917823	0.087958227	0.202049533	0.292878766	0.564714757	0.261263547	1.017200004	0.198761615	0.276125596	1.131084853	0.559195154	1.05420909	0.398932895	0.355724916	1.082768283	0.769798507	0.629572142	1.647654609	1.080606843	0.15655268	0.639497155	0.516025533	0.351146614	1.065255749	0.898220023	0.581851131	0.638583228	0.288448725	1.087774807	2.632189136	0.716818267	0.413794694	0.647261376	2.122850625	1.448351577	0.773837112	1.744188499	0.884366025	0.65559331
CD6	1.268941804	1.243489488	1.347463485	0.187183274	0.202617019	1.23321027	0.545949221	0.866232716	1.095401576	0.160289936	0.247814316	1.135305774	1.750684707	0.645453195	0.402011767	0.647041137	0.202403999	2.323691908	1.215145008	0.179356233	0.717639605	2.451504151	1.932173943	1.702338342	2.046763211	0.414400014	2.681316258	1.54856197	2.235703237	0.408228919	6.626991966	0.399898961	1.475697269	0.414946342	0.582744229	0.847734635	1.472589184	1.570132387	0.456621618	0.469782333	1.731196585	0.627926178	0.229828411	0.098343578	0.184860553	2.600841683	2.559103827	1.3498751	0.627808206
TACC3	5.985974478	2.896606994	2.651514328	0.761899665	5.297409767	1.813903	2.687009507	5.699258941	4.466887831	1.133718327	1.594025149	1.495750782	8.285385446	3.662483626	3.630887429	2.898404032	1.544663992	2.975444296	2.709793717	1.250143064	2.150421798	7.656684754	11.60090941	3.815357808	4.795139006	6.368617948	3.24612617	5.121296064	4.155044587	1.794587475	9.238870176	2.746094227	1.914753142	4.291427693	1.95844217	2.332259704	3.131363933	3.199005371	2.247050593	8.791479371	3.544571842	1.189965543	5.868743465	6.656637045	3.463827783	2.845451247	4.580277916	4.26097771	2.00295627
UFL1	11.16861332	9.395934712	11.24175014	12.97941021	10.17023161	8.003116987	9.360431426	14.31672615	10.95710953	12.38285153	10.72054837	13.69086243	11.62758122	10.61310689	13.52587066	14.68632197	10.53762723	11.17955494	15.09934436	6.796904707	10.59937503	11.89142056	10.4336128	8.835396327	12.82453512	10.40223125	12.75823777	9.087361487	10.94658468	12.22852261	4.971246454	6.72853588	14.08982949	16.66438694	12.58825341	14.03681523	11.34898783	18.26807701	5.361724891	14.9096341	11.61154403	13.30049216	7.849273276	18.04418323	12.41113696	12.13742498	15.84902813	11.81504929	9.33021616
POLA2	4.431050314	2.613283461	2.039601368	0.814564231	3.344107911	1.901868604	2.427171331	7.338104492	8.794951892	2.15043878	2.499013574	2.161206969	7.60253139	2.463607747	3.399451032	2.830386106	2.246056833	3.650414745	3.6999678	1.971221428	1.426779622	4.931109603	5.057562234	4.490794473	4.060857563	2.278657231	2.697520068	4.529053367	2.773579784	2.011598144	4.427234343	2.307301938	1.826012417	3.012854851	2.189079588	2.294122514	2.531980976	3.115967928	1.211058412	5.239882046	3.565724101	1.238295258	3.892714367	4.460321401	3.457795191	2.987824488	3.112373307	2.720415984	1.931241181
ZC3H3	2.85037689	2.26940343	4.689466071	3.117775847	8.29078066	3.024125528	3.583871405	4.608405101	4.794983339	1.505754725	4.074287468	2.451226416	3.594159691	3.717782784	1.742275153	3.43404402	2.412318934	2.632673562	3.963154798	2.295910795	4.363465674	9.552855551	15.19908386	9.238829303	3.433091856	4.080836731	3.579611979	3.241612941	3.233516066	1.816595294	9.72197958	2.991325995	1.920713752	1.790467973	1.839450066	1.37778022	2.641683869	3.261526131	7.191284728	1.888645003	4.17671631	0.893795464	6.715872359	5.839292618	2.130361607	4.442562845	3.387950104	10.15526458	2.621789224
CAPN1	11.00748946	10.43891503	5.968907344	1.980979482	10.19616354	10.02269588	11.97075513	7.99352267	8.714527908	7.870503292	13.54181877	11.33569713	11.50058247	12.94423043	9.932978113	5.068190051	11.75176982	11.3217135	11.73441368	11.36860565	9.650364766	12.70373618	17.53288988	14.16355253	6.559466145	7.79019661	8.072159901	16.64355598	9.844900695	5.954132138	16.68294173	10.16424288	3.643889604	11.33698545	6.389889339	5.224642061	6.063760992	8.008919757	13.2940807	7.200519475	11.68684538	4.2943662	11.04042325	8.804579958	8.877059622	8.165089387	10.68119179	11.33147486	7.913441718
ACP3	0.474623908	1.228060016	0.34675607	0	6.250463717	1.098928543	0.840507783	0.181152942	0.092673397	0.350982878	2.307418068	0.115096818	0.484501143	0.948078504	0.095327195	0.144139879	2.180326906	0.891366409	0.338396592	0.192296565	0.743748246	0.414031019	0.150183391	0.169086249	1.293234417	1.468268803	0.816701088	0.190883787	0.366001798	0.294648779	0.914908688	2.059089046	1.028953577	0.724573736	0.805548255	0.778648144	0.515708335	0.186357471	1.616814087	0.376478559	0.589343002	0.316458848	0.056830339	0.073006606	0.067470587	0.488687495	1.590541817	1.24241733	1.064149116
SLC30A9	6.797668456	9.351584461	9.322265336	4.486249403	8.319442333	7.488088096	8.99739609	9.616063943	12.21752476	13.84773931	5.59176798	10.76024443	8.300662548	5.522345791	7.556080689	7.683681396	8.411654858	7.471071008	8.284457168	10.90931081	6.266218738	5.983463712	4.615397862	6.204275023	9.2571766	6.297547741	13.25554094	4.948568823	6.117745211	9.61795154	4.07325572	7.25148342	9.43609294	7.336326915	8.341858271	11.44336438	8.121239914	8.237474073	5.56497395	6.790739182	5.802443949	11.12701808	7.599038105	13.39385446	12.6615316	7.533417999	8.224505811	7.286820899	9.5722167
MTMR11	0.624085241	0.655930523	0.704162888	1.80724087	0.61723965	1.332902033	1.16008544	1.42976681	0.690534637	2.423455012	1.840243739	1.910624249	2.15491957	1.53924615	0.685940411	1.003175005	1.184870846	0.938490569	2.775228795	3.202508887	2.646818404	2.456964437	2.599276785	1.305559344	1.048844453	1.265942088	0.85229402	1.421188267	1.55944742	3.603327212	2.312268515	1.604375215	1.612638818	5.364015778	3.989707612	1.312727782	2.453474027	2.5245248	0.959041298	2.033019451	4.942921405	2.183967474	5.034535332	3.271804435	0.799914721	2.042114105	1.082650962	1.319847893	1.164885854
COX15	7.322979331	7.819121656	7.276722104	3.064114399	8.404818621	8.926300834	9.674233123	6.48210467	9.286117914	11.34295426	8.618540356	13.16138819	8.796476992	7.339175533	5.706760314	5.059460983	8.787600175	8.650236497	10.11294728	12.43765779	6.588551234	6.147682066	8.651076575	6.857343366	9.503631497	9.644747357	7.335040831	4.842709769	5.32131879	9.264426248	6.686525058	7.093146142	7.99418791	7.08914487	10.53700339	9.383803923	7.520049575	7.548989727	7.375043321	7.142816399	9.820608103	9.403807606	3.942739753	7.813145182	7.554138174	8.843681774	9.982788649	7.620724792	11.94838008
CCDC88C	1.270732691	4.893367889	5.935879528	0.632884545	21.61335876	4.217798826	3.473789717	3.323724804	4.683851323	2.91799188	6.359126172	5.015369328	3.417342554	4.365790002	3.220910207	2.578453815	1.495786592	6.985667094	4.239920105	5.269129547	3.179560925	7.352508068	4.431486682	5.654499849	5.226979921	1.520195498	5.180581047	3.898192286	5.186200166	2.966116946	15.12697998	2.050641319	3.523835509	1.12537577	3.182779254	2.981235594	2.939031541	3.112471688	6.895052699	1.520892197	3.421848054	2.357517434	4.968707193	6.351940255	2.001313909	6.110137858	14.03190559	8.185141456	3.922307726
YAF2	1.527238352	1.933522273	1.707026265	0.771742254	1.259018078	2.85098482	3.343083513	3.603830819	1.910920366	2.669667821	2.432111902	2.269897831	2.182135775	3.170098866	2.14300029	0.731344649	4.061923906	3.131505662	1.639143774	1.622608668	2.061635534	2.779652945	0.851435195	2.319452616	3.061684814	2.088217613	3.284315085	1.301339763	2.151302639	3.316280025	1.45246133	1.5782912	1.912254018	2.172560541	3.517606832	3.617397763	2.713293783	2.457245759	0.639877062	1.403175786	3.044269319	3.799538207	1.937749714	1.646401783	2.66511455	2.449647481	9.46681131	2.081403396	3.494060861
ZMYND11	9.038832647	10.30215767	11.27504674	6.253693438	22.10030608	11.38509348	8.035865661	8.208808695	9.72181793	20.71210954	26.20746844	25.0754564	12.88755701	9.177675895	6.986086122	18.7604472	10.57557891	11.19134372	23.04710565	10.48491773	23.14349881	20.95682402	21.4708176	18.83385406	13.06534104	11.27498661	16.22311299	24.03312859	9.690844559	9.502833977	16.07183052	9.58092953	6.743110013	15.39263435	10.41188435	14.43084929	20.43581354	24.60890228	17.79526476	17.28443274	13.48103829	14.40685442	37.43305547	9.814783511	9.913389093	7.679668263	8.749233986	25.14794035	6.475075891
WAS	3.314348965	1.263628782	1.808735731	0.022232615	1.783866921	3.820774938	1.392488795	1.952755849	1.704241251	0.409734518	0.764856047	0.836467727	2.104320462	2.215296961	0.759565343	0.765497328	0.412631164	1.39986379	1.06113174	0.85833082	1.829821614	4.725916808	2.27376029	1.694941111	10.49067223	5.79307351	2.778780198	3.776099703	3.846055399	1.107088467	12.00650372	1.477775687	3.162231359	0.523421195	3.345425439	2.31657113	1.98947613	1.58060065	0.934277512	0.716528707	2.466621213	1.172971042	1.317889348	0.409330029	0.403287925	3.832025628	3.424174573	1.727098441	1.220286762
DPEP1	0.035742877	0.422141027	2.242885509	0	0	0.512298022	0.405199974	0.566224697	0.321790231	0.193360177	0.149294264	0.552565078	0.051706533	0.095315661	0.215139898	37.86458643	0.119931361	0.412203169	0.370102025	0.063463112	0.947882402	1.229883998	0.369428758	0.461497585	0.664777661	0.557141129	0.213511413	1.65941513	3.687416102	0.988674407	3.573023558	0.282485176	1.009070362	0.247961627	0.2559301	0.566007385	1.24746837	2.407945734	0.858498105	1.365886652	0.381754247	0.420517484	0.118338783	0.058660736	0.149641985	1.696780052	1.841509095	0.04244254	0.546424915
BID	6.350421447	3.036961627	2.577721205	2.83548358	4.753248807	4.343670092	3.219442781	2.034311024	4.225433032	5.168412588	2.613752066	3.373146827	7.916514334	5.195681238	5.083321172	6.45910597	2.209194637	3.233000205	2.079541667	3.509326508	2.658365452	5.665762708	2.70705979	6.061206848	6.647675849	3.4200097	4.381485117	2.181893223	3.914558127	2.269299751	3.619334794	3.05533151	4.151117259	4.244995237	3.974235408	2.915260645	2.561303805	3.662311055	2.640456683	2.770770895	3.471921911	2.915871667	4.154770483	4.183044982	6.456901657	3.079048637	2.70871222	1.434428694	2.980367453
MATR3	7.752309144	13.45115334	15.42702581	8.693397219	12.85852062	7.649921712	7.639238969	12.06035875	14.6181553	20.72396067	8.425467425	12.68792366	10.51716633	7.271770745	7.859094756	10.52082456	10.23535408	14.45938608	10.3061537	12.56210994	9.089547615	13.79972329	9.639961668	9.252279788	15.04145826	10.3219726	10.28924151	10.45447578	11.82299125	15.87194471	14.36056966	12.5996996	14.08274389	11.68161751	11.43953621	11.29723333	10.42781075	14.10151148	12.71955978	14.43227411	9.147782499	18.65208748	15.59180426	9.9356915	16.17717096	15.94047679	15.7543592	10.66292338	14.22219226
NPC1L1	0.009846099	0.246420638	0.010676539	0.010078699	0	0	0.058547957	0	0.240733772	0.018587828	0.100008454	0	0.045404126	0	0.340132208	0.033880807	0.170154701	0.015747607	0.097138437	0.025071797	0.019330803	0.03737846	0.090848621	0.015452532	0	0	0	0	0.00573337	0.016145526	0.009001241	0	0	0.032531342	0.050675115	0.008491828	0.016366593	0.028205171	0	0.010042175	0	0	0.254138734	0.032764338	0.006966471	0.179117496	0.363984637	0.092345144	0.046184586
XYLT2	3.013734342	3.136079746	5.422581344	2.262446261	5.38961605	3.161455862	2.54531167	6.177001889	2.273138247	4.718344839	3.798912983	15.29156562	4.370236084	5.850458585	2.422123371	3.854433534	3.378776221	3.76529744	3.677976379	6.214819914	4.248284179	5.480169348	2.567291499	3.475429904	3.492550509	2.321127824	3.200104766	5.002543102	3.04970521	2.860732023	10.5897171	3.574102246	2.833868234	1.812135151	3.51074486	2.091402283	2.508159159	2.419026977	5.429651668	1.574796248	7.029418009	2.242511485	3.159832534	3.670065659	2.139592491	5.145179763	4.718098461	3.586019068	3.527901402
RGPD5	2.757475386	5.771646978	3.291843875	1.3711085	4.090552846	3.393711445	2.813513054	5.454965604	2.588033549	6.597914322	2.824876071	4.258648256	2.422784788	3.743601798	3.056405558	2.804574488	3.489368651	3.784931195	4.712194482	3.869021242	3.62932961	3.77037448	1.167293342	2.408008394	3.659400393	3.603135017	2.797239586	2.168464575	2.768579442	5.021043307	1.85463075	4.273693211	4.680409673	4.758279806	5.263941949	5.857002191	3.113697691	2.614786619	2.471398091	4.000177666	2.421291109	5.196510247	3.472719753	5.572350756	3.887799495	5.033631193	6.887432821	2.295544386	6.041775864
STMN4	0	0.032998044	0	0	0	0	0	0	0.037831879	0	0	0	0	0	0	0.110062936	0.029541178	0.027965463	0	0.020020572	0	0.023654475	0	0	0	0	0.07041261	0.036187769	0	0	0	0	0	0	0	0	0	0	0	0	0	0.089812682	0.050330443	0	0	0.046604399	0	0	0.021474832
NUDCD3	3.569869316	5.232612587	4.537844489	0.957122589	16.53065676	5.436820592	3.188556602	8.110862368	11.08390417	6.853850165	6.824899036	6.918412681	5.969309244	8.314836487	5.193844505	5.56525363	8.672637552	5.138554847	7.726831072	6.204998627	7.205667866	4.63552084	4.959887118	3.571943513	4.745617153	4.556115562	3.129888018	4.195424705	4.245256788	4.925129629	7.679433821	4.245433482	3.699620221	3.675440503	5.837769779	4.22679353	5.746722301	5.41267849	10.0984389	4.475929662	7.560578609	4.051388463	3.127053041	5.318142424	5.535529909	3.390383517	7.603872879	8.303759234	4.930984749
ISL1	0	0.855885907	0.021056787	0	0.405640292	0.086665672	0.041144309	0	0.0222368	0.021922813	0.01975391	0	0	0.440752485	0	0	0.067652363	0	0	0.191690227	0	0.054072403	0.028367236	0	0	0	0	0.210274254	0	0.080039511	0.120656526	0.223722367	0	0.052412024	0.072339138	0.079026731	0	0.025520017	0.984917519	0	0	0	0	0	0	0	0.044532473	0.072217127	0.089231325
CHDH	0.263229221	1.291605853	1.738336839	2.228658525	2.85813367	1.496177767	0.730543232	1.743753922	4.13003241	8.512627753	3.226738184	1.243632976	4.910691161	0.888007759	0.952411643	0.695257392	2.640087072	1.392659878	3.682163477	8.34537351	0.866200329	3.742825104	5.017482478	9.481852744	0.471821357	0.432846659	2.560641707	1.215771704	1.217809986	4.3479085	1.812684883	1.280349827	0.653941678	3.350823023	2.636922619	1.025383815	1.152348473	1.574824623	3.014719194	4.002681645	0.796296477	3.47221586	2.354369988	7.877400662	3.804950628	1.870982604	1.903080783	0.390653491	1.970877661
IL20RA	0.028630956	3.5783448	0.758609988	1.371303831	6.995838467	2.719125223	2.867464346	0.865916687	0.03288714	2.732805581	4.909545112	0.701929113	1.058586604	1.469419345	0.696786477	0.294621215	14.36866497	0.819125394	1.428687279	1.142941863	0.329894897	0.388283017	1.248043717	0.786641755	0.199361842	0.343740838	1.625955171	0.547273757	0.513204238	7.704926588	1.102769001	3.105428526	0.752852912	0.996180609	2.259437338	1.87812267	0.474220499	1.107056306	15.28073034	0.118909968	2.442808949	5.316409225	0.524910851	0.285337904	0.442255676	1.24849149	2.091420238	1.782692422	2.730910768
CLCA1	0	0.065087087	0	0	0.032543892	0.017110916	0.015720518	0	0	0	0.015733401	0	0	0.01565412	0	0	0	0.017275425	0	0	0	0.035748	0	0	0	0	0	0	0	0	0	0	0	0	0	0.08488168	0	0	0.955259063	0	0	0	0	0	0	0.024288859	0	0.011111843	0
CLCA4	0	0	0	0.028922288	0	0	0	0.00594226	0.049562938	1.447815955	0	0	0.528080903	0.059206106	0.036618628	0	0	0.062351341	0.355061521	0.072017877	0.084003933	0.048897186	0	0	0	0.011507248	0.210533356	0.096288081	0.312780834	0	0	0.031109532	0	0.02841394	0.446543125	0.038405593	0.11324667	0	0	0.04155483	0	0.053074188	0.029391133	0	0	0.1845808	0.058159435	0	0.072461531
GLT8D1	4.129010362	5.878111653	5.325787111	2.196351296	2.765401743	3.931860849	6.202122979	2.355702245	3.656718464	6.2153458	6.521748737	6.803673125	3.865749839	5.728545561	3.290040867	5.498770567	4.894399199	4.227467525	2.761675954	6.772859991	8.03289505	4.839115121	4.954676851	4.593297064	5.331689437	7.505591446	3.38594575	4.196520148	5.21184095	7.612805308	4.516821073	6.27159493	7.051593665	5.444926642	7.508500923	5.307417924	5.7855261	5.63254921	6.008683795	3.322773956	4.55735809	6.970990602	2.692840957	3.789057242	7.693693786	4.915541501	5.691321892	3.695439373	4.037641975
ATP2C1	15.65627067	19.01405644	9.085764728	13.70462516	17.00317719	11.21818325	14.34821627	14.14823072	7.920505299	15.81892473	17.18665339	16.7586629	12.30861192	15.60841101	9.296098089	16.75502635	16.0804204	17.39671894	11.86915632	16.98056542	10.96843558	15.79621791	10.67575232	17.7100884	11.61087824	7.297218336	10.77102925	27.5732985	12.34341057	9.767537745	8.83214617	13.77013283	8.279233371	19.53371301	9.36795312	15.16941686	15.53257378	10.58018527	14.89826293	13.33423909	15.64616777	13.22781002	19.03508871	15.32432322	12.35642384	8.857072263	11.93599125	20.88979215	14.64372543
IGF1	0.684471891	2.482752574	0.504963098	0.059868672	0.090798802	2.318623483	0.257099028	0.256867123	0.27170795	0.807456067	0.151217319	0.362878104	0.120718296	0.107360831	0.112167274	0.446928233	0.849304462	1.223783091	0.256602664	0.428711765	2.704888351	0.153877999	0.123937	0.289315137	2.297048149	11.3599055	0.913416327	1.61738624	1.460924894	2.349404076	4.092616444	2.084105309	13.34527681	0.102636927	4.016940956	1.675049829	0.800242533	0.689438532	1.649483532	0.323361894	0.346610716	7.521989354	1.18E-05	0.279807632	0.447466214	4.375277331	4.532402579	0.842248512	0.600661548
SLC38A5	0.676538276	0.568999014	1.896629451	0.044751222	0.171285573	1.30375496	1.839300737	6.339057909	0.604592586	0.171403234	1.790020611	1.800557105	0.84729063	1.638440656	0.489515229	0.66245384	1.223121074	0.958965479	0.880523075	1.217601062	1.900508822	3.99263651	1.060189419	1.103953279	4.005723327	0.963370587	0.475812996	2.291123925	3.67382565	0.958452813	3.317773782	3.973204735	2.814777131	1.575673941	1.201505221	1.360917128	1.639792364	1.221359649	0.193179467	1.589619984	1.766897885	0.74252961	0.888785476	0.469148845	0.423757166	1.209688496	0.616688744	1.469384068	0.565107837
RALBP1	8.67962816	7.08409142	3.607713125	2.341892612	13.36292479	5.354718586	7.079736589	12.85797253	17.62902215	10.46086081	11.89549017	8.702617309	11.43869483	19.09866882	9.450409968	6.318017501	5.599773561	9.557511792	13.53483311	11.00945101	5.725144149	11.16194061	8.93154583	13.00572754	7.643770057	8.213303372	13.41554295	4.216273676	7.134580248	7.418261248	8.100941261	6.173979829	6.112544016	10.56979707	7.048735924	6.324006056	5.770768999	6.963425597	8.458770063	8.970362034	7.242685135	7.114704797	15.77516933	10.72205818	10.58105379	6.164965004	7.121186336	6.49760906	4.429783623
RUFY3	6.155813357	8.103646056	8.300280804	2.754556857	6.325704628	7.581374256	6.942733282	4.860391123	3.243432437	14.55687964	5.924936564	25.68023971	5.607021926	5.351417361	1.684631269	3.562442227	4.989339074	8.009787307	9.547421096	10.38697252	7.898738931	7.975187078	9.356166873	6.522786377	6.302404122	7.349933157	9.761436862	9.165242327	4.96839054	15.66792218	5.707223806	8.292701159	10.04994804	10.122014	12.26410296	8.400357261	8.061761126	6.633234274	5.139118298	6.547596657	7.874077578	12.92997052	8.100818761	11.17957662	7.181563611	10.86474032	10.88081343	8.772810228	7.807355734
CNTN1	0.641699505	3.420778012	1.018139225	0.033868624	0.10884733	3.959602766	2.852809322	0.121008605	1.463840444	2.13596428	2.546437103	3.615844057	0.186075915	11.43871137	0.257310059	0.518786883	3.701718247	0.352252772	0.219340605	0.372233588	3.348358639	0.192910359	0.394515527	0.157761287	0.081888611	0.286435684	1.086523124	1.162493532	0.417971674	3.054310021	0.907314073	8.652769941	2.54670067	1.253940954	4.286108821	2.399656847	0.979605078	2.230842869	0.872132228	0.436996171	0.179778466	8.073762401	3.052846998	0.246375379	0.809952287	1.87855994	7.04459128	3.246848722	2.288269584
SLC11A1	2.195689756	1.543860935	0.328294012	0.226051304	1.827916775	6.973859655	3.029849522	2.637450634	1.155812614	0.06624629	1.396800891	0.382490208	0.702604327	1.857701042	0.588555988	0.663430222	0.452361619	0.909090258	1.018829032	1.322660204	2.376207335	4.541594285	3.224321736	1.04959947	23.36293934	8.03876282	0.357778125	0.623057656	0.571657857	1.029547895	6.814622254	1.625181524	4.647252662	1.968463681	1.077659426	1.335602732	0.906022106	0.400537343	0.345681451	0.683432103	1.524122587	0.084016663	2.488982542	0.640168622	0.358520972	0.444938143	0.200587946	2.421816873	1.242354199
WWTR1	3.209491681	8.494673592	3.024131469	14.61651811	4.439990477	9.047428311	7.948778796	6.670559768	4.771165813	11.53944525	7.749603512	3.876355805	3.85154082	6.818772877	18.6498027	16.47685454	6.124434659	8.18997228	10.6222602	9.645178766	12.69289714	12.44432937	10.90578225	4.975894376	6.113023989	7.441345014	5.98847051	4.795694147	6.326233094	9.761268489	5.538025872	9.623262149	11.51194389	10.13181396	12.31445054	8.223758128	9.016165223	6.109673107	9.448434983	20.59907499	4.41333877	10.60910246	12.18112073	4.76328133	9.753627737	8.6669119	12.58240035	7.949782339	7.76416175
AGPS	9.905458049	5.863787656	3.191794415	3.382468945	2.071204347	6.263165333	4.963074313	4.635098091	8.680407946	7.534847342	1.822741965	2.840698462	9.032413949	6.410657362	3.936546685	13.99785854	1.423084656	7.638485454	5.082116718	6.020860123	4.984657735	6.875984847	4.849648432	6.131614147	10.53739605	9.799822027	5.473302734	7.533886734	6.018834321	16.43991679	3.373577239	3.496160957	10.05337577	6.322627202	7.016729829	7.099570722	9.925621017	8.653727068	0.871501816	13.08566192	4.530064124	8.933267383	1.351447829	5.120321201	8.547576146	6.892914962	4.022979251	4.308428132	4.417859919
CXorf56	3.256623757	8.173354116	4.967314826	2.170747664	10.83644425	5.906991371	8.609666859	9.794608769	7.974717102	6.456930683	8.568073805	6.583514506	11.29434553	7.663672791	8.598866543	7.412941522	7.13784769	6.993281174	6.129903051	7.810714305	4.201363436	4.591575594	5.084523099	7.940805001	5.463913437	3.737959493	5.868147344	5.070528639	5.762375904	4.983621178	7.093644792	5.746704084	4.708710087	5.220480774	5.175737759	5.528013522	4.792411329	6.769206688	8.632256718	10.67154028	6.525348918	5.325492014	8.848201028	3.043946086	8.45137081	6.304970085	4.881636831	8.785242178	3.66428358
ATP1A2	0.009136855	0.201179525	0	0.025103758	0.058674707	2.039004771	0.119941792	0	0.058235036	0.206440425	0.071463625	0.04224214	0.02061581	0.008301928	0.035389713	0.030799337	0.503064507	0.397677555	0	0.297645324	0.890212269	0.059795618	0.062395727	0.011149288	0.031326976	2.678553178	0.289176349	0.038813775	0.405121196	0.596188082	0.080083867	0.072966591	0.693985372	0	4.524388091	0.072018906	0.012535955	0.081615327	3.756672883	0	0.071940095	0.628110952	0	0.04540109	0.192683463	2.016202337	0.134987224	0.018414013	0.623873346
TTC27	9.330066546	5.130428461	4.954777442	2.017373675	5.071857588	4.614035384	4.519092643	11.44285653	6.62876085	10.4416934	5.970619231	5.078912835	12.35609338	6.731522851	9.996548661	6.012638088	4.513516512	4.924557796	13.53586833	7.774063073	4.422961216	15.76838608	6.647609504	12.70472827	7.476995817	5.614792691	9.174462811	8.566439767	5.50753605	5.395211052	3.638733175	4.678795237	4.960171843	8.121907954	6.087950776	6.625679548	7.287966416	6.538955319	2.868108827	16.95324369	6.577507355	6.661098443	6.860066784	7.144855624	8.322757465	7.02213317	7.195588334	6.166422356	5.41319417
ZNF582	0.805596447	0.828053296	0.62751783	0.114521675	0.783024841	0.759225886	0.587613391	1.785421816	0.649088487	1.206577345	0.480610466	0.724807196	0.925124539	0.856781148	0.32527453	0.788210156	1.085457568	0.711195399	0.377525905	0.96674426	0.65129125	0.879540181	0.13410208	0.168506038	0.815181135	0.600313711	0.550941555	0.261148351	0.795833045	1.427104718	0.332881104	0.895171884	0.750998947	0.23582086	1.589131977	0.707457886	1.062777582	0.954916566	0.940805738	1.567350938	0.478428826	1.624136513	0.72729283	0.606585272	0.082503792	1.280859998	0.533573643	0.388621872	1.322573873
VSIG2	0.069394047	0.260223221	0.0886954	0.049548385	0.389624145	0.758220542	0.151983078	0.068119877	0	2.072627559	0.298430334	0.253364338	0.225717483	2.100015857	0.09007187	0.085804182	0.052587807	0.452935704	0.243606907	0	0	2.903791959	0.265442933	0.543628577	0.260045249	0.207311348	0.136017689	1.058614652	0.409402293	0.314961656	0.391638559	0.145522628	0.860413224	0	2.572753829	0.219110872	0.016723902	1.084263464	0	0.035533486	0.255377089	1.587120774	0.052305027	1.106196765	0	1.509021839	0.311248804	0.181926735	0.301338036
PHLDB1	2.912548247	1.724941365	1.369781129	0.807232434	1.626088862	3.203658719	2.973628759	0.609900163	4.961635301	5.666956852	2.251608465	4.061889786	0.657209439	1.376243199	0.875021615	6.4408199	2.404192542	1.982829796	2.015080266	5.200738412	6.135603898	3.356799597	1.111460917	2.315181433	4.870948078	8.260793116	1.794103963	1.696820665	3.599361409	4.300226718	4.860656694	4.584853155	3.822861507	1.162381107	6.428877875	2.949250172	1.851532876	1.85179126	3.345736192	1.141969061	3.801618906	2.64278203	2.351417959	2.480346937	3.121393229	6.252887285	4.841665435	3.783562307	2.709943213
MARCO	91.56377864	7.516325481	2.388569275	0.173992913	1.408444994	19.2175993	8.116285608	5.181621443	27.14033944	0.143310164	0.808519426	0	3.668430361	0	1.477276137	0.440088545	0.277561323	3.424713959	1.932003332	2.900097228	2.905044212	9.663681503	6.452346966	5.193211405	32.57105873	18.61520497	4.041434965	1.456411061	6.387103813	0.061181795	51.47024971	3.216072614	24.82669656	2.02508388	4.586320202	3.242648148	7.315770502	4.884020569	1.695752013	7.076911147	3.234833539	0.489382354	0.20330863	1.111916577	0.829740468	13.23990663	0.306751702	2.072540013	1.048593267
CYP24A1	0	0	0	0.013327395	0	0.049373068	0	2.285148836	0.319287317	0.026664304	0	0.021201358	0.076172208	1.673644475	0.064167029	3.024542232	0	0.014003112	2.565645166	0.081484673	0	1.907311749	10.39101359	0.072142944	0.133232262	0	0.067807128	0.139600033	0.044512546	0.119411371	0	0	0.097568155	0.073258085	0.114158503	0.05053765	0.136421012	0	0	37.11544497	0.016297681	2.734145003	0.165322916	0.056564104	0	0.093677885	0.018786065	0.014623155	0.053368028
PRDM11	0.237734253	0.18593273	0.387519003	0.135638197	0.216536983	0.444340728	0.389782943	0.48376972	1.601942373	1.815593721	0.303924855	0.465431262	0.26708234	0.999820869	0.575339783	1.056102146	0.169243785	0.558599288	0.595003317	1.93616031	0.650444058	0.408899272	0.611533292	0.37520961	0.591740107	0.497838266	0.899399933	0.731884946	0.4296899	0.652377694	0.759765106	0.280892744	0.607683376	0.266546962	1.023829306	0.361885754	0.682401905	0.36544552	0.393751602	0.453811241	0.403930583	0.889108997	0.580567388	0.590723843	0.264249866	1.143634892	0.594155078	0.386057085	0.468691202
SYT13	0	0.100198937	1.099224622	0.23966355	0.282059822	0.019663661	0.071634752	0	0.071223156	0.816472485	0.133367494	0	0.117292494	0	0.491155265	4.130774415	0.063548885	0.295059233	1.895059563	0.698870031	0.521854248	0.826635299	0.423253327	0.085117836	0.01343851	0	0.30921282	0.329013996	0.252965494	0.459372288	3.026082237	0.03255306	0	2.222341602	0.084669254	0.015951711	1.452826881	0.038325835	0	0.013484032	0.172893975	0.292966164	4.698102379	1.033370232	0.027812121	0.856554715	0.049250196	0.114687301	0.111984425
SNAI2	9.961359008	5.491080937	2.509902095	1.800966126	1.414713901	6.295769734	7.423085235	1.696592713	19.50043486	8.910720716	5.061356542	5.533220757	5.22292335	41.42652271	11.63023398	21.00818103	3.603503256	2.134105661	1.573849328	24.99462476	26.65155929	2.717167443	2.221363393	2.102309767	22.28392673	12.09868224	6.71391208	3.552477312	3.156613605	9.894035467	5.371530471	7.40297445	22.86301421	4.042105863	28.58181335	7.750782381	6.314855876	4.850405384	3.163314266	3.253021293	4.132771258	18.57818989	3.165685047	1.154224503	6.825455181	7.411795349	5.213150889	3.684556987	2.476540344
CD74	569.5653868	220.8614112	222.8842166	17.97559637	57.24452358	355.736475	142.4728769	211.063694	357.9834711	32.27833407	80.52511468	126.5700862	404.3191949	165.8157208	184.4768909	79.39152392	122.2590556	224.6967772	126.3819745	80.82670277	219.7629143	378.6771275	256.3019352	242.5800518	259.4824492	183.4144328	209.8781626	333.8339576	276.6440529	114.5767155	670.6088626	221.7163415	222.3957341	113.2315251	346.8598759	263.4176486	295.640983	311.1395341	51.55148018	161.1350834	383.9778207	110.5206032	49.99518987	23.4640203	29.0433132	377.3062972	229.2409663	170.3897692	220.8172442
HGF	2.36600791	1.526594784	1.301929708	0.196514021	0.321920537	2.200868488	1.19663812	0.236293466	0.312849457	2.458458609	0.413693822	1.274721332	0.254632382	0.500443724	0.242123044	0.376939317	0.533143684	1.654852175	0.427182304	0.819738995	0.867505937	0.46867256	0.38201822	0.431718541	1.220950736	1.998090592	0.766074551	1.463003847	0.71108672	3.142486215	0.929912658	0.96964258	2.385742185	0.669804074	4.490210076	1.846354496	0.695069572	1.245618363	0.299666522	0.517718152	0.77054929	5.09776317	0.15906199	0.19659556	0.676413569	2.113105484	1.230323712	1.065324081	0.786584571
ZRANB1	3.9021321	4.537374141	4.836133497	3.372683872	5.093158662	3.750831904	4.588536198	4.233428577	8.988261719	8.112540327	4.139094936	6.123178381	4.829404696	4.492902875	6.513888498	8.620259281	3.897509423	6.469748981	12.19317242	7.910810645	3.63158263	4.790881716	3.197540806	4.020620201	5.125839897	4.575102515	4.854505779	3.058721326	4.121323471	6.641929886	3.950468114	3.72223163	5.180201438	7.874506241	5.941504226	4.958869583	6.595152504	4.516674048	3.810900108	5.27104641	4.638545263	7.196392722	5.154243259	9.496978925	6.983581166	4.790668601	4.977108836	4.499310833	4.205375216
NCDN	3.224363112	4.18456364	3.092551392	3.263880656	6.915909048	2.555547029	3.581850515	5.141249684	6.382868958	2.545163152	2.455398915	3.087511007	5.189619096	3.152263239	1.361908647	4.770120681	2.783926497	1.853553652	5.300445138	3.481602809	2.539421431	6.998604867	3.37149746	2.680131993	2.754143021	2.468194959	2.000013591	2.832368131	2.848124786	2.251897998	5.003226227	2.481102475	1.910905998	1.804825639	2.767504711	1.072128125	1.937963924	1.83615975	2.901957519	1.362484152	2.921615443	1.838023596	3.212012748	2.317848611	2.441710016	3.715792008	4.88428818	4.887364942	3.240628439
ADGRA2	2.443599301	1.969785184	1.551198705	0.983217178	4.579254039	4.546612405	4.471651792	0.806581277	1.72015391	2.365120769	3.613248606	3.124240976	2.1405633	1.501806711	0.727483065	19.81959601	2.494260286	3.911406484	2.571985596	3.844900481	7.854025769	1.916648574	2.945133733	1.509761832	6.200321859	8.959577227	2.759267026	2.828827018	3.9330271	5.687078522	8.589281382	5.568445244	5.83808872	1.367087969	11.88916225	3.637350319	2.230294391	1.493991595	3.969490912	3.135297214	3.210521478	5.653599424	1.761820297	1.818389551	3.778970998	11.31646437	4.589468989	3.102870132	3.636692437
ZFP64	2.067377693	1.145678071	2.180017373	0.743436333	4.061100597	1.96272552	1.736408539	2.410509352	2.860587342	1.859086244	1.492895222	2.241077858	3.259279311	2.934913899	1.696815542	2.261697153	1.960113806	1.43978851	3.318282173	2.060556761	2.457492432	2.727069188	1.956550725	3.021253835	1.723010279	1.355847993	2.773945298	3.93249289	1.72679677	1.928142594	3.266980032	2.361848779	1.502988622	1.54154473	2.283640975	1.402644555	1.571403109	1.704449715	3.125369582	1.457811584	2.47795593	1.817006144	4.965685578	2.500484951	3.281892	1.805509809	2.561964383	2.288582484	1.599156436
MNAT1	2.491682841	4.489169275	3.552831326	1.970029186	3.88140787	3.545158713	4.043983872	3.420262971	2.679909041	7.903393642	3.796850284	3.432388051	4.255809551	5.200419655	2.592690703	4.714934415	2.884285692	2.623971365	2.352536894	5.090660452	3.741258649	3.670034612	2.13629326	2.588084961	3.634410265	3.530169943	3.589551411	3.237347135	2.710552981	5.72576432	2.676224074	3.460225455	4.098327023	3.842603518	3.820662818	2.933158344	3.587915892	5.967224133	4.493218724	5.415936929	2.843011733	5.249240747	3.48996732	4.082098764	3.114066701	3.227007991	4.542222564	5.618333123	4.097813445
SAMD4A	2.34328204	2.383401638	0.959016747	0.731379951	1.56043652	2.40951229	2.28678774	1.401335474	0.97568741	2.581596337	2.862141338	1.269909769	1.557135296	1.572196862	1.35833149	1.766552929	1.249680302	4.375922465	1.204434459	2.133670293	2.945088046	2.549901014	1.215708431	0.503070359	2.115290969	3.425338234	1.107954026	1.021742531	2.54099641	1.357137859	2.560215305	2.139346758	1.999653034	2.567090606	2.955187697	1.391633887	1.582447483	2.542684191	0.954920846	0.450680333	1.250468387	1.956216076	3.241238368	0.426446059	2.159257419	2.330966132	1.909620456	1.222918849	1.993539134
RUNX3	2.562173983	1.348484134	1.608814516	2.296486053	0.860164728	2.177559778	1.264437602	1.878119414	4.964801393	2.45976062	0.996302074	1.214802031	4.824009156	2.528865667	0.633879859	10.93330041	0.27160455	3.196461084	2.885122945	0.543808014	1.655953715	4.538553848	8.472569371	2.977015331	5.1284788	0.854036345	2.732676966	1.719217848	5.852146459	0.566723591	5.109924023	1.200793923	2.078681514	1.686017465	3.017887089	1.467588109	2.182157254	1.866200485	0.542507702	0.856610831	2.583713896	0.856668096	1.343155142	0.519374185	0.616805828	3.589212122	3.42627372	1.786070916	1.892068604
MRE11	4.455955976	4.49397791	4.952922886	3.019024491	3.371748281	3.781967157	3.560317322	3.309508895	7.608614033	9.982511564	3.726725198	4.803994345	7.92273911	6.10269547	3.036330796	5.252761824	4.340645965	8.417774789	6.061328112	12.44585753	5.577299697	4.20988521	4.866510559	9.437584777	6.035062567	4.805718195	7.908916227	3.757215468	4.495768181	5.750586168	3.482631839	3.832627449	5.815060111	5.978255719	6.241294964	6.287824216	5.367364995	6.02296872	2.832670014	4.205330937	5.600718226	9.85371824	6.752810514	6.0120719	11.61852996	6.065018594	5.197859125	4.404451085	5.394989556
PLEKHB1	0.22073756	0.454860693	0.122471812	1.913101234	0.222105805	0.280840118	0.334121908	0.667304551	3.684769446	2.725369201	0.098661204	1.703457075	0.536831039	0.102338973	4.543553145	0.195730267	0.112880883	1.306809554	3.232791759	3.203915375	0.13501246	2.309953737	0.777875772	8.921604034	0.958764246	0.597249316	1.453502286	5.129957777	0.470504098	1.97111205	0.459765176	0.129822964	0.381750036	2.397483422	1.108011038	0.389927347	0.961988217	0.324067559	0.190506549	3.741352711	0.32882727	1.293537923	0.278521705	1.334130252	1.643915159	1.188880766	0.61093574	0.236495531	0.136323447
SERPINB1	17.84550951	13.32667935	5.607284035	3.029099746	1.890367495	13.28790113	8.342529814	14.25495418	6.936900402	4.866692078	4.928947785	10.98664847	25.68167479	32.90926773	4.07924516	6.497508519	4.773218372	10.3866288	9.181290739	6.343697587	9.677222636	10.43036553	7.083390698	7.82854312	31.10915598	16.45111556	7.99758584	5.887582796	10.6261363	14.34991709	10.77796192	7.334551986	16.80157386	7.271485736	17.17224915	15.40203795	16.06973213	10.94083168	4.906945366	11.93262026	13.18488793	9.817776036	3.700181318	5.05127213	4.909344493	13.31570581	9.412365444	11.20873638	13.94864664
CYP3A43	0.01306692	0.159036623	0.029252642	0.006344309	0.037910312	0.060568052	0	0	0	0.273688217	0.02854198	0.045684214	0.07130673	0.07073408	0	0.015890557	0	0.109713353	0.070647281	0.411899942	0	0.057021597	0.016797527	0	0.020091131	0.05520243	0.06119524	0.02384101	0.023488592	0	0	0	0.022325807	0.015919278	0.162965496	0.064217474	0.067990214	0.017745614	0	0.042805603	0.050839672	0.03924417	0	0	0.060542799	0.049739223	0.00398683	0.015465174	0
SLC7A9	0.071794133	0.019275276	0.075359706	0.020383389	0.143001253	0.076841834	0.166529214	0.13133577	0.058492854	0.399668063	0.072985086	0.186737199	0.1123207	0.082994046	0.136509746	0.162051567	0	0.337186938	0.148542601	0.271920585	0.108438114	0.520171363	0.058734131	0.194847637	0.028067811	0.028078738	0.197379129	0.259904729	0.081974218	0.411590519	0.084834355	0.029820746	0.078434387	0.079115261	0.092382688	0.069610074	0.516704277	0.111161734	0	0	0.129634642	0.18850892	0.135507985	0.265695643	0.029737642	0.201716858	0.021380985	0.182056884	0.040600528
SPAST	2.013848276	3.162435212	2.215695355	1.763859376	3.429455767	2.91338186	1.492641925	3.113304212	3.052897745	6.456983917	2.239804043	2.595034594	2.216739521	2.171390986	4.892127993	2.38161413	2.073735025	1.668989995	5.400511447	2.691030948	2.124067731	3.427078681	2.35922113	3.110938451	2.10005528	2.590904917	3.272995647	2.211451551	1.833520907	2.180944391	2.008487238	1.606775094	2.018326408	3.969186453	1.872811666	3.248172733	2.979595984	2.163561707	1.668489524	6.323844847	2.923448588	3.15752012	3.415654982	2.693757775	2.881039561	3.374656853	2.937590452	3.564093936	2.941138495
NRXN3	0.176143162	0.350135736	0.083009651	0.006815243	0.5308602	0.269988187	0.215685282	0.013664607	0.04297549	0.687941888	0.126298954	0.070297688	0.042728788	0.465328466	0.040846474	1.347188966	0.137480018	0.250805031	0.059378855	0.475590081	0.219651849	0.077909324	0.164722652	0.019621008	0.095659652	0.083664618	0.130424372	0.047910772	0.081670614	0.524605592	0.26015718	0.270776201	0.08811374	0.041182082	0.194829975	0.304192708	0.124857334	0.226014313	1.103270864	0.059845506	0.181784236	0.364999192	0.053919377	0.042390489	0.046102489	0.204565048	0.517686732	0.042396417	0.221973765
OSBPL5	2.530798848	3.695431275	1.573884213	0.794655693	6.524507376	3.788196982	4.877194036	1.381652226	2.625981207	4.638597049	7.230732124	2.349836775	1.622072322	1.2318398	2.36900989	6.193243148	7.402073054	1.978015795	2.886829518	6.210607578	5.071648632	2.172785162	3.374163706	3.415054209	2.335576427	2.833466661	3.298052446	2.583152745	1.854595586	2.182734925	5.202867366	6.418373777	1.704848235	1.349298292	2.180794541	2.611513984	1.08314772	1.89770643	6.216531285	0.65409726	4.178310299	1.398411554	3.914781872	3.10032708	1.418793966	3.689451327	13.26808894	4.28444423	5.886668108
AQR	4.00302068	5.931056375	4.818303915	2.538037068	4.182486924	4.97716116	6.007235823	3.619881745	8.421694192	7.618766197	2.646096255	4.77939073	7.611812702	4.245809238	3.768031285	4.737526803	5.979128015	5.576482349	4.935819757	7.12089867	3.460525991	4.263711427	3.649871227	4.52534632	6.734013736	4.137163008	5.811555464	5.414361567	4.555444176	6.201228401	2.979972394	5.067740448	6.183409229	4.737461363	6.04732959	5.681045356	5.906715611	6.620389812	3.886122746	6.665370858	5.804210203	7.302634821	4.856166551	3.782563336	6.623077574	6.735446384	7.327583089	4.866069888	6.353529144
CPS1	0.08407904	0.199461927	0.065579198	0.033374994	0.057945645	0.380427517	0.430540309	0.04747171	0.204250686	2.05354039	0.321401507	0.240095507	0.023275897	0.131370144	0.252063909	0.170068048	0.157177366	0.295838747	0.074736403	0.715154788	0.647528536	0.197571898	0.146564109	0.148128947	0.860356932	1.270550442	0.320100886	0.146509084	0.121890579	0.305786958	35.27591395	0.604983828	0.848284746	0.862038776	1.938921862	2.609370674	0.221153673	0.303178193	0.322498438	4.586884543	0.145689248	1.330240198	3.16112079	0.190059152	0.312940583	0.709214058	0.374695128	0.111978531	0.230040177
C8B	0	0.039829763	0	0	0.025027148	0	0.116338311	0	0	0	0	0	0	0.019158479	0	0.026756232	1.340941342	0	0	0	0	0	0	0	0.337339761	0.026795536	0	0	0	0	0.057252666	0	0	0	0.052365595	0.042927243	0	0.015119459	0	0	0.051394715	0	0	0	0	0	0.027342811	0.250577318	0.03162323
FHL1	2.470162014	1.347920384	0.58059783	2.423654215	1.527444405	3.188886308	3.172983822	0.489272836	0.906998382	1.906872458	1.770590563	1.420946747	0.341432776	0.567889944	0.284658088	5.633272668	0.691438605	3.991833409	0.945767354	1.368875661	13.1481646	0.601642203	1.117700779	0.534128547	7.474546583	87.20503329	2.295179577	1.000205644	3.529322938	2.133914086	1.507501745	2.795578473	14.0158379	1.182578785	20.23467604	1.645646994	1.567731782	0.755115324	2.476838957	0.593124695	0.589365876	2.868104626	0.822032925	2.847321819	1.69744446	20.93220553	2.484949615	2.478983417	1.653226042
RTF2	14.52451921	7.295320585	9.828650968	2.1740297	12.06704657	8.076250286	7.876994104	7.425087343	9.159042845	8.046630712	6.990442089	10.771143	12.87318284	15.04043107	13.78240347	12.73513607	9.283563485	7.8333567	12.48626685	12.14810684	11.40890524	12.9721034	8.294448972	11.60226204	10.91935531	8.330338393	12.14998087	11.35409416	7.034401982	8.391813504	10.66884985	12.35575798	7.85028584	10.11617034	8.880398373	7.386573795	8.106346123	8.109491032	9.628504814	16.17623667	8.580012829	8.166229116	10.11790515	5.621326343	12.23255489	9.115402174	6.730039266	8.615835327	6.169261531
GABRA1	0	0	0	0	0	0	0	0	0.015703171	0	0	0	0	0.025784149	0	0	0	0	0	0	0	0.016323162	0	0	0	0.021088689	0	0	0	0	0	0.007415676	0	0.050717742	0	0	0.005692122	0.06731961	0	0	0	0	0	0	0	0	2.758104006	0	0
NLRP2	2.042564192	2.383533104	3.9784835	2.544585079	0.026578302	0.438316552	4.454139105	18.327895	0.127980009	0.018610284	0.12753571	5.302848154	0.541113147	0.092427777	1.650349664	1.474941834	8.758475348	0.788127304	0.534898438	3.295782318	0.118256266	4.716876201	6.025698862	6.807567705	1.269641991	0.241972819	0.338092715	9.037636474	3.491969912	1.161588378	4.807495006	3.144656647	0.227691296	0.132666577	0.435227701	0.405605665	0.27260362	1.956661051	0.194291724	0.098124584	2.601875953	3.071523714	0.664671068	0	0.029114946	3.842768062	0.499368719	0.290734687	1.867087069
SLC45A4	2.051946019	2.091048883	3.480202239	2.190242544	8.216902347	1.391493184	2.114774674	3.058132871	4.006480903	20.57632373	1.808397184	1.930141577	1.792280846	2.803354597	1.351971306	2.370641327	1.271973108	2.821400617	6.097399641	25.25708091	2.075991584	6.69766896	13.06882096	5.395768606	2.938380309	1.643467018	3.630576493	1.591501862	1.855734458	1.742925998	5.883809972	0.974092864	1.234161745	1.144288856	1.655633191	1.024225127	1.947785706	1.907828294	2.081302929	1.098762206	2.101400902	1.536315395	3.108744615	10.38861852	1.16126731	2.695885886	1.713779945	4.669525432	1.504072191
RNF10	5.656365336	7.010504526	5.380576544	2.71043782	19.20267826	7.593393272	8.775775359	9.508711569	5.42364661	7.629097917	10.17258956	8.128074698	7.195953456	5.000547564	2.901420625	4.551622602	8.375669519	7.568775788	7.980688004	7.052042679	6.946995926	11.15169202	7.832391267	5.899398018	8.222881792	7.297583209	6.505083014	10.51801896	5.886826645	7.454751951	10.3050253	8.052172034	5.589504371	7.441410071	8.023904793	5.345915396	6.275934414	4.929745495	15.86708974	8.562766897	7.387106775	6.128611851	10.35642553	6.936559815	5.722694777	8.115265028	11.74622383	7.961382898	8.879733059
ZNF839	0.640842039	1.470547728	1.392718236	0.124964158	4.206110398	1.315081105	1.412038057	1.47337121	1.449454261	2.054065653	1.995750357	1.230982071	0.60056943	1.283747842	1.054250757	2.423746187	0.73909219	1.184103806	1.374887628	1.325904306	1.317008055	1.639524045	2.692078999	1.305454301	1.378267602	1.18051067	0.648626216	0.716525731	0.957601895	0.820224497	2.471575756	0.886288956	1.114117464	0.636236959	1.7287965	1.015513272	1.104227398	1.671450902	2.25348187	1.224126553	1.218088155	1.94943831	1.13025029	1.26051388	0.870342508	1.79274138	2.163770765	2.304584929	1.62056927
ZDHHC6	7.120043938	7.850562605	7.136935298	1.787005802	5.860827681	6.795007541	7.046371839	8.268773385	15.78776491	9.897019634	5.255082228	9.587321461	7.152130669	5.609977037	12.15197133	6.901201507	5.908609744	6.955548168	8.93104234	11.65794289	5.829174818	6.190652903	8.651145016	8.370820723	9.293908072	6.92435382	6.609522231	5.024960987	5.768915625	7.19651168	5.142206006	6.611142026	8.195578657	8.128344724	8.139433886	6.416920812	5.967870475	7.231138197	6.524662127	7.029415443	6.862054267	7.321594539	6.402541213	13.26164422	6.928751995	6.947554169	7.057471709	6.334693729	6.377595979
GRAMD1B	0.555290505	0.536023594	0.403366893	0.185186744	0.288045069	0.839316736	0.246921397	0.465836872	0.387908992	0.124572368	0.200060773	0.206148452	0.619787776	0.468494344	0.080190199	1.663607848	0.12518188	0.432349629	0.300894087	0.154791657	0.316037928	0.980814043	0.372470056	0.457010896	1.098097687	0.352544398	0.370834488	0.383310587	0.538131755	0.18291914	1.006507546	0.176218222	0.384450689	0.098158519	0.699292817	0.890269404	0.808697434	0.386579149	0.250612672	0.209852918	0.835187328	0.529166806	0.243703906	0.10465318	0.041436402	0.79826416	0.382761701	0.783662723	0.463982625
RNH1	9.149058532	6.387046076	3.743204966	2.572275843	4.132177331	6.002410397	5.872099193	3.32324223	3.823681126	3.851561048	4.796607199	4.572758963	4.473399381	6.909953649	3.764117625	6.70802569	6.003630635	3.683584154	4.485564488	6.93879107	5.747731705	4.540194036	3.310715293	5.301509893	4.970636613	5.338387617	3.96368779	3.78355936	4.813207661	4.95366671	8.774460772	5.485516778	5.237516311	2.476613139	5.676979932	2.659775002	2.601885773	3.523737239	7.984542064	2.574763189	5.524966914	2.225810939	3.506662545	3.196203391	2.460537614	6.909970476	6.153871073	4.953178003	4.709509361
NDUFS1	8.992151134	9.72345227	7.301559578	2.333916685	8.676435483	8.573155582	11.51150073	4.594024434	17.07578501	10.94510777	8.363236641	9.042291574	7.689481698	5.589262829	4.715973049	11.68845171	8.19165075	5.579683867	12.15375903	7.440401715	6.885289848	8.38904153	7.710068987	8.933212804	7.381792599	6.574856829	7.288558813	8.16132876	5.699747107	8.458986123	5.730999062	6.170388234	7.094323548	8.375643092	7.609841961	8.349133848	7.140542192	9.012702651	7.716853464	8.941949318	6.709676104	7.485696624	7.591256243	7.692976826	10.42426132	7.542944236	9.199741655	9.185590336	11.51817038
RB1CC1	10.57798607	15.22307907	23.69469891	17.52917935	22.02990558	10.09419755	12.11029389	14.78367863	17.98283749	20.99937786	5.773321912	19.881652	12.53768019	12.38764297	17.41679589	13.42112534	10.80667413	16.05931968	22.48994122	15.4754745	24.11425062	15.30838838	13.82996827	41.20991047	14.54330164	13.38235413	24.07560018	30.39250577	13.95187623	14.32048502	9.753167985	9.830787842	13.20226051	16.13750425	12.30117049	13.83028315	13.96262165	10.34267307	10.99760572	23.07346592	13.45242147	17.00040947	22.02354258	16.41774518	32.88484966	13.09312774	10.63086691	22.44115945	10.2701035
ERP44	7.682837	8.352944	6.641028	5.927239	8.20814	9.646605	7.220738	10.36188	12.461004	8.605758	7.960841	5.763445	10.523447	11.254117	15.238959	8.358088	6.530573	7.735878	9.178946	8.698145	7.891471	14.059902	7.072075	9.291462	18.253529	9.480491	7.406516	13.952211	8.537826	7.20756	8.587557	6.705882	10.767327	9.108355	10.286942	11.64566	11.808384	13.334851	8.416744	7.723094	8.128351	10.566181	8.628933	8.69022	8.326253	9.560289	8.457237	8.887148	11.856382
ALAS1	11.63629962	10.76136291	7.758396896	1.253996763	11.89067764	9.987266649	6.514622973	9.998083665	9.875268043	7.707149669	9.202774379	7.294444817	21.8493595	11.60429703	9.259587739	6.665498831	4.348161967	10.65677037	5.817099368	7.242437819	7.542529812	10.95256183	9.71625152	13.32284207	9.414961116	10.36272452	5.93017388	12.14021569	8.101947761	7.809956869	17.11107517	5.7400528	6.775085799	5.080244577	6.388800666	7.714850724	7.877082282	13.0294942	4.061869785	8.774874769	8.357734784	5.109910735	9.528365828	4.461432446	13.36178811	11.84109726	9.181976353	5.252680107	6.679926501
BIRC3	15.14114837	10.83742433	11.58058178	1.131282298	1.246929932	10.15787137	3.014634449	18.2276288	45.23647666	1.668249878	1.61579799	4.108973669	19.0481377	26.82716877	8.845967328	1.830454034	2.962431013	18.30246394	10.97320147	2.010516296	3.989536688	31.59309035	3.37561294	13.94101632	22.13947276	1.93449353	20.547423	4.853121064	22.83903828	6.245866211	5.147441825	3.363603993	24.7704844	15.10404097	4.182274517	36.27571318	55.87091179	15.42865229	0.825423038	8.59557432	30.24450317	15.75372461	1.720809937	2.31241821	0.723722733	17.28927356	19.64116602	9.912214877	21.69709911
AKAP11	8.014962	8.909717	6.325166	4.221227	7.037042	9.320986	7.858936	8.44804	6.760583	16.654612	7.827273	9.383089	12.526957	6.173254	5.259829	10.699725	6.729634	13.610206	8.598296	9.829245	16.454262	13.245882	10.813751	12.291982	13.650023	10.616452	13.323402	7.922456	8.549044	13.413157	6.687793	8.497078	14.797026	11.385421	15.832712	14.459467	11.949841	10.394665	10.389405	10.070883	9.73832	15.229896	9.05274	6.39335	10.11559	15.233754	12.44229	7.274715	12.843467
GLRX2	2.932626314	4.792073877	2.925113106	1.075292608	8.43363547	3.33790822	3.604885785	5.943592555	4.82506279	3.80571751	4.357554413	3.786422182	4.887049067	3.768609056	4.268937585	3.970292159	3.678583874	4.438796176	8.429715049	3.179166149	2.929551405	3.52947656	4.738671021	7.90329014	4.23653762	2.422181263	4.418316337	2.363649241	3.29764653	4.592405907	1.733657487	2.820953362	4.325279359	4.955697541	3.468219329	3.829383442	3.651949087	5.884895451	4.326340975	6.287683171	4.279033921	3.425417092	3.682664852	3.468770305	11.2706757	4.844594555	4.615287493	5.182586521	5.320220691
SNAPC1	3.977354	5.665863	1.902029	1.005875	2.988108	2.485315	3.007678	3.16773	2.544852	5.909764	6.095305	2.283825	4.033531	4.451193	2.038329	4.778263	2.835823	2.446417	3.463583	4.887817	2.886493	3.103132	1.889822	1.664621	6.056647	2.981844	3.974859	2.602863	2.483974	2.821217	1.963892	2.628275	3.775254	6.548281	2.350356	2.408822	3.687828	7.034649	2.591963	4.791667	2.870166	2.743309	3.753517	2.624781	3.746988	2.655406	2.946561	4.272615	2.540257
DERA	6.034799089	5.727786499	2.690239628	1.224686789	4.315678973	4.234338895	2.675648857	2.627269541	7.197293567	3.94280046	6.702879414	3.117157055	6.174541864	6.49893139	9.629000623	2.769174883	6.366933501	4.058640781	11.50563205	3.483471336	2.832943109	3.414709671	3.732656044	7.326030714	6.001817246	5.354022923	12.4855485	2.750741756	4.80178141	4.461193198	2.499626309	3.636564909	5.287045276	3.461041537	4.33472772	3.74733108	3.452916725	4.56986924	3.946384644	5.012974806	4.71458202	5.124267069	1.762340556	7.125359928	3.546657501	3.382879001	3.877367568	3.457898944	5.446029445
STRAP	38.57410644	27.73924955	17.52169064	25.95385425	20.51212699	17.11347764	15.96458719	20.61711657	75.44710631	20.74779539	29.7749109	15.85222655	23.29436274	29.76361158	44.87813155	17.377623	36.66166069	28.09430277	64.24751133	18.0608549	15.32803687	16.85692496	23.08191478	40.76060186	29.80885389	21.24996723	57.96984698	23.00938883	26.4754824	18.55277638	15.27716001	17.71595534	20.53271314	20.86349833	19.45297448	21.50489145	19.05322909	28.54400102	13.93668708	25.4230633	26.51737451	16.18712347	19.92931231	32.39637897	33.90159906	17.90562673	23.66991755	19.66168426	30.63947207
ABCC2	0.276968938	9.88420028	0.721051554	0	5.332652387	11.62674366	6.55502217	0.163407076	0.207207792	0.419221813	4.184326727	0.322241573	0.251823097	0.421795132	0.24797236	0.299244827	4.477080788	1.122586677	0.3149933	0.27040699	0.344380745	0.375144676	0.140568544	0.09331544	0.347468046	0.61336245	0.320917422	0.14648573	0.284262656	0.421132192	2.980790313	2.662810306	0.454052191	0.16313395	0.45941168	0.307418186	0.330859898	0.437097818	29.24467129	0.011736349	0.320751209	0.253601972	0.120464431	0.108441684	0.334425006	0.469275513	18.72323428	12.60114813	14.02140823
DEF6	9.683915494	5.421493518	7.448416527	2.415166059	9.437722769	7.903331914	5.261149599	7.156100626	9.069612929	8.61845375	3.253304652	8.240811275	9.728024879	9.813097454	2.649703703	2.702745051	4.225545826	10.86019179	5.473538005	6.41092619	5.056206448	11.14571156	6.437913796	10.89967116	16.57074186	6.012437323	12.38969473	5.340723934	14.80164246	4.543083883	24.13708535	4.51207233	9.839167672	2.613575842	5.822012399	7.130433347	9.166131265	8.34707069	3.581458611	4.153778141	10.75422815	5.764659648	2.66878051	5.331764335	1.996921384	12.95130594	11.27970446	7.204051217	6.856856809
PLEKHO1	8.0107937	3.376094202	2.534396959	0.666743653	3.931872867	5.525210587	4.495270058	3.645969322	5.886114305	2.002776476	2.859853545	2.948868887	4.099079563	2.115680959	2.125506298	6.812504647	1.700629748	4.543798792	2.722972171	3.33269287	3.676444461	8.546167368	3.532197113	7.791101809	6.392538173	5.76679588	3.940984365	4.63968249	6.486591996	2.490509619	12.35362722	5.33299485	4.600836335	4.381085359	4.416003739	4.611775535	3.325591304	4.082659705	2.118288472	2.619947195	4.573261608	3.506189639	2.211520237	1.751370561	1.361158315	7.329318685	3.535518491	2.304527222	2.878871679
GCLM	4.093308105	4.400654042	2.029660013	3.96598524	3.251792273	3.362318491	3.800901858	13.62393688	2.941467717	3.49084146	2.823066214	3.853789406	8.240377454	4.092099197	7.846940921	2.096400624	2.588801646	5.004755937	4.593405319	2.574393271	2.607963686	5.348072328	1.867584401	4.439140038	6.982225099	4.785705025	3.379995617	3.206841175	4.430687208	3.355889527	2.326090825	3.327247022	4.323511056	4.664938695	3.942388015	3.273137483	3.235509405	3.937087438	1.814785903	8.126625619	4.238817599	3.899756877	2.710800686	1.946893275	4.449994003	2.997271611	2.190910048	6.589285118	4.509998523
UBR2	13.10233992	11.86356573	14.70735937	4.611004296	13.76484997	10.60421834	10.18527493	12.64805034	12.34179378	16.79169774	10.500178	14.91303638	13.09610386	12.02998507	5.302599973	14.19515265	10.75384524	16.44756194	25.15533686	8.42291595	11.19103288	13.33217682	11.34317575	12.47738464	11.27000118	10.34024265	13.45082707	8.04032604	11.14662844	12.25083576	9.734169866	9.60838268	12.06101727	13.91878724	14.04927	12.59503611	15.71005965	14.35248074	9.253584428	13.96180182	12.14224637	16.02854429	10.25924258	6.917089138	13.82372851	13.88361892	13.50576377	12.60894562	12.77695362
EHD2	8.950691823	3.255878499	1.610673513	0.503600575	3.955446022	6.252109765	5.556855046	0.429566708	1.408686774	3.994285461	4.050235263	2.510356088	0.897103838	4.256719156	0.406273803	6.847322873	3.854823992	2.765350932	1.781677559	6.898705288	11.4716107	2.31059784	3.608742202	1.004121672	5.463295343	18.01849299	1.593994772	3.298410184	4.037461376	3.875370211	21.14301983	7.891878224	7.355788662	2.626302645	12.53369577	3.330908346	2.013368167	1.753027789	10.9199122	1.4408348	3.365443225	3.355484338	2.681869688	3.423672764	1.855746053	11.4521786	5.428126721	3.401001253	2.744618199
DEPDC1	5.741640701	7.20742605	1.231147267	3.954996026	7.37207592	0.80881893	1.145874859	9.041604398	6.997439654	0.962297138	2.964403311	1.555170957	9.626273856	2.472027244	2.647516676	3.583760358	6.03595744	6.017183211	3.748736911	0.599156037	0.644668917	5.990635398	5.082067482	5.880076404	3.145462759	2.084312849	1.318708677	3.949629724	2.103793378	0.793840192	1.218071918	2.065363916	0.689831158	5.288939355	0.459560696	2.688144873	2.543495921	3.355536392	6.291455189	9.549955865	1.713316293	0.492521916	6.110093557	4.197227562	4.388354686	1.341609727	1.889055137	2.827693033	1.183385356
CCDC28A	7.223092009	4.433412099	8.516765549	11.28553172	4.797380267	7.051432924	5.37749368	4.880039328	6.39851821	9.362919217	7.507764796	8.789008536	3.613774514	5.169176898	5.571622267	9.695835405	4.414423019	5.591284001	4.903884562	4.707926504	6.205173652	4.524525895	4.956465956	5.222488892	6.850517195	9.882384682	11.35633985	4.307293705	5.804514414	10.99064314	4.442277773	4.354784456	7.198294143	9.724289777	8.095505734	6.277045236	6.467805119	6.037316885	2.719913391	4.62286372	5.541705859	10.35210078	3.218088604	4.586195603	10.57718774	7.511107034	4.566876233	5.384168803	4.696463238
RRAGD	2.109620415	4.722854856	1.535543814	4.023170191	17.28916046	7.833460576	4.484703856	8.834411122	1.046971175	3.755907155	5.688513306	1.1852986	3.192902703	3.249379623	3.847924571	6.063025837	1.443872035	1.845333243	1.783836215	1.816478595	1.565121057	3.555117133	2.41595567	8.906609695	6.315734615	4.757980185	1.841089521	2.452035585	2.03400458	0.996661159	3.421578229	1.710895175	2.484635416	8.847123738	5.427293432	3.300570282	2.756474907	3.678072847	0.940123738	1.534126045	1.453237962	2.7274287	2.170947755	2.751993377	8.705554083	2.667662291	4.557317382	2.338093901	4.835039597
HSF2	1.54627223	3.192066088	5.6700362	6.599318338	2.559180598	1.670629197	2.005821484	2.742633097	7.218488177	5.089100418	4.71751944	2.540396299	2.721216272	3.266730712	3.559110166	4.81063554	2.939330994	3.632165299	3.834738873	3.568853771	2.288269112	2.45011958	2.272955772	3.284692597	2.737440028	1.948706082	5.363484177	2.504666473	2.285600886	3.282103782	1.250479837	1.881317315	4.128044877	6.812940986	2.737725353	3.519753311	2.658330799	4.811126893	1.001312037	6.068519561	4.139228979	4.510047673	3.845373972	2.746428679	5.226793277	3.551686786	2.431543895	4.244016031	1.720965141
PHF20	8.231536206	7.993581632	8.85317931	1.368460779	14.4782728	7.104528139	7.991672209	4.209718201	8.766889349	7.873849646	10.14165977	7.371853943	6.41541165	6.53632737	2.800618347	5.198062843	11.58808458	8.484188645	7.287643526	6.940068113	9.227878766	6.217486708	4.266066811	6.747424271	6.910716157	6.109709622	8.016946111	6.689303076	6.07734982	7.854392886	7.540251481	7.94041669	6.489711014	8.377365051	8.135880629	6.98844529	6.935527728	7.948457477	9.776799832	4.09868802	7.426218005	6.334798189	6.910969944	4.527797392	12.0860011	8.668094395	7.63849454	10.28830768	9.014509407
HSD17B6	0.391831606	4.049854849	1.468694114	0.491773213	3.500707294	1.448318473	3.161185397	0.865885885	0.869783068	0.457583889	3.419939701	2.404541408	0.170057225	0.50130002	0.179687897	0.448759258	1.636985599	1.549639171	1.038991367	0.127038868	2.667991506	0.534044387	2.26998684	0.289809767	0.491936976	0.296104735	0.129081531	1.763860576	0.617134447	1.900155066	2.316825007	5.189381853	0.634903005	2.031362917	0.333266894	1.328554267	0.956682608	1.727003681	0.487746834	0.44722412	0.947933727	0.078127585	0.955181241	1.14098119	2.145084864	0.142823644	1.235682468	1.967469642	1.116248598
NR1H3	3.624292465	5.755098128	3.929318249	0.87820854	5.323829907	11.03261316	4.191419756	3.780716045	2.983385649	1.782030109	2.899500641	2.177188937	4.723937594	2.098175546	2.423549561	1.913621066	2.625634228	3.245750926	2.822279017	1.641204507	2.779546408	9.438907818	3.43611148	5.147979865	3.914138816	4.196260782	3.504463946	6.032961833	3.487590575	2.640087915	10.28298724	3.172069064	2.949807667	1.668585977	3.441299019	2.591745882	3.77168537	4.345727896	4.613491002	1.854843664	4.335717211	2.243935021	1.882105092	2.070368764	0.911013011	5.072767441	12.25322621	3.237604895	4.227894828
TYMP	77.13072783	21.02085164	34.50465595	51.15445434	22.11504342	47.95016094	35.55489142	78.49399807	42.2239606	4.689360669	19.75749325	25.09927855	159.7132572	72.12554322	114.5896702	26.74588185	11.74772538	22.09791859	29.90942941	13.2482732	28.8701423	93.66451632	46.46304536	118.7750826	80.52015865	34.66742536	27.93548496	48.47981846	52.49341053	16.38434759	107.4027104	50.46927176	26.04608547	26.79093193	8.436975506	40.44371373	40.08928363	33.46486699	26.77045442	28.46910572	86.78190275	10.98580868	11.08564764	10.54352289	10.00048337	46.71801976	28.51754928	59.72267887	38.32559833
NCAPH2	10.76719628	5.174746093	5.729672874	10.55751197	10.56168121	6.061819928	6.881225267	15.49079875	18.60548165	6.637895686	4.634354795	7.160081091	10.41549338	11.01709805	19.31607983	17.0364179	4.869092255	7.703067228	6.694189456	6.891645153	6.496797162	11.86396442	13.9670569	12.69716289	6.034016573	5.743847036	6.916577332	9.86651719	7.133172024	4.356266972	12.77509614	7.032273166	4.300202059	4.842166525	4.139112447	3.939426143	4.575010913	6.212489728	8.449299845	10.01897184	10.49405988	3.585193591	4.685402188	10.01090924	7.35052327	7.356930716	4.276128987	13.22368155	4.681213282
TOMM34	12.7335	5.483449	5.684669	2.688484	10.677508	5.584735	4.425136	8.522652	12.945457	9.697864	5.358437	13.93457	14.431259	25.593651	7.451509	4.78777	7.671406	6.926746	13.862291	7.637652	8.5729	13.487106	9.503175	28.315809	9.247471	4.013483	12.565206	10.866651	8.153258	6.26425	10.933952	5.95258	5.185892	9.02302	6.425989	5.348651	6.503294	5.314211	4.648201	6.220597	7.412592	4.261328	11.985071	10.238709	24.705637	4.660479	6.228916	5.993948	8.253106
SEC63	10.82728511	9.583841169	23.0692865	14.12795585	21.11721727	7.618732601	9.289025696	11.14347101	27.63666642	10.28985494	17.08835217	9.385904456	11.29514917	7.709392016	12.80106287	12.04389955	11.43472112	13.19690893	13.86692897	8.982830606	10.99504147	17.19664257	12.49654871	8.539442495	12.54980344	8.59288679	12.17009751	10.87367672	10.14987007	10.65496295	6.631621015	8.212723832	12.55071911	20.40786173	11.63123651	13.28854491	9.720967169	16.95485755	7.227841886	9.628000166	13.10480787	12.21620289	16.76703252	18.17951126	18.07879141	10.71517011	15.47364565	11.81057932	8.003974756
KPNA6	11.26945165	10.53888236	8.935664334	5.238150861	12.83413513	5.76635572	12.07894447	6.636538295	14.22505644	8.49882292	7.154130241	11.70814086	8.154623751	6.158714328	2.874458723	12.23061453	10.15516657	5.616664978	13.97130348	10.69700171	5.850813142	9.165454897	12.33643716	10.67032111	11.48019531	5.542342451	7.01244737	6.094411139	6.985600362	10.36929809	9.469748637	5.599014226	5.611770337	13.04802867	12.11577654	7.443737425	5.560280261	9.759913568	11.42544041	7.108939946	10.99273945	4.613678825	14.35626029	8.174221864	12.6240858	11.05615132	11.9399718	15.47652717	10.62686977
VIM	82.4501687	81.55775572	59.76897125	49.96597983	52.99088562	168.5261323	181.9046148	65.87191699	139.5305924	142.3567244	76.7734385	67.70473818	40.10590183	48.63941092	59.26196141	481.6029806	69.43505433	94.1909059	150.4179987	291.6593623	212.9110739	250.7428936	44.8389231	74.75319918	224.7007317	250.6813441	67.39100298	85.95840715	111.4560368	120.5451525	216.5824206	173.3100762	124.9287472	100.8147378	275.0807229	106.3213032	89.1503911	87.44072164	50.48567909	164.7301104	81.69097236	86.83017583	278.2918749	95.84650766	65.48799588	145.5483403	49.60709287	65.15022576	69.32871833
RTEL1-TNFRSF6B	2.269846411	0.665707061	0.956702014	3.127536724	1.981845015	1.766732703	1.174237284	1.593889516	2.266183603	1.420230404	1.622119923	1.059701965	1.117477823	2.516250304	0.677896844	1.266658559	1.238184243	1.157274536	1.311349978	2.084758481	2.141604707	2.84732135	3.144736064	1.300389247	0.850732469	1.238113082	0.93857121	3.582510045	1.246009892	1.404150424	4.514522676	2.042280213	0.962487153	0.544724425	1.137536128	0.787529271	1.291146291	0.806169912	2.978626167	1.032680078	3.119358678	0.543675481	3.321502992	2.484928235	0.994090805	3.695884869	1.915554034	3.691703419	1.315290772
FAS	8.185551499	2.63609179	1.73360834	2.925608484	2.524322353	5.496311009	2.345637046	5.779917386	7.58465496	2.596843848	1.481669166	2.594835928	22.25590359	3.986957779	4.152025588	1.305537234	1.753716146	3.896426786	3.454417226	3.714544838	4.577125346	2.459159866	1.716497128	7.312104647	8.872788067	3.178521459	5.581372793	2.197084725	6.446303687	3.819443703	3.600408481	4.893546831	6.313389084	3.648690676	6.678767118	9.117939533	5.312520345	5.544208997	1.652495931	8.449380955	5.533362205	4.172689557	4.749226966	1.388363777	1.786226192	4.467898124	4.842361189	2.228021123	4.757387472
RNASET2	4.44957203	4.103279984	7.297716803	0.986523058	6.123482605	10.23025308	4.021143034	4.234422304	3.424833459	3.313143243	8.151295433	4.182501684	3.698553927	3.346362941	2.028644324	2.00182749	5.929471284	4.903292086	4.94397271	2.428134813	5.558559454	6.642541059	4.863642057	7.229477867	7.04608507	8.096509135	6.417611522	5.03523089	6.138200993	4.627686351	15.99487511	2.754568576	6.30203909	2.250800798	7.020055156	5.098072461	6.561122989	4.581287146	6.055302654	2.656794945	4.641152811	5.267823403	5.133147193	2.316711346	4.288983924	6.726538337	11.07935901	10.01744141	3.394760328
CD44	22.19965098	16.52258505	9.739539961	6.590842874	15.03960017	8.578884232	9.955351612	27.83296071	10.43508863	10.66215137	20.58042261	5.156355396	13.53055248	13.73127924	33.93449135	2.888449298	6.349277306	10.38512388	7.030551474	17.94170546	18.90704242	14.18641454	8.166564663	6.916319726	27.7843457	6.540611265	6.727179158	5.287018241	10.12966135	10.74935843	15.23982032	6.735986918	7.660013786	14.41072947	11.31697735	11.30960451	8.90002566	14.05164461	9.456158973	54.69631221	10.98626038	10.3180527	8.309398857	8.64493087	36.54173297	14.70883271	13.24525354	13.47770301	10.48625368
KCNG1	0.396196734	0.268157335	0.209692834	3.140600608	3.683477637	0.096091826	0.041011141	0	0.311429653	1.585299047	0.012833621	0.008604344	1.577252676	0.92893782	2.983599933	1.084286454	0.877231946	1.071762576	1.019056904	1.555636339	0.214740476	0.533260632	3.663490464	0.57569518	0.198151207	0.111227363	1.132835217	0.591205659	0.520197321	0	0.010757697	1.018124997	0.148757431	0.735328404	0.00815869	0.109535125	0.351002511	0.013577093	0.916522649	0	0.033297677	0.155535557	0	0.273309256	3.127339052	0.056997417	0.240080136	0.021365602	0.211364779
AGPAT4	3.743379607	1.605564369	0.872542053	1.49138952	0.901310215	1.906572805	2.029012382	0.909626355	5.324821888	4.42975767	1.709040905	1.851071573	0.863693095	3.026691145	1.051461875	2.730254437	0.728505568	1.918043787	4.455610206	3.173712979	4.782787331	2.394593924	2.048455795	1.659186348	3.758453871	2.464721016	2.938059463	4.20810778	2.205180053	1.742319905	2.244365236	2.098019906	2.493066575	1.915289721	4.338699877	1.823904366	1.795171133	1.640521741	0.937602486	0.780581968	2.129494827	3.63400907	1.964841594	2.696950174	2.947795441	2.255276546	1.319414718	1.780487463	1.197582622
SLAMF7	3.021151154	3.979853265	16.16421825	0.212816579	0.599020552	4.863908581	1.385420164	7.740661741	2.657197246	1.602555705	0.529081974	4.121656662	6.241571754	6.33722444	1.61021731	1.747776244	0.482814977	10.29800031	4.211577886	0.381623113	2.625869761	12.69005058	2.975313192	6.840825192	11.27216257	0.703814318	4.145305363	10.06395735	17.40184774	1.636198839	17.35700265	2.10349922	9.450909711	3.267995871	4.186563647	11.07214909	14.01710357	15.21595349	0.318609699	5.523751172	8.894611934	5.317061265	0.821958582	0.343170628	0.472778083	14.10733053	5.470786435	2.381304201	4.599353223
BTN3A1	7.148058144	3.314377324	6.157258575	0.95499936	2.468868599	4.595940316	2.318017665	5.381245835	3.877746808	3.043906713	1.98446766	4.446644084	8.974510341	4.613670455	2.619705539	3.905439031	2.357037781	5.983086737	9.905197598	3.835733889	3.509910417	10.37044775	5.425424826	3.876562723	5.584871885	2.919770966	7.19371897	4.116555724	6.219245506	3.000125801	8.611199188	3.112962235	4.438021235	3.177954556	4.978695788	5.482350115	8.793831163	9.430662984	1.091516793	3.26964187	8.641856283	6.447182154	1.477615042	2.273371103	1.291961664	8.095989277	4.666818423	3.691391719	3.625828664
MIPEP	3.642730077	3.15019392	2.420600065	1.039501368	3.783199776	3.290323135	3.115047205	2.262632055	2.778751411	5.099547532	5.101768612	2.75581379	5.323194701	2.609843601	3.758173537	1.707194815	5.678614188	2.498093181	5.512320308	3.642317517	3.270702565	2.345173433	3.997303021	9.267988041	2.449525668	1.872302715	3.411440108	3.929155467	2.343570377	6.053694295	2.2424192	2.701239631	2.784105292	1.748966265	3.649445786	2.326725275	2.777897496	4.906039785	3.726154128	4.865781369	4.468078586	3.703974654	1.871796033	3.561577149	3.397788465	2.677122405	9.615279572	1.792438124	5.912662287
PRKCH	4.235579534	6.5451962	6.222008739	0.410958421	4.486454954	5.116170009	3.09425359	3.194259747	2.73731661	2.357057997	6.042707271	5.649184775	5.426066011	4.066190888	2.824911312	1.766639501	3.274179228	6.981979556	2.696200421	1.863169326	3.824988825	5.352270074	2.461350514	2.961958166	7.4946875	3.178801841	5.970016671	2.22792103	5.233617404	3.579484011	5.343324076	3.337128252	5.431165428	1.647432318	6.002716406	7.291310251	4.981628942	5.88288535	8.823972276	1.670019235	4.787995585	5.023735724	2.805925742	0.944963479	1.652959038	6.246676333	6.410079397	5.095957405	4.338244638
INSRR	0.094532	0.049243	0.031879	0.005565	0.265053	0.100399	0.067838	0.01151	0.205788	0.051685	0.071311	0.097077	0.056896	0.024689	0	2.29809	0.029932	0.010205	0.024236	0.017338	0.098119	0.085892	0.054893	0.016322	0.02858	0.07053	0.009222	0.107337	0.016047	0.063358	0.282772	0.229896	0.344797	0.059138	0.282884	0.087415	0.029197	0.044505	0.026745	0.014338	0.054957	0.296383	0.067467	0	0	0.229225	0.027111	0.095012	0.027735
IFNGR1	24.38572996	24.15590291	15.04881815	12.65518714	10.45491511	26.76884105	29.3458265	23.887151	22.35302872	15.72925428	21.03030721	17.87674788	29.119443	33.1267433	12.60099064	16.14701457	27.01150264	22.52916268	19.71456275	18.86866981	38.87534263	19.88795275	20.45621239	13.3561528	57.90799323	43.95123734	40.66097658	15.63365344	24.32851216	22.83498411	15.60921547	18.97135151	36.89687184	40.25783576	37.98373466	62.80448314	29.42886421	23.32776595	15.83534104	27.21434341	63.97670022	31.34537338	21.8917497	7.118418899	13.38694693	21.39857	23.96469871	40.83073195	28.61963888
B4GALT7	2.608996637	2.376462658	2.447735076	0.518919133	5.389571433	1.687000869	2.691486025	1.381827667	2.095148181	2.449223067	2.286567938	2.307062406	1.60966701	1.667417777	1.088979662	4.010101372	3.32679954	4.247977519	0.835652757	1.925436757	5.28282913	2.485453603	3.602702912	1.547698607	2.71406157	2.152679985	1.752998538	1.419517116	1.87587228	1.634593123	3.584850736	1.86526547	2.008588419	1.044371932	1.680267958	1.335923766	0.96180146	1.048069886	3.771306796	0.851522398	2.208094866	0.936140702	1.799632009	1.392249138	1.160323556	2.742230364	2.049808345	1.503421851	1.782111614
SH2D2A	1.716927802	0.503120487	1.125954841	0.665752293	0.386195854	0.993723102	0.216104744	1.132695002	1.024311438	0.21453894	0.198528409	0.711351225	2.520643388	1.583404551	0.558309342	1.741534383	0.215401733	1.830194705	2.490087134	0.159581174	0.772741012	3.051879176	1.702344975	2.7955613	2.342771463	0.550065729	1.950724977	1.9262072	3.118420487	0.151213424	4.244654001	0.762270137	1.318419414	0.366735889	1.00559594	1.13165073	1.500896769	1.78842604	0.292806002	0.801460942	1.830072104	0.424913683	0.715820254	0.45317935	0.392804448	3.167682995	2.036611684	1.140382605	0.574680545
VRK2	7.587979249	6.534928878	5.668082504	6.135337048	4.471916746	5.617919227	4.528131411	12.5631521	13.57188462	8.60906237	8.687925174	5.802446592	13.46800986	7.529142782	11.37175171	7.538693421	4.683032095	7.684542749	10.49680224	4.491920003	5.895363565	12.43635187	7.235457809	11.03816475	10.45822073	4.920408868	7.747266871	6.440429656	8.328495676	8.687782757	5.114086767	4.88413318	7.037229118	8.120500836	6.081323316	10.63471386	13.74400837	7.983091486	3.726365533	17.53307149	9.649362069	7.457837562	7.06483805	5.885073602	7.46491164	6.831038761	8.191493342	6.730228844	7.550132402
TNFRSF1B	15.46374727	5.764833842	6.692948279	4.553561429	3.557997063	11.6910293	4.877937289	10.78127659	10.05826401	1.929427635	3.580378471	4.866029708	13.66935864	9.380556343	3.027459217	4.875016476	2.792087641	10.96700812	4.714945758	3.240929011	9.440580671	11.3278075	9.401161285	12.15206994	32.07001345	26.97358082	10.52981744	9.496769181	15.15367646	4.006498981	27.64434487	6.208823984	15.17378785	4.304076436	15.43879472	8.461970173	9.258782759	7.951182845	3.251658697	4.700304515	9.551360681	5.387982766	3.090844796	1.381195431	1.251939019	18.29944738	8.096644556	6.661421892	6.665552773
VEZT	3.711322882	6.55328202	9.228691277	2.52158914	3.97749323	3.388906941	4.353977423	6.434468532	5.527716493	7.796730566	5.942484643	9.376498619	4.639554521	4.650442222	2.066565611	3.937569521	4.141514367	6.767577858	4.972442127	5.143876307	6.667504552	5.299080786	5.422777495	3.669486651	6.490122464	4.34784915	4.584984599	4.314414734	4.011345341	9.621386818	3.503967303	5.682421696	4.340403096	8.932173496	4.886300641	5.532078344	5.924149999	6.522973823	3.630435827	6.441144497	6.689851852	7.564712883	7.001440707	7.998121917	3.342483301	5.921031156	7.889151769	29.18738144	7.462093635
POU2F2	0.634101646	0.735742809	1.022351549	0.045229316	0.830840796	0.940805835	0.513521757	0.44543362	0.226297184	0.1584811	0.410604735	0.32523158	0.23705779	0.462035293	0.146878261	0.284016262	0.818842807	1.202555146	0.353108743	0.647856211	0.544874947	0.635487048	0.282527336	0.356432268	2.188396528	1.262143269	1.042575737	0.755337111	1.937895065	0.423699969	2.123062093	0.297049974	2.070746314	0.250532297	0.994411521	0.740150878	0.364736638	0.215308929	0.778873332	0.211177374	0.710710285	0.535032191	0.454868946	0.082879143	0.063993235	2.305925435	1.734755446	0.495075426	0.938002995
BRD9	3.73507473	2.572765719	4.059564739	1.538024446	3.970997664	2.597217166	2.464828076	4.123537858	8.648343278	4.037877501	2.600440394	4.146840854	4.523402263	2.861663622	3.088039006	2.552542246	3.385022434	4.171755239	3.524286775	4.156905806	3.834751742	5.955489397	5.08381339	5.35726988	3.256010867	2.48149128	2.976353298	6.820019887	4.09092636	2.930329815	7.265762208	2.484591067	2.316412027	3.526646561	3.194159066	2.231463573	2.274437402	3.013196642	4.57897352	2.630591824	3.345064249	2.561496811	7.192526413	4.873425058	2.585328186	3.855916539	3.539468372	3.472435644	1.845930242
SNX1	6.995653328	7.173269457	6.395250807	3.486689457	6.656139359	10.80144714	9.143049141	3.447366828	14.81504843	17.92086789	8.379015623	5.564291562	6.270866102	5.045677782	4.341235716	3.77784698	7.215391382	7.695787658	11.69722237	23.34737006	6.836618576	6.210113607	3.444277025	4.848922913	9.689227306	9.820734657	8.347463855	8.724003266	6.557142145	11.95324944	7.452632096	7.587397753	9.188316442	6.353994833	15.24816794	8.176487638	8.037881101	5.118968434	5.986729645	7.321642225	9.165681093	15.03893074	3.456787009	4.896622731	7.160779432	13.39694757	11.01161066	6.527133686	8.457742956
TBPL1	1.718023658	1.52151537	2.085040011	1.494657911	1.921521153	1.127754386	1.573352655	1.342432788	2.251776713	7.139936738	4.949400868	1.593449691	1.210548742	2.389014909	3.100477552	5.337350469	1.758503002	3.917680651	2.77429499	2.334904852	3.787370387	1.707597553	1.423093439	1.773949793	2.871314208	1.343791429	2.667227258	1.349535463	1.893339439	1.591613997	0.717235879	1.091981519	2.174589594	3.342162773	2.189256054	2.471035838	1.937564083	1.995885134	0.513618198	2.891086009	1.778881238	2.378733712	3.290179989	4.563243537	2.872513986	2.213934303	1.627875243	3.374806025	1.082921718
ARNTL2	16.39987324	3.825898174	0.879559565	3.870526439	0.719813392	0.653175093	1.077603436	6.375307135	3.59641845	0.369937048	1.305431849	0.643633474	9.644420346	9.255752712	6.856561569	2.143566908	0.402859311	1.561087952	11.35916025	0.294261842	0.840711688	11.48713586	0.989732848	7.163656136	5.196555756	0.526235316	3.066264089	1.218584759	14.18564011	0.358319684	1.739137147	1.083787744	1.053033005	10.44442637	0.595665162	5.095236892	6.957544347	7.706065874	0.216586567	1.854039766	4.923025946	0.752618422	0.474979616	3.195236544	0.347726897	0.794097168	0.477082829	0.920558515	0.620516283
BCLAF1	11.39801732	13.48771545	19.79990465	32.61257481	10.34502923	9.117597139	11.06243018	10.79707452	17.54269866	22.65544648	12.69279867	21.60870244	17.88228557	10.74658024	12.93132146	16.43867526	11.09380667	21.32257011	14.43381217	14.77313204	10.77646714	9.02286372	9.930646066	12.10611115	17.00036899	10.74519798	22.42591082	11.59246668	12.86006405	17.67788868	7.743343453	8.401730162	17.15770958	22.71731182	14.37034557	16.78388485	13.76789683	20.92591218	6.660107358	15.63358772	13.63200751	19.42931183	15.13850608	6.961678254	16.50911276	18.40385616	15.14059058	12.86679323	10.90525101
SLC39A9	6.669495743	18.50772238	10.42834422	5.193400398	14.2217576	8.783916425	7.930426714	9.942747204	5.196176895	13.937379	14.55402221	14.95640633	5.481117076	7.50517786	8.375688818	11.907666	10.75941025	20.67008001	7.527190174	12.13594826	10.26586742	9.501911921	6.692605843	8.170207938	6.329853149	8.809827882	8.025792724	4.368877687	4.749715652	12.72750185	6.257548066	9.225539562	9.731153476	8.990644457	13.08219406	10.96247935	5.316242233	12.78146756	18.05575128	6.780669229	7.451729395	12.39496923	6.124118821	3.606662078	6.599802394	10.08385395	9.536834154	16.89224149	13.21743345
ANK1	0.33209602	0.17711788	0.102486854	0	0.201644368	0.185237895	0.08118727	0.05527857	0.047560531	0.032389462	0.103417541	0.077222276	0.088761889	0.184967454	0.057864072	0.162043284	0.077392463	0.322716629	0.047199681	0.057431074	0.054956157	0.198389865	0.053795293	0.110948105	0.167632066	0.130599963	0.275662097	0.069178596	0.26150442	0.036651317	0.343074534	0.228891248	0.166887871	0.053178112	0.096971178	0.074310292	0.211326901	0.121968512	0.039780562	0.037777139	0.120785856	0.056705002	0.010748851	0	0.055949012	0.360668445	0.201019495	0.142054467	0.088567528
IBSP	2.333803	1.245382	0.531725	0.102494	0.267128	1.575609	2.907657	0.055717	1.201459	0	0.731321	0.040192	0	2.078919	0.634101	255.227264	0.218826	0.419198	1.917978	0.36671	0.613576	0.420166	1.180757	0	1.256519	0.278121	0.219036	1.142862	0.643919	0	0.995939	0.301452	0	0.690474	0	1.982361	1.197236	0.235069	0	4.081819	1.554424	0	3.716278	0.295926	1.077505	0	0.279515	2.36657	0.633866
TFB1M	3.880152236	2.472542382	4.739043191	0.608716365	2.829172173	2.196673708	2.788593526	3.337691145	3.515969494	4.295439273	3.324119889	5.013476306	2.967835138	2.404973616	1.984551734	2.070181368	2.016989025	2.576636523	4.919912021	3.253886674	3.148485236	2.993264666	4.044281537	4.901306057	2.648523454	2.182000573	3.860541963	3.27320211	2.824538976	2.832578399	2.355546959	1.529482483	2.424967262	2.583165557	2.428013918	3.204697238	2.357400922	3.510904322	1.098700733	4.247623602	3.449668258	3.377235426	3.536686877	2.634941879	4.112462548	2.996127194	3.426530084	3.120354726	1.785470826
RABEP1	14.39415819	12.42860994	19.7013443	4.028187051	11.21739965	13.83018848	9.179551427	9.690088382	8.430097932	17.54301764	11.1956691	37.38552528	9.772075004	12.82715728	7.260013286	15.13908876	12.03850772	12.67540766	11.97669263	7.118668628	12.70956671	11.94525368	7.307285457	9.82474686	16.32530314	11.67958747	10.78557679	10.49831587	9.441108774	26.670099	8.868318148	10.14530337	15.90216878	14.50330698	20.14855434	12.55153003	11.38151135	10.76939353	14.7855312	10.22500543	13.33475409	26.77451418	13.45372546	9.279754021	8.268936379	17.07322504	18.76307634	11.50191693	25.03651961
HMGB3	8.092692881	15.70018783	6.137899287	2.069791254	15.43419256	6.793081216	8.038594852	10.00629367	10.84861595	7.548262653	14.57672519	6.151676506	23.64236888	21.55941762	13.84250292	15.12170741	37.00596163	13.35741449	8.190520246	5.301077413	9.208418456	9.771881219	8.315641732	9.477946023	7.317904375	3.690416317	5.717814362	7.09410138	9.191470367	6.202434101	15.84675136	24.82252348	4.262959548	6.022333951	2.280848236	12.56433693	10.3470572	15.17487372	33.99068028	19.62362704	8.327857766	3.296501643	24.93939618	4.178661178	16.97734711	4.182435541	4.045145904	33.30456286	7.371042447
NUP160	12.0862379	8.301753314	8.509026825	8.092903844	4.878196149	6.640555125	5.982096289	21.51049563	28.32609678	12.53419559	6.895862301	7.473658151	16.54472621	14.58961599	11.28441676	21.31529851	4.966282718	11.2580964	14.85712771	10.71010123	6.204634498	8.710462592	10.90483922	15.03644523	9.696496684	6.145346702	11.03080875	11.51142438	8.698872503	7.378230921	5.189860013	6.060938052	7.594907176	8.730075194	7.289073254	8.00952997	12.67011476	12.3252758	2.828534392	9.008444273	8.48840666	8.251944993	14.45480536	11.97884969	9.861256868	8.306181931	7.61008076	9.251080023	6.328827894
BAK1	14.63513171	7.683253204	4.970034204	4.673992329	3.982448924	8.139285429	6.047869794	5.325496269	11.32934726	2.448071539	6.282305553	3.091373174	13.44204911	16.76033754	6.94812215	10.40677434	5.600466783	9.688077076	5.300505653	4.701073902	5.241878939	15.5673701	13.02516644	9.758000986	9.020054443	4.80379357	5.657556996	8.935210895	8.333529315	3.468218964	11.07447344	5.486699832	6.732442642	5.583775058	4.813729215	4.639261638	9.046808172	7.852907698	4.685473973	7.143969872	9.687189662	3.464003995	5.580178709	5.883198089	4.745615951	6.741640224	4.391710792	4.871090313	4.984380315
MUSK	0.015307109	0.021628891	0.139275541	0.014658155	0	0.04739486	0.073430285	0.022794487	0.019965554	0.169808275	0.034938736	0.119675284	0.079317223	0.103734933	0.036632347	0.487846604	0.050534881	0.096195411	0.044420228	0.051201475	0.104623948	0.110782528	0.063338321	0.025130404	0.113936207	0.13346038	0.240514562	0.015054016	0.050780702	0.314413735	0.067841617	0.065527817	0.209989531	0.042457617	0.27653884	0.175460211	0.111553215	0.229368245	0.074735959	0.092390798	0.050311212	0.345968539	0.071268746	0	0.014070632	0.412053939	0.163692974	0.045983544	0.103198806
IKZF2	3.370174273	3.124146123	2.76319829	0.554761728	1.618921816	2.274556072	1.378345414	2.408935286	1.661812768	2.786897153	1.87677225	2.892187008	2.093847947	3.891300029	1.955802488	0.444747791	3.26337092	4.473934314	3.726387037	2.166370137	2.512395273	3.716374529	3.378547615	1.896047112	3.105094549	2.594395988	3.087211421	2.625691491	3.181215095	6.560537815	1.018665103	2.181289436	3.551400921	4.957941028	2.796402884	4.961600057	7.312769724	4.798936687	1.445488495	2.524149807	4.298958197	3.007562282	1.802051803	2.618016208	0.968521926	3.316474525	3.046184468	4.782314685	2.612526384
GRN	46.97390479	24.58148256	13.08841217	6.805810909	39.89431548	66.13673264	46.73308122	24.12472245	13.25353072	11.51072473	24.26886127	10.49711789	19.94823978	25.96484527	18.36927524	12.10783273	24.30367136	19.56487432	11.54472651	18.614982	43.5555548	33.78236907	23.05620402	21.41905003	29.4047193	32.24121819	17.21654328	82.89714452	19.5198885	8.446758953	86.8746274	26.90767917	10.41041896	9.391454274	26.39400253	12.51960927	20.41326476	14.28987096	54.55284678	10.99941416	30.4744314	10.22715072	10.97668758	8.585074253	9.638930108	24.84029104	20.54136242	24.04826051	23.90020175
FAM13B	8.365374831	8.496095037	7.597499253	5.72580284	5.345101875	8.089320812	6.232154745	5.482579832	8.358821275	14.3602213	4.721686911	9.9404954	6.758895895	5.143839597	3.243701542	4.806561445	6.501152373	8.404803912	6.005864009	14.29437381	6.140028822	8.531441927	5.690876654	5.277361131	10.49325914	6.956448378	7.996703228	5.675960724	7.038313857	11.82497791	4.545986739	5.634002583	10.43889916	7.425045933	12.21850502	8.633420749	7.443939273	10.87782837	4.425048061	7.240841241	7.374373305	16.14014822	4.831969257	5.809713155	6.193909552	12.35479048	9.4302259	5.681759844	6.942317123
ARHGAP31	7.166329538	4.051022494	3.322386148	0.89204721	2.67767954	6.713312334	5.39036048	6.465241581	7.759193793	2.859802988	3.392679224	3.455097117	4.927285483	2.52057813	2.411235026	19.46585114	1.760712464	6.19506239	4.04447875	2.206717541	6.291442898	6.18182905	7.814671424	4.027442267	12.92264603	7.341459134	3.696459078	5.474849867	7.018001064	3.930762723	10.57176534	4.89401572	6.51964076	3.345322071	12.4282429	6.483995979	5.741020752	5.059224143	5.640573138	6.246943371	5.473622457	4.192852596	9.870228291	1.254161104	3.901819666	8.234986644	5.735170939	3.760965637	4.052030437
CENPQ	5.326662	1.674652	1.082388	6.363086	2.537524	2.108058	1.255041	6.212429	3.489628	2.456171	1.950435	1.945804	2.815354	4.296341	3.11316	5.536166	1.226939	3.266105	6.549391	1.542467	3.370913	3.972566	3.091871	4.314457	3.325507	1.846058	3.296539	2.629225	1.943056	1.985297	0.690449	1.735098	2.990458	2.947845	2.013534	2.899441	2.930193	4.951797	1.064534	4.086973	3.143064	1.463723	3.308	2.119546	2.586991	1.999614	1.697746	2.875547	2.75346
RANBP3	3.74804469	2.327176159	2.696110202	0.87272621	3.031805082	3.524757495	2.595305127	2.357609174	4.048011846	3.014829708	2.822275559	2.129388739	3.383067655	4.85958038	4.031977526	2.826694752	3.169150105	2.850087581	1.922962605	3.681796243	2.738550646	5.314840477	2.543664319	3.328778969	3.398290553	3.005312377	3.39799841	3.915199364	3.769732236	2.705264339	6.775238209	2.794690821	2.146378785	2.029359046	3.676111428	2.430607729	2.358198795	2.663392919	4.798241542	1.81801449	3.120448739	1.915803968	2.617216946	4.777989201	3.218869304	3.713933835	4.068824464	3.680098194	2.53981797
ARID4A	4.088436358	4.52439884	4.436039699	2.029248944	3.922406827	5.458013755	3.524662816	2.475793751	4.09273146	5.881295382	5.228819018	4.419119704	6.965718428	3.999054697	2.569531255	4.248661871	3.011855423	6.328270727	4.136738952	4.798267167	4.819466423	5.304351015	3.352411882	2.500704775	7.809879068	6.243377993	5.559858057	3.123626946	4.45660041	6.207136558	6.179614228	4.346014131	4.548237716	6.114627977	6.877424991	8.086600551	5.715224116	6.898666034	5.670372405	4.835733202	3.858822832	8.279846775	4.177557201	3.080362563	2.601283645	7.096422322	7.398529302	5.716215769	5.221036847
EIPR1	2.659621676	2.014507569	2.106184112	2.187747745	2.776967905	2.019637713	2.366512209	1.998777096	1.265820649	1.886341856	3.424368835	1.965851174	1.628365693	2.607975979	4.655612566	4.649180163	1.905147236	5.890847241	3.41667806	1.943461243	1.922509283	4.126117465	2.65951991	3.135217634	2.056150297	1.560157557	1.619028677	3.804875894	2.161333022	1.705920657	3.68556035	1.950266522	1.683406922	1.399723162	2.080646528	1.943355848	2.846342712	1.791205847	1.367478405	1.413913104	3.819824132	0.984021154	1.933810492	4.10201342	2.053705905	1.979030782	2.296860606	2.775338008	1.864313322
PNPLA6	8.131185079	3.7448949	2.338788655	2.609242544	3.815563422	5.161770869	4.38344344	2.407659774	5.673604199	2.387961058	4.455764241	2.010070509	2.541973171	3.607043895	3.55288557	2.83790206	3.646299538	3.713214235	6.855322639	3.730507182	4.197286967	5.895854108	4.448508874	5.834802482	5.666156925	5.425860898	3.190682965	7.256988545	3.291157255	2.840622771	11.28524807	3.586985785	3.037208744	2.546392805	3.327911764	2.497794863	2.161694053	2.959372004	7.01136923	2.028754523	3.676736771	2.356162097	4.786448059	6.159467411	4.818767837	4.532818869	3.78029246	4.447579347	3.22674185
IFT88	1.542291288	1.898679485	1.604764879	1.176407297	1.361881984	1.82902082	1.639904248	1.349480049	1.410765711	5.516495533	1.649814531	4.943816601	2.122767893	0.690175025	1.679091407	1.597345642	2.039531232	1.774198701	3.748885237	3.160285449	1.638709865	1.211483717	2.089433334	2.902350101	2.765177164	2.479640585	3.779728719	2.246699632	1.484762205	6.80868819	0.945868608	1.761397929	2.528113663	4.439335484	3.988496189	2.048619773	1.643306824	2.807601396	2.206227956	2.71718756	2.418630663	4.119405768	1.183515708	1.93712652	1.948485833	2.797662606	3.740495485	1.308869048	3.299517319
ALG1	3.082286661	4.105450785	2.743454595	1.136821033	5.567401551	2.87696168	4.140098099	6.079006758	3.820193712	2.715384611	3.483128558	2.182482008	1.909318088	4.142328768	7.7679212	4.112062027	5.998911419	2.819095469	2.331902286	2.358071925	2.323255345	2.40145406	3.274493665	2.944222145	3.667455746	2.605262689	2.726550386	3.05594816	2.002257544	1.824919957	5.18300709	3.044049647	2.202056953	2.072331229	2.348339765	2.233770833	1.432165611	2.336998859	4.652798159	2.930331417	2.821598393	1.122975598	1.986211621	1.341959689	3.13041644	2.780322694	2.136837135	3.14577823	2.944404294
ZCCHC8	2.847696089	2.239717357	2.410142013	1.732026386	2.325574824	2.118053188	2.883232997	7.419652301	2.607888258	4.022049298	1.787606037	2.552928174	4.000181803	2.602605919	1.174353617	2.181692596	1.249589195	2.780804503	3.807738793	2.322716815	1.940193526	2.707384345	2.407806107	2.40560163	2.878300722	1.941980044	2.492646879	2.923010316	2.294616666	3.528056009	2.103992304	2.524766837	2.637036409	3.007549854	3.016611935	2.905149584	3.2528053	2.568906093	2.200876489	4.781732533	2.878761548	2.910937173	7.466249628	3.217364424	2.525121878	3.557938347	3.582221969	2.248857669	2.527572353
ABCF2	6.677043805	8.682718904	5.044239565	1.318037022	12.3135858	7.084994643	7.994444399	21.13850768	16.68162677	8.384699143	5.686310662	6.650364593	15.20874881	6.448491247	9.796473863	13.56551726	9.411521261	8.694309869	13.96238165	9.00336709	6.411173193	10.15962687	9.547817886	21.57171077	10.64620878	5.961899892	12.14448476	19.26920458	7.695387498	5.410369862	8.60143069	6.88005234	5.671438436	6.630492311	7.87185567	5.271818292	7.332875032	10.1608955	13.37873775	17.26360894	8.172161793	4.590806748	23.98926545	8.538057521	16.55630709	5.492961599	4.694781962	9.684325033	4.201580543
CHPF2	7.41921776	12.19746577	5.503905703	9.765557482	12.81064923	10.11908486	11.64902037	15.91356058	10.37670173	6.922184683	9.902887467	8.108951626	8.000381567	5.134923299	8.9111812	17.44746014	15.74938972	10.07864759	10.65586987	8.871968133	12.50811774	13.27837749	16.76078596	9.990632758	12.24800747	12.7211809	9.142476257	14.20636641	8.833812994	5.848480699	19.54865318	11.36571547	8.903078978	7.358758259	7.201273323	5.588456571	7.062127632	7.214548539	19.21340494	8.891163691	9.694624752	5.574344738	21.18503595	11.8164611	7.432498143	9.032895175	10.54705481	14.812066	5.583795452
LRRC7	0.076895806	0.116348158	0.078915865	0.028663348	0.026814774	0.057081002	0.039244581	0.041060599	0.104733062	0.302717129	0.070331968	0.047514816	0.108312759	0.027339399	0.022239596	0.068425625	0.042162575	0.166318154	0.054948061	0.102699182	0.092207642	0.128807992	0.099141303	0.081454595	0.129067851	0.061757375	0.170289085	0.07032524	0.095417157	0.066417754	0.064027286	0.049227379	0.133555979	0.20351911	0.111578403	0.059326363	0.100030998	0.082010373	0.040938411	0.088163092	0.063645454	0.223058939	0.879652569	0.123132128	0.125120623	0.138397154	0.064473031	0.074846499	0.062191949
FUT8	3.459610268	7.182631389	8.311912583	0.797106508	1.492689775	4.525860519	4.223663545	4.698251003	2.512483143	4.786723364	7.415658764	11.67172282	4.265261321	9.03139711	2.647034193	4.617566739	3.299656444	6.374289432	2.84027347	3.547720519	8.570275006	6.699139694	3.589060709	4.681140102	10.03365293	5.935439674	3.322835433	5.006665003	11.95556211	7.097729177	8.509976014	4.335973217	12.02332537	4.25772322	7.98884095	8.310777515	8.155055146	15.74297703	1.311724122	3.789998104	5.890582901	9.682563381	4.223000161	1.053304886	3.1921358	8.154518933	8.225653436	10.65243666	4.211033547
UBA6	15.47062843	16.71225421	8.417193398	5.836776892	6.411897271	10.07601528	11.75285482	11.01967919	7.766222004	11.05157214	10.39704077	24.30352215	14.564326	14.78949577	7.31442207	7.147890954	12.88493911	11.18351249	10.42073913	9.828579061	6.687233269	8.876248318	9.443234382	7.370609878	10.56992284	6.109263176	11.64417121	5.830340579	7.474255124	7.018736852	3.595483013	11.97429358	8.855070879	14.75116008	7.570451919	13.76422463	10.85161118	11.11741482	5.254456904	10.06537895	13.2089406	9.384821585	7.265471716	15.23802093	10.03157346	8.572836118	13.82731857	13.96176653	13.68549997
GAB2	4.867906663	2.90498927	2.420085256	0.249051396	2.489989031	5.070636239	2.925959952	2.583690658	2.381459387	8.329557174	2.342566017	2.040011534	3.541325775	1.557227383	3.98965368	3.975043709	1.305372895	5.81632213	9.324965165	6.377586762	3.974912804	7.179626003	7.40248471	5.125873462	10.85058825	10.10332411	4.326949451	8.133459164	4.667389703	8.544872728	8.242135972	2.421243684	4.689198867	3.624350621	8.370135935	3.236465123	3.366785917	2.532539621	1.588275183	1.970294477	4.002405162	3.875624455	10.91780519	3.827593847	1.879201365	6.542690079	3.000157493	3.263431979	3.167677729
ATP6V0A1	4.591956289	5.60754536	2.84332147	0.723597221	7.37128549	6.460485927	4.24375857	4.713317174	2.800839963	3.928063213	2.834316982	1.986910371	2.3471581	2.018760668	1.666534279	2.456261064	3.526587292	5.798852803	2.972307089	5.944260689	3.458631104	4.205611338	2.942309268	2.322523473	4.377601965	5.380519677	2.175223928	6.143434809	3.284727374	2.883734791	7.560412422	2.966689674	3.546632162	3.641130677	5.439505388	2.957373327	3.154125904	3.541190342	9.216299037	2.275377073	2.511537345	3.612138254	3.416472046	1.959858407	2.298098484	5.14661682	4.501225053	4.34741917	3.495520461
PIAS1	4.617819443	5.266369662	4.07824457	1.908175341	3.837495064	8.606842055	8.967974623	3.926205283	6.579028558	6.956442831	4.937796537	3.732995753	5.549055247	3.418925995	2.53332459	4.699684911	10.39065294	7.622058527	6.291951535	6.315116788	3.937846054	5.312145437	2.937671144	3.195659084	9.137352417	7.208912875	5.01269217	3.233657452	4.884654636	6.332689406	4.268983799	4.703323156	7.228578878	3.702744861	10.24679934	7.813584503	5.91340708	4.471521073	6.512917393	3.968253061	6.655007236	7.82750187	4.090873685	3.684225583	4.535555125	7.479902237	16.80904356	4.540546026	14.3733593
SLC4A7	11.09767614	11.75503131	6.344265729	2.722427066	3.017907406	8.997151824	11.91924068	18.25233135	7.373396085	13.72972231	10.78602597	11.74480346	11.74731481	9.318294785	10.76853075	6.68977569	7.908606196	10.8277599	12.26435678	9.363834754	8.296353293	12.94248501	7.481300701	13.37450423	17.02702118	8.25399636	8.534119354	9.34110351	9.086569319	50.07878693	5.613954778	7.624293221	14.72468819	17.09564049	14.20139888	17.78473808	13.84442902	12.06729227	5.588997765	14.77713396	12.48889502	32.53971702	19.0583717	5.943487536	7.681338021	11.70852971	18.78290291	8.877951567	13.29077851
APBA2	0.498257774	0.816019574	1.044627187	0.442654307	3.052730969	0.587712444	2.022724906	1.405471092	3.874223756	3.778126904	0.855707034	1.470897231	2.178594013	1.789194706	0.252368276	4.010701954	2.968481829	0.915887138	1.864504092	4.994924867	2.413057693	1.778302936	1.178675682	3.836834079	2.406209318	0.445368795	4.387520431	1.896193797	1.327203924	0.238792218	2.829713729	1.53047432	0.936601322	1.141078589	0.389195451	1.278598039	1.052301104	0.915369006	0.797540533	0.218522481	2.082000626	0.672604051	2.361704777	3.403401549	4.719980754	1.431277434	1.014805042	0.842012526	1.142106081
MAP2K3	5.03951955	2.925128814	1.667796491	0.664966602	7.998993165	2.834824599	2.693533581	3.209678003	2.801529605	1.637581544	4.052873789	1.430277638	3.746122041	5.380483137	3.017710672	1.485279921	2.60322153	5.220287941	2.293734607	2.942207236	3.276190017	5.976876868	3.778117415	2.293546817	5.772213589	4.240501764	3.139975875	3.814793513	3.891478555	1.964655951	7.63331829	3.402749068	2.302205394	4.32209026	2.575805635	2.046802026	2.428122903	2.387541726	6.59227802	2.411153	10.50131692	1.045922452	8.67328707	1.658695941	3.556876566	6.470437869	4.632955619	4.273259388	3.611597031
EFCAB1	0	0.144162104	0.064827051	0.180016533	0	0.074990231	0.038252165	0.00680452	0.03405398	1.554472635	0.033180493	0.036794164	0.023681857	0.047315828	0.089668029	0.274627221	0.035842747	0.019685984	0.01092366	1.525373693	0.090121865	0.013422479	0.027572539	0.019274152	0.025113709	0.046236453	0.090518222	0.73797988	0.050451062	0.139627006	0.114970101	0.072558188	0.058062431	0.067457682	0.470197788	0.141286142	0.015383336	0	0.026354533	0.032674674	0.022079783	0.553562976	0	0.087447671	0.053215309	0.347536896	0.037753946	0.01881055	0.065589055
TMSB10	2958.040039	1503.749268	1307.834961	21.725361	2644.967773	1082.827759	1508.496704	1437.872314	1002.839294	789.367493	2695.406738	1293.320557	824.375549	1421.358765	1873.864624	1256.99231	3953.804199	1430.225708	1153.50415	768.615173	1724.341919	1145.227539	634.407227	1291.789185	1122.410889	1284.270142	1220.457764	720.843872	1208.430786	766.174133	1979.644775	1459.338623	1124.628052	1303.26123	1109.569702	1380.816528	1407.839478	1256.773315	1296.846802	655.269775	1765.202515	570.510864	1284.057495	980.710083	575.676697	804.568787	2502.498047	2641.823975	1071.392456
ASTE1	1.743858261	2.239680025	1.017905877	1.135857506	1.806899293	1.350031726	1.832989438	1.587323368	1.678573159	3.038532787	1.929335044	1.860487609	2.34944502	2.952872097	1.345994193	3.856286956	1.219294197	3.850563207	1.873388037	2.851435323	1.377393386	2.113238903	1.926128966	2.097740118	3.311365013	1.839376131	1.837428911	1.460729528	2.011897144	2.452139896	1.35563189	1.545013769	2.703962128	1.273722052	3.772408435	2.743372027	1.629477234	1.504520438	1.587508708	2.113492112	1.92988464	3.231691948	2.190341078	2.076471813	2.585082812	3.02188304	1.841408797	1.641388917	1.183091332
RNF19A	13.03739451	22.9962474	41.98603389	15.86335275	29.91559049	12.96157737	15.47142197	32.92038073	22.1862148	12.21424049	9.897107231	15.53008567	42.50883977	27.89792448	14.40649929	9.834996927	9.410265881	20.93572707	21.85799692	10.53407499	27.0539376	26.46360435	14.48524511	28.77108311	18.01426541	11.40161738	29.88818442	13.42804958	34.34122348	20.2458313	10.20097313	14.47565243	15.75464317	23.43860766	12.37980752	18.31711512	36.43599914	26.51841945	10.29805167	23.39503142	18.84259334	15.12895969	11.54867473	27.17485309	15.81399863	18.28281478	13.40880769	30.30834924	12.91580776
PEX3	8.570906586	7.543652603	11.73204276	2.343551381	16.14842492	5.313123044	7.969868057	6.283283746	4.592237357	7.254150149	17.31579797	4.572354464	5.488577341	8.421263792	4.331510525	12.88728021	11.93937898	7.11362011	5.799235702	4.151659438	5.748935334	3.974027374	3.566707907	6.819483072	5.763300985	4.418937071	5.987817711	3.998292504	4.718348708	5.868427355	2.828711255	3.826273288	6.688165849	7.478133365	7.391900668	6.936670027	5.677588434	6.089073754	3.959266254	5.577786478	6.30636597	7.001161542	5.725280355	3.458791714	6.468104337	7.490628036	22.15150808	7.851780982	6.252020258
GABARAPL2	9.326396394	8.755243414	6.919947316	2.57613527	11.39810719	9.544968585	9.683613384	6.140875926	5.370768085	10.11515205	8.688411272	13.37188081	9.2909665	6.059677282	10.84057621	7.434902826	10.4789403	10.6006989	14.4286757	12.08200119	6.42322301	5.703623213	8.426349622	9.624050937	14.32424307	10.06090871	10.90601216	11.64461261	7.879128652	10.04597394	8.09767838	7.878350601	11.53134739	15.69322071	10.90174482	10.33793181	12.67385667	10.20295912	9.438574019	12.52639113	6.594627351	9.981447804	9.098955779	11.29305293	10.99003513	9.095791566	9.054500834	7.713411608	10.65777666
MYOC	0	0	0.062436789	0	0	0.05463768	0	0.023054981	0	0.079528873	0.026760905	0	0	0	0	0	0.025566186	1.863432134	0	0.13405405	0.221850419	0.147991439	0	0	0	0	0.129161391	0	0.225994507	0	0	0	0	0	0.751688795	0	0	0.064974943	0	0	0	0.194244128	0	0	0	3.262724455	0.071098252	0.0830145	0
SH3YL1	1.015231405	2.948490871	2.497142906	2.391048784	3.859983783	2.741617899	1.819994148	1.693077553	3.064959795	8.071848587	3.922298528	2.19482491	2.379500396	0.811170915	3.409019149	3.435763796	2.86400864	30.32062405	5.300262027	3.979346293	1.546612756	3.661352311	5.311692622	4.961281881	1.278936957	1.856839297	3.073157721	2.452608746	2.118345117	3.481287553	2.515323818	2.068962329	2.45362675	3.156297131	3.425023984	2.444056722	4.967148483	2.458711065	2.596198322	1.959720243	2.748472645	3.499498214	3.679157655	14.47518667	4.287535456	2.657773232	3.196643259	3.020662983	2.856872423
FAM136A	5.786175166	8.4172337	5.724622139	2.823825628	11.32574814	5.986713877	6.000153913	12.43396404	8.877463698	7.647422019	7.036649227	4.947357963	17.19464152	6.846170293	13.46551172	11.00593311	5.158208843	7.188459098	10.79996969	5.074730818	4.758631069	11.94730082	5.518919285	9.233588205	7.837798982	4.440176843	8.683832909	13.00263457	6.159053839	5.440703878	5.232799424	4.4029561	4.240054614	5.107482458	4.70309944	5.649994258	5.795231341	5.42031625	5.352989599	8.00732357	5.542677033	5.758778021	7.746474508	10.01028126	11.49814496	5.832038119	6.650028104	5.059379543	6.746863639
VCL	25.79823359	11.64701127	6.441943874	5.904827487	13.87061779	8.047422029	15.09909451	11.67384744	12.01311706	18.40035284	12.68970474	18.25537253	11.83398548	9.813566667	7.748754275	26.69091831	9.924692152	21.97931483	13.97809745	22.16604939	18.92341366	16.10843905	15.84702376	14.82425193	15.27375754	18.94024343	11.83220123	8.517552526	16.43986815	9.786980886	21.32944602	16.01207101	10.46081076	12.67605043	25.74769453	11.4594725	10.41651164	12.96077155	14.44180568	10.22877237	12.80077777	12.61917997	23.60266843	7.180182713	11.59585934	14.98914661	13.59843766	17.63657681	11.65435187
DEPDC1B	1.817316614	1.474660245	0.879097025	1.192492728	1.555052875	0.525099122	1.007267126	5.873912131	4.987845181	1.01189681	1.041871058	0.443979501	2.63748859	2.783994214	1.42448501	1.73557784	0.481394297	1.761420498	2.274812179	0.677096758	0.304803952	2.290953844	1.557104679	1.852402287	1.257968005	1.593535897	0.520589546	0.962816922	1.716458205	0.337551567	0.73507879	1.174025185	0.385519323	1.149981878	0.312479009	1.425551502	0.98715114	3.725187669	0.724526341	2.414356719	1.378582602	0.588233023	2.973772797	2.301485745	1.168293217	0.924861707	1.288019974	1.049084234	0.817976508
DAPK2	0.233876219	0.467517712	0.547374821	0.143205832	0.17536019	0.409228128	0.487736981	1.140027942	0.746348353	2.880965454	0.27958195	0.337738542	3.801208999	0.305860487	0.762243319	1.410572416	0.108235631	0.858621852	2.727344374	1.956940265	0.527800058	1.418212489	0.573753882	0.909718327	0.523622296	0.803381534	1.576147493	1.248324837	1.072167486	1.043542656	1.30050444	0.28167176	0.658638651	1.324240178	0.950714723	0.802590822	1.055847749	0.609741585	0.225861436	0.615024306	0.624160254	1.159464011	1.111452879	0.539744991	0.4105384	1.229763847	0.754580682	0.497579686	0.300232786
NSMAF	8.752627162	5.115347756	7.541290188	3.334085693	5.579151295	5.548883971	5.441890467	4.983138651	7.355553295	6.046180643	2.210856902	3.23825883	7.615927764	6.483081829	6.044912666	5.708843454	2.683893885	4.992575974	7.204937398	4.205414101	7.088941374	6.166625967	7.271967069	12.31255947	11.29297357	6.788860687	7.564281422	8.318792118	6.256866053	4.55356173	5.531297932	4.500871695	6.377751754	4.445947256	6.806775534	7.022622912	5.581577752	5.64238988	2.626948103	4.45789358	5.152467825	6.34258682	5.340634562	4.420311036	7.492349058	6.091242579	4.220549616	4.80671372	4.960022364
ADSS2	11.54876607	16.49656126	12.03012289	4.543259299	18.79845638	12.25256827	13.42468401	17.73579106	34.78988794	15.17787042	16.32145966	18.94677193	17.25520688	16.40063082	38.11659599	14.74734679	15.34696039	18.26050911	33.20717518	12.0495625	32.7817187	16.73040467	15.76571197	27.68766975	14.99461884	7.579627998	20.31411533	11.43675474	17.81121152	29.41187781	8.521389984	12.13473681	9.602526064	21.62878764	10.01475454	15.56210665	14.94033178	35.91668159	18.00491024	35.7702631	18.11762321	12.81765299	20.85851015	15.14101776	29.75515684	12.10023913	22.25981136	24.76224712	16.23222392
STAP1	0.589720019	1.012861095	1.74776277	0.410729245	0.107847054	1.881721298	0.358374039	1.781626456	1.126694906	0.068179424	0.068797519	1.241341781	1.425969767	1.095016817	0.554530563	0.159875022	0.101793924	3.196311372	0.934490047	0.328728078	0.072775421	2.336602075	0.741638972	1.561732885	2.938444895	0.312295854	4.168663405	0.916886669	4.318675465	0.443695335	0.920703017	0.459136005	4.437601182	0.56287026	0.67828124	3.050194446	3.553523073	2.835532063	0	0.743842932	2.170445239	1.46277568	0.231603889	0	0.110330674	5.248691209	2.638311699	0.534860034	1.174862301
TIMP2	8.675080469	9.61871668	11.23063755	4.013241762	4.429655958	13.36999656	14.03066959	4.176339339	6.362432123	9.110689648	9.703329887	7.195829051	2.484052541	6.667994548	4.072165077	9.761280973	14.53619805	6.581765603	10.26539166	16.43970986	29.42669665	11.83402995	13.02911509	2.104377266	19.68305919	31.31360716	10.43695996	26.80751676	8.266932045	18.5290188	17.32211477	22.39361115	11.19512264	15.26085878	37.97409008	15.49652778	10.569538	11.76698829	7.243382019	7.943959666	20.19301156	11.35475883	32.51090181	10.84987159	12.82766547	13.92021569	16.48180962	14.43636659	6.383102275
RFC1	6.62726273	7.463672973	8.313782951	3.489471679	8.784042438	5.71673199	6.756545994	11.78256215	8.838609208	13.35326315	4.216408587	10.83091531	10.3030112	8.119326452	4.889910749	8.746122948	6.324226457	6.539970355	9.001084169	9.40694571	5.611382491	10.92615614	5.840631916	6.580626421	9.142189762	7.342875327	9.967980436	5.342980387	7.344363852	9.323263291	7.056163881	6.450934499	8.181819825	8.868530958	9.420336422	8.234808749	8.642718524	8.105244081	5.917381317	8.792875464	6.531663289	10.66509581	9.078456927	18.08128283	18.57062472	7.568644354	8.12046005	6.370725771	7.630055198
TBC1D23	14.99257617	9.089665839	9.308840532	5.964855191	7.324682566	7.626512371	9.00259556	10.73204605	4.823908506	8.988915583	11.61378829	7.079919358	9.832561101	5.251378051	5.844614909	10.37291343	5.325912733	11.58502866	6.607414239	7.510459003	11.14001276	11.03838271	7.045247647	9.089399607	11.36245091	7.326442287	5.607944812	6.070104322	9.389052139	8.846889847	3.932455866	7.922030194	10.69058062	16.13886108	6.473261297	15.50103532	10.06993488	9.441993038	4.68495202	14.330178	9.758373728	10.7201734	12.65929649	5.527778626	9.43542544	5.905873822	4.872893108	8.321597731	7.759107437
CUL3	4.323423284	4.636436098	4.995115262	2.58437439	5.570258147	4.066539189	3.987559216	5.685559991	5.33983688	5.94938606	4.992057131	4.799439683	4.963860521	4.140716169	3.053365865	4.892069835	4.90426082	4.870541794	4.250509943	4.706500907	4.011155573	5.334298552	4.614273635	3.943443568	6.240078075	3.693945634	6.060875092	3.591420773	3.898130975	5.436109965	2.620272056	3.973804401	4.754920352	6.170811024	4.746534406	6.948106465	6.611088467	8.314966489	4.02574644	4.690002882	5.268490263	6.285661103	4.99495596	4.463973098	5.766425802	5.825290457	5.80173946	5.390352076	5.283022783
MYOM2	0.072279311	3.706608739	0.084675858	0.009445092	0.609248533	7.640580816	0.234329905	0.023846714	0.05232261	0.054351703	1.618008755	0.081988581	0.021168811	0.034846367	0.02330276	0.237877743	58.21542661	0.106797319	0.140744291	0.076913886	0.10235951	0.076914676	0.050916737	0.043331135	0.059586743	0.140169917	0.281833822	0.051975043	0.03548275	0.098642432	0.383343891	1.874354016	0.279464178	0.024132346	1.042023367	0.14881303	0.070680353	0.02405229	54.78705946	0.008561856	0.010847044	0.242513824	0.025980216	0.026803103	0.039660872	0.225734718	0.522438174	0.061739707	0.052153552
OTC	0	0	0	0.030634161	0	0.026104803	0	0	0	0	0	0	0	0	0	0	0.027949384	0.02048851	0.020685718	0.038164745	0	0.029008802	0	0	0	0.039214074	0	0.037241079	0.092693148	0.046782266	0	0	0.035347885	0	0.024300582	0.010496039	0	0	0	0	0	0	0	0	0	0	0	0	0.01329272
CYP46A1	0.047098094	0.268093282	0.008002077	0.042151207	0.036372989	0.170211715	0.140778386	0.002276261	0.107097347	0.322755465	0.094795742	0.223922688	0.020491351	0.092745782	0.033763058	1.080541836	0.047205023	0.054249424	0.04378213	0	0.226205797	0.098861156	0.350715726	0.01339886	0.211054641	0.168467685	0.114260639	0.125112843	0.096827985	0.079538659	0.05814181	0.177983738	0.310258888	0.101285707	0.601229775	0.186802923	0.278938365	0.184680986	0.039086525	0.070000486	0.123820062	0.660607835	0.063427885	0.060777305	0.05356668	0.33871431	0.13245893	0.055088463	0.191683785
SLC18A1	0.014718007	0	0.120662459	0	0	0	0	0.007104228	0	0	0	0	0	0	0	0.010279471	0	0	0	0	0	0.019927674	0	0	0	0.037404362	0	0	0	0.020224713	0	0.01139005	0	0	0	0.018972077	0.007882907	0	0	0.018705729	0.106565497	0	0	0	0	0	0	0	0
USP2	0.404961295	0.103829043	0.013650739	0.417456026	0.286815863	0.176019147	0.082434842	0.15585351	0.387588706	0.164509811	0.073096631	0.010309465	0.042725561	0.303398652	0.053822431	0.330359966	0.019666604	0.190128543	0.34466487	0.297453841	0.253510401	0.462843701	0.608775313	0.275698337	0.160716558	0.273823828	0.118407439	0.44064804	0.44169604	0.245424559	0.293506412	0.034826517	0.073630107	0.261249688	0.507895062	0.06443909	0.20913646	0.110820992	0.044302903	0.26285362	0.097476912	0.070961891	0.731692134	0.65273887	0.696318598	0.479877239	0.158619435	0.069627471	0.068067469
CASR	0.004793771	0	0	0	0	0	0	0.00583374	0	0.00958503	0	0.006820746	0.005407563	0.005291727	0.004641449	0.005948694	0	0.016350541	0.008918857	0	0.010494742	0.020111575	0	0	0.006071804	0.015228256	0.0128071	0	0.011865587	0.008403326	0	0	0	0.009636081	0	0	0.013605504	0.008524677	0	0.090179375	0	0	0	0	0	0	0	0	0
TUBG2	2.091993747	0.756095387	2.088603329	0.331737176	2.117133043	1.94414249	2.922129762	4.130748047	2.426723261	3.479430733	1.219327777	2.829750202	2.128716812	2.574151528	1.47325999	3.391427125	1.381285037	2.297356273	1.436542714	4.542895099	2.416861267	4.517447102	2.560614073	2.73262207	2.693215237	3.699319749	1.704284735	7.517976263	2.294524781	5.265756325	6.600322335	3.041562317	2.713239536	2.534771508	8.108437804	2.773104652	3.145798547	1.516035048	4.487965199	2.176285637	2.905040751	4.596584833	2.968485872	2.171707892	0.909088093	4.568595691	4.103574102	2.975036792	3.374492038
RPL26L1	16.43586989	10.96521113	9.101657296	9.522590389	13.92272684	5.844887025	8.326367981	8.879782251	11.76599531	7.480709342	7.765315118	9.604442539	7.775494439	11.15273566	8.901443884	10.86284068	10.59717061	4.309420646	7.970204541	9.297881652	11.14072017	6.548449575	6.061076209	9.368495781	5.607446347	5.377650728	3.992349224	13.39251941	5.331439381	6.508202505	3.161003658	7.193460878	5.297010247	6.971087351	4.457734965	6.387428727	6.706369557	6.249041218	5.394344235	8.299060912	4.084382981	2.930457503	6.352493862	5.589769864	11.60833628	2.979983239	5.647881636	7.829317876	5.684448614
FLT4	0.395098424	0.596591399	0.630568694	0.2812429	2.157606784	1.314828817	0.978926077	0.257694079	0.529716534	0.928351284	1.385495378	0.722479461	0.242597116	0.550062045	0.303399281	1.601163241	0.862757148	1.353888891	0.48548014	0.770291095	1.159149558	1.069763443	1.393454842	0.480233783	1.533687764	1.09019287	1.110462792	0.472101093	0.812285645	0.946112344	1.838197807	0.804533927	1.225098577	0.90928522	1.609446147	1.767157609	0.479575829	0.657392635	1.706276836	0.462931765	1.06864029	0.99343504	0.549566894	0.059959483	0.459730622	1.990667127	1.93381123	1.085036427	1.452887763
NSUN2	13.62553363	14.57742978	11.71101757	3.736787949	31.96899841	15.69922693	15.11018411	16.32105277	15.72889604	10.07517107	8.258647875	12.70170666	14.58736507	13.52573492	9.165351328	8.601831806	20.75516765	9.445415502	10.08561341	10.01891106	10.70451233	13.98731348	14.69524907	23.56219935	11.70004341	4.637288977	8.17197811	14.75646917	9.350477724	6.994705802	11.38801732	10.05888399	6.846883199	14.32246624	8.908600331	10.53738313	9.327354055	11.58827313	28.04934633	17.12535867	8.189590492	8.2822468	20.57284463	11.26493987	11.30827537	7.963730695	19.72898078	11.76531462	15.79271418
FBXO42	3.638455036	3.754991956	3.548038975	1.916949099	3.861481788	3.290647925	3.762268092	2.782072483	5.019140047	5.214698588	2.022803049	3.942883829	3.954826114	2.983452193	1.763091526	5.692716879	3.453930289	5.213889628	2.88094522	4.150072306	3.676048524	3.081294601	4.538171052	3.835545989	4.688058051	4.483067448	3.12291792	2.889665449	3.339417685	4.357238529	4.42044441	3.761251705	4.063202219	1.868965193	5.785888861	3.006328585	3.330402367	2.876222543	4.146991597	2.430306554	3.61615144	3.570041677	3.420242648	2.879812843	3.725266471	4.226538313	4.395071496	3.839942684	4.078975747
MFAP3	5.23446801	4.229038385	4.352156039	1.089789709	4.635100504	3.809937689	4.112493703	2.997038643	3.613930388	4.349868954	2.042153135	2.800825899	0.936774272	4.13106718	0.881825862	4.508962425	3.659899798	5.30237302	2.91067265	5.470378492	4.137404545	3.808729756	2.500703743	2.226725055	4.430237845	5.250008946	2.877677515	3.698324024	2.692738078	4.075586263	1.597629945	2.958388101	4.136200504	3.158651675	3.875208887	6.525479223	3.642979652	5.024099953	1.31296697	5.450835664	0.867560267	5.214922404	2.659373445	1.722223793	1.72356677	4.492639252	0.764766804	3.10836827	3.054912171
MRI1	5.353945641	6.221629421	3.925228491	2.465501981	11.82715576	4.275678619	5.775526155	4.174983122	5.510302874	5.432907622	4.238937794	5.199858207	5.283141678	2.587208004	5.630671403	6.520929702	8.327113502	5.557059694	9.316423672	5.868090694	4.305038211	8.452187441	7.533818178	17.50249363	3.943016395	5.349441688	3.110614646	7.41523533	3.284219471	6.722639323	9.692447462	5.291035437	3.907139784	1.629438255	4.210046451	2.35351964	2.472039336	4.061942289	10.27187551	5.375904609	5.28324459	4.43550253	4.062470639	5.02003024	5.500729042	5.229558795	5.584765484	5.493269781	5.690638038
METTL1	2.48903869	1.532511443	3.098402129	0.384758906	4.345759035	1.742336452	1.50230586	2.890172566	1.221036071	3.221786369	2.656980457	1.315177649	2.132384665	9.482047815	1.468029421	2.698518096	2.503435647	2.876282497	2.587559793	2.719029899	3.666587322	2.578135892	2.068255356	2.457351352	4.080923681	1.551697038	2.279725692	3.365902077	1.86954144	0.964027036	3.696175636	2.062562237	1.722479662	1.26050803	1.441034132	1.932806212	1.033625272	2.026512051	2.852106476	1.627208859	2.762775877	1.026125353	3.875090146	1.981989782	2.42783145	2.237881305	3.186916459	1.889886082	2.168655945
HOXC8	0.28435	0.662492	1.533773	0.461495	0.642852	0.589408	1.124618	0	1.646986	0.807834	1.188019	0.348049	0.419497	0.098074	0.091209	0.495701	0.906001	0.63143	0.849322	1.108328	1.083514	0.872815	1.020529	0.809313	1.653485	1.598247	0.59281	1.404731	0.804477	1.718396	1.971039	1.193725	0.739205	0.502708	1.516701	0.601193	0.369884	1.110529	6.027236	0.139574	1.35168	0.469603	3.995203	0.188751	0.599214	1.708363	1.76917	0.476027	0.687162
AGA	8.331134676	8.731315167	9.079938963	1.673290457	5.51989856	6.70885553	5.846249357	8.46879208	3.146100003	8.042401065	3.571495142	13.96832767	6.418174702	7.852467644	8.203621139	3.182874413	10.84066498	5.316576766	7.575633431	4.566390144	9.497278821	4.046019634	3.236159779	2.874227816	4.498830448	3.798712359	5.706516608	2.988262359	5.754628443	9.181390921	4.487022979	5.521149687	6.601873651	4.783470669	5.397742803	6.539672224	4.258195989	7.328051541	9.987800279	4.486734372	9.505314042	5.162589206	2.218967816	2.157602893	4.113508427	4.696055473	9.203453813	12.59955711	7.085286709
PI4K2B	5.328649	14.350932	5.539424	7.609574	8.108356	9.424882	8.76091	16.157557	10.137067	11.489237	10.336297	10.229695	11.84222	18.570511	6.830458	8.615283	10.129935	8.198531	8.467047	6.915357	6.663225	11.699055	8.942917	8.320017	6.93245	5.960399	11.78455	5.864666	11.473872	8.115055	5.577676	8.744123	10.193254	14.333484	5.628962	11.886998	15.357776	12.149946	5.505334	11.783862	8.902412	8.821206	5.39211	14.704254	11.337132	7.322669	7.013966	11.013093	10.685914
BOD1L1	7.440032293	8.122254633	9.937628121	4.403023413	6.340149455	7.192833547	6.404239997	10.97678464	7.423067739	13.71325387	5.604245924	12.83329624	8.426023156	8.742606295	3.933044884	7.987835357	6.320045276	8.689700051	8.114862978	12.95965268	6.811835929	9.166651972	8.312060166	4.996176873	16.65037894	7.918741092	13.90208128	6.660290937	7.475842059	9.77583774	8.544506306	7.431873663	10.34167623	12.64051921	11.92571599	11.68398658	10.0881664	9.742007092	6.298953277	8.232765977	7.408226366	12.7162622	8.324987874	14.34238703	9.643251421	10.66566365	10.28126812	6.604621076	8.091301668
MAT2B	9.230562596	7.226487036	7.58736512	4.194854781	7.335295971	7.700947919	5.817012287	6.416647247	10.69606699	9.383104719	4.444267562	7.129936438	9.374108045	7.977196865	4.245734592	8.002156608	7.632296841	7.823682717	7.496529789	7.931943867	6.049831198	7.333886629	6.868072056	10.82108121	8.956724561	6.339089135	8.749783195	7.77122275	8.300880073	6.847834148	4.686454046	6.609807199	8.926652222	9.025276124	8.550405441	10.28285294	11.92537493	9.863458951	5.204562984	6.967178786	7.682820008	10.46501136	3.051262869	2.887566086	5.435061866	9.027857277	7.643451954	7.009048429	8.577380139
TLL1	0.821629218	1.403308693	2.306875899	0.021112097	0.057809429	0.899704421	2.760192677	0.082649105	0.206397814	0.315427405	0.741449812	1.880780004	0.587861442	1.963905301	0.122210985	0.50664147	0.919023703	1.316538494	0.243853011	0.222099989	1.933657818	0.245131479	0.220082506	0.217301923	1.320033378	3.571493551	0.618607529	0.95318456	0.693333403	0.536359581	1.369053893	1.872601808	2.770399901	0.362232329	3.819799961	0.856429512	0.553801271	1.591782403	0.363788163	0.216983557	0.344127981	2.434662365	0.196804266	0.120886685	0.29870746	2.148202221	0.700667156	1.292715487	0.748829394
EDC4	6.018266588	4.048394968	5.041865657	2.00278361	10.09220342	5.249342765	5.494167031	5.421170538	5.393628361	6.501838198	5.022862541	8.413000255	10.34789539	8.065688146	3.949015927	5.494907844	4.828630319	4.909022314	5.725538318	7.109780517	5.290556663	8.43857769	4.769882075	6.935838077	5.462013782	4.789624687	6.712164868	13.41218094	5.028996342	3.48808354	8.792599017	6.668088409	3.655521803	3.581177401	5.172387891	3.612366055	4.846362413	3.167841713	11.56565375	4.659019205	5.941681957	3.364219183	8.799269129	11.00378932	4.886554153	7.319192063	8.176742757	4.450540702	5.412297753
TRIO	23.08069646	12.69160841	14.03961918	1.808151665	13.94275995	11.54657436	16.56744944	11.61775079	10.05228209	14.58543571	13.32427763	34.57219367	6.30740782	14.00134959	5.198832797	14.50149491	13.40920927	11.33175256	10.46464367	10.66528843	19.98318767	14.55893702	10.00318279	10.57956838	13.37287756	10.01672865	7.32700751	11.87503663	11.68253942	14.13385301	19.12507994	12.70802317	9.358207422	16.63448931	14.95490294	9.901525687	9.677689712	9.536221263	12.35920675	10.32614873	11.74489903	12.38421573	21.18681546	14.85111561	8.146608754	9.774467345	12.36368129	14.34794222	9.375777255
VCAN	39.66227575	22.9662785	14.949989	7.20270316	4.49066072	28.66192207	58.53947092	3.486886786	8.920020531	76.17652917	26.8179307	34.55221073	3.454332069	6.716723955	14.14492443	29.87802067	18.10056116	13.11514145	14.07224267	64.10495258	48.75502552	10.61567363	11.82323124	3.688695542	73.37802724	87.43983282	4.417623338	23.44541363	14.74325278	40.42049507	43.15711554	68.69002684	42.45880959	24.89802498	35.51651116	27.74750994	14.11760218	18.16879915	14.67483551	9.300106749	15.25913087	14.94463471	6.855701982	24.9515353	12.38084472	16.42590809	13.46439975	24.4738047	13.5332647
CLEC16A	2.518301805	3.490307344	2.557203279	0.356537405	5.496338632	3.628809347	2.614926279	3.230286343	3.91276209	4.13942974	4.410550453	3.055133795	2.902404509	1.816074438	2.340684189	2.926089759	5.348566175	3.644587202	2.379321364	3.839959506	2.677856895	2.965193387	4.66104558	2.152706916	2.725165291	2.135361696	2.661553925	2.954169299	3.182831051	2.403915181	5.568823485	2.892906457	2.242753675	2.439792197	3.613481796	2.646777293	2.177364252	2.418911337	6.780249734	2.621628736	2.595634481	2.123670523	7.192408351	1.575919795	2.784777819	3.487367657	5.340151678	2.867274297	2.872708657
MSR1	21.07337861	20.89324303	7.694662151	4.805387334	5.537997441	40.01546676	24.43043958	11.13002803	6.931899474	1.345304101	9.563178411	9.404327098	9.09524504	8.625485832	5.089398731	5.707095202	3.856421234	10.31172447	8.800722283	7.060206269	17.62858917	11.01304006	17.59387068	8.223368222	42.54892144	37.57499376	3.754128683	16.2412914	9.197492834	9.963790063	16.25724603	14.08607737	33.19288565	12.67616426	19.15045634	12.83255014	17.53323612	16.57727255	3.069312496	10.16586179	12.16536394	5.409244005	4.307890611	5.057571478	4.984856737	10.12858497	4.759184725	10.10582579	14.96651376
CDH1	0.18264839	53.7753029	28.21976997	8.98111533	104.8347273	45.61263726	28.29018466	17.79128931	6.539564629	42.51342396	41.53338304	65.40857191	42.95781557	57.18981178	12.6759179	0.880713294	40.69374283	27.92684273	39.90655382	81.46404253	28.60563128	24.75234678	14.77709492	8.26924527	2.568634825	1.835260411	41.02547248	44.79853438	13.57279514	23.87280876	26.94301908	61.0061279	3.073733021	57.90909282	11.17528563	20.14892817	16.67717472	2.285457598	144.4252867	25.39331472	37.59393574	32.80786195	47.75404633	17.50826998	20.82101797	18.235999	71.29052677	45.22581528	49.85463094
MTREX	11.72534936	11.59244256	9.613341317	12.04315407	6.237041948	8.590391531	7.65968308	13.22087977	16.34173768	13.58233619	6.603038308	12.06647817	12.6475988	11.05164978	6.666578993	8.219035019	5.451710105	8.930163581	10.29513898	11.51574342	6.947080672	6.641451794	5.894097029	6.484221736	14.02316757	7.06866139	7.872841402	5.663654698	8.865512209	10.24959496	4.638278333	7.881234551	12.45703068	7.014032379	11.51890777	12.52549858	8.531328409	13.24654905	6.394526295	11.70541971	10.24805024	14.37324309	9.111565226	8.194540107	11.75547085	11.47550374	8.915300404	23.38318228	9.784171338
DNAH5	0.150025912	0.530301033	3.828092194	0.096360009	0.131083854	0.364702825	1.026744282	0.020223741	0.191265289	0.870234677	0.14121984	3.218889738	0.049322471	0.868759172	0.005247374	0.044376844	0.334129697	0.12172295	0.201525674	0.261830483	0.357853454	0.443543736	0.098752609	0.059551529	0.025464473	0.00530241	0.14985381	0.082004246	0.274885463	9.541099469	0	0.112199868	0.096721537	0.715311294	0.738666509	0.27372594	0.207262318	0.385103762	0.024407407	0.051129924	0.554012644	1.92561551	0.173469147	1.906793598	0.411497123	0.400825767	0.792619905	0.088636164	0.402072399
ZFYVE16	7.592605566	11.19566864	7.656580629	5.964538757	4.98252721	11.37338205	7.176259082	12.88989838	8.373703287	8.943765547	6.618300159	10.31364679	6.081122252	5.925659384	4.826717121	5.353463065	7.872599158	4.737448346	4.333574659	6.306141704	5.507343513	4.076993001	3.896581599	4.878031944	10.32278309	7.611841505	4.35782062	5.680697041	4.137201099	8.492700147	4.342257355	10.05681394	8.103660808	7.402892107	9.160334971	9.055407596	6.409607389	12.14165724	18.97319675	7.213167962	9.169333791	11.67887182	4.039876756	6.996296497	7.077513866	9.415053113	12.82583848	5.401207134	10.06762368
RIPOR1	4.897238955	2.085399159	1.25077228	1.173343274	3.227747241	3.865121518	2.844802732	1.292241831	2.149791512	1.193517967	2.28472953	1.504578677	3.192276673	2.7509918	0.670308245	1.488693607	2.103898954	2.55760903	1.118650932	1.480872642	2.399310234	3.56202533	1.699851623	2.308427154	3.18311959	2.974762824	1.739467646	6.015919071	2.688261472	1.737250366	10.21974774	3.229563251	2.184133437	1.445287008	2.636817919	2.304295269	2.011272857	1.490030251	8.605915335	1.025145661	2.675385038	1.009322291	3.559062963	1.347595473	1.347373783	5.320607599	4.180821666	2.837394672	2.146136139
C6	0.155371171	0.068885357	0	0.033510626	0	0.853545926	0	0.010211247	0.186568131	0.126806256	0	0.086859661	0	0	0	0.053603251	0.05155992	0.483311426	0	0.053609414	2.100117856	0.024075768	0	0	1.8881226	2.59475679	0.048942631	0	0.730069003	0.179472433	0	0.005329656	4.377086983	0	2.472520671	0.167070552	0.008330146	0	0.445884219	0	0	0.238858798	0.013993533	0.608951114	0.401017664	2.505627323	0.012823403	0.463881225	0.311872873
RAI14	13.13083854	11.8811389	4.748103922	3.237480515	5.18165283	5.40848885	9.002491109	5.058058857	8.994529873	3.826635672	6.981110374	8.672575039	4.455627534	7.691605601	5.452182835	6.255219608	4.153438892	6.452599531	7.708061241	4.782300591	10.24921896	7.152318363	7.443025733	7.528777958	12.86066179	2.363881765	3.739203872	4.992190336	7.004385685	7.683845841	12.34624935	10.21422892	4.951964444	24.30198266	6.460832178	8.409725798	8.21002105	8.174751641	2.834680169	7.109591762	4.778930399	3.723842504	22.565736	3.537340361	7.07400386	4.460421979	3.995462099	7.921218805	4.109905073
SOX30	0.069742695	0	0.066728849	0	0	0.044714791	0.096208855	0.197641145	0.027855501	0.051989787	0.045924468	0.045428745	0.149498621	0.02259444	0	0.747837511	0.015460542	0.132519869	0.025676953	0.048205547	0.092038948	0.371847849	0.549643137	0.177676766	0.108979134	0.021067763	0.22789667	0.031480771	0.158503475	0.048860241	0.166490543	0.042693332	0.141610321	0.098698758	0.055566142	0.062859164	0.192221114	0.115101832	0	0	0	0	0	0.210241167	0.040642712	0.113036162	0.040988872	0.062298382	0
PNKP	3.081435856	4.07599044	4.047813031	1.21479003	4.311619457	3.488330591	3.046412187	4.095270971	7.287878789	3.007496933	2.831177391	3.182077312	5.865666178	2.565666526	2.55738221	4.302940388	6.401572683	4.035880854	2.804333139	3.528903404	3.497963383	5.343552696	6.207848031	4.298762147	4.569150834	3.130986674	3.826353276	4.893122522	4.908781142	3.513623342	7.513769334	3.875275125	2.65724501	2.917164714	2.526785113	2.068167432	2.760207782	2.560538632	7.812783385	2.537714553	4.056491779	2.010814928	7.774139698	7.009289748	1.647423704	5.511342141	5.722240874	5.496053117	3.577144977
BEST2	0.032622897	0	0	0	0.216546835	0.017740741	0	0.03586319	0.057698413	0.089121841	0.105712018	0.031589569	0.190816971	0.047469388	0.089606127	0.114094173	0	0.031756627	0.023463341	0.009623845	0	0.012920995	0.06179474	0.037244898	0.027548206	0	0.154937655	0.046719496	0.065675629	0.144464547	0	0	0.064036281	0	0.022312169	0.017020408	0.026356765	0.020144369	0.010739271	0.059487515	0	0	0	0.117767322	0	0.071218106	0.028200796	0.021951184	0.015895692
PHLPP2	2.233017846	1.464413368	1.272461711	0.685115238	1.507304597	1.361943682	1.326137923	1.469985328	1.070200749	1.694637132	1.208908681	2.81854172	3.51033642	2.144743646	1.344758221	0.857635866	1.28106608	2.13102723	3.592692962	1.47809163	1.469035503	2.040673326	1.514268911	1.467011459	1.801988044	1.843063831	1.571350074	3.600375069	1.389107395	1.536547152	1.950742045	1.55988926	1.633954978	2.22842648	2.262298516	1.428028014	2.208001349	2.613338902	0.927271724	2.131987503	2.144330607	2.333962172	2.576278878	2.02245958	1.860680228	2.130693283	1.790378124	1.984968657	1.648393237
SPDL1	4.12696431	2.857218411	1.66166219	1.546838369	6.191508534	1.357376815	2.010561124	3.838981327	3.003943474	2.326653178	2.050227786	1.639669139	4.351801258	3.007104821	1.657128164	4.871274284	1.704198437	1.500520699	3.369584736	2.378070392	1.443867692	3.50499497	3.140666801	3.068964998	3.653819076	2.059693566	2.009064143	3.349209479	1.941277687	1.425887006	1.28380084	1.826911395	2.082765881	2.717523557	1.778513331	2.102543869	3.253129686	3.045944116	2.043076232	4.353254635	2.001218377	1.477960555	3.865230523	2.241091729	3.862363182	1.653014994	1.973149667	2.176600113	1.016482864
STAU2	2.482841571	5.644170614	11.17822798	3.784610104	7.675351558	3.425289096	3.186372039	2.559995745	2.716392158	4.308511792	2.732444154	7.18250108	3.082409318	2.660005526	1.827994421	3.808920161	2.983512752	5.416249527	10.57201923	3.975563805	5.512861196	2.981779634	4.319962053	6.1567944	3.415180282	3.704881151	4.903089786	3.669702643	4.374657928	4.06442996	2.672773789	2.696247162	4.032410478	3.898565834	4.065703186	3.829816744	3.902325759	3.288432872	2.846720924	2.355783141	3.705899259	3.656101161	7.812921065	3.36246804	4.27205288	3.910239427	3.833993719	6.095669802	3.882051098
SLC66A1	2.539386122	2.46105039	3.579221777	2.455106039	2.964262931	2.304908982	2.742157781	2.509070932	2.445553984	2.740306037	0.899796631	2.611998287	2.193698297	3.577911193	1.363936486	2.832674421	2.580254564	1.493266622	1.908045699	2.674897706	2.62336894	2.104942394	3.01460414	2.747940121	2.644979286	2.790409828	1.917205906	3.185417105	2.482749775	2.296952952	5.98279007	2.636204286	1.740227611	1.132623689	1.793743596	1.415357591	1.747016256	1.599026181	2.99414347	1.372196009	3.054164093	1.151552293	1.493613824	4.123374132	4.037662414	3.154485231	2.084440662	2.824100627	2.14410362
CTNS	5.669812738	3.104926156	1.926402412	1.318574118	4.063612557	5.075958475	3.508202288	3.545925123	2.896837652	4.044972805	2.787355668	3.538874105	3.383789097	3.780005563	1.763594242	4.39810065	2.736695869	2.461269633	3.804723996	1.867360477	3.290317935	4.665683388	3.199527751	4.752748196	5.066421108	4.097630191	2.826086499	6.342828705	3.256225328	2.575437106	5.871936636	2.916220009	2.836143773	2.171372972	4.325796893	1.837070317	2.656881538	2.34375541	6.597197571	1.786016979	4.635873146	2.233576637	4.538406645	3.528568643	2.042334862	4.603454169	4.480796735	4.127104648	3.847668386
RTN4R	0.135694059	0.393461045	0.298696759	0.649182227	1.737094865	0.726463694	0.529937884	0.477162121	0.915408316	0.291009597	0.777944116	0.603744235	0.647345728	0.812517185	0.161650968	2.534476945	0.198428496	0.501836806	1.779201256	0.492586084	0.670351543	0.658535183	0.369147706	0.889577467	0.008150038	0.149506134	0.668160747	1.301212851	0.368899482	0.279018512	1.693146797	0.91311708	0.069521421	0.328466074	0.150913772	0.112155602	0.292132995	0.609118324	0.738536275	0	0.700137353	0.243401203	0.718104362	1.022170908	0.587734497	0.347187206	0.126188699	0.805165658	0.464454353
PHF23	6.037993762	5.681459399	5.234898768	0.956317501	3.69044858	5.465956299	4.57979536	5.45635055	5.168907663	5.369835447	6.202348121	5.747299761	5.514419972	9.582442923	2.553588405	8.729754227	5.712083945	4.240969462	3.747219262	3.681354569	5.900035815	7.618009834	3.370848015	6.589040866	6.662655658	4.748117967	5.033173432	6.048286616	5.002389649	4.164276486	6.742098263	5.187766944	4.258504032	4.581729665	4.803662777	4.504263275	4.270905086	4.310740947	7.558451132	4.728104415	6.480683248	3.652303007	9.162590156	4.182548622	3.389357498	5.854319051	5.919504239	6.441054729	5.247699577
CDH10	0	0	3.45790926	0	0	0	0	0	0	0	0	0	0	0.20202872	0	0.009224361	0	0	0	0	0	0	0	0	0	0	0	0.997125315	0	0	0.127080128	0	0	0	0.130840323	0	0	0.45119523	0	0	0	0	0	0	0	0	0.088345328	0	0
INPP4A	4.660813105	2.282211494	2.706252299	0.873142953	2.126047931	2.807277299	1.826003707	4.156727679	3.720548239	3.868416229	2.810666271	3.576621876	2.204602103	3.599899553	1.544657285	4.07417104	1.470994187	3.363922861	2.811505785	2.930644084	2.444793723	7.841794029	1.67811085	5.30903176	3.657130013	2.297081853	4.331831529	1.825440922	5.187247723	2.008806047	6.854733937	2.107425328	2.699302524	2.833930196	5.723883707	5.331799898	4.331177365	3.340184651	1.437848715	3.142152942	3.889515772	2.307608889	2.985580243	1.968979581	2.00324899	3.630148074	2.529940009	6.162463289	1.850491185
RAB27B	0.75832507	16.38082788	7.137834287	5.681610086	3.615439178	4.110951743	3.245337816	1.886498087	0.716550568	4.635792714	1.539241804	14.57675905	11.20192588	9.034798048	4.974033574	1.308747994	5.157450053	13.58239769	4.555553658	2.297564028	8.978722004	1.305205462	1.680656927	3.197845479	0.485556096	0.279006705	2.0003565	0.935521308	0.838100755	3.257305045	2.193240038	4.71302762	2.33042904	12.64751731	4.869688837	3.921173179	2.915375036	6.194765585	7.264398193	3.777535598	7.039729176	14.12936739	2.997037706	3.754564672	3.391815446	4.395943917	2.623683662	7.58642832	3.957176813
PSMA4	7.249965066	6.2363052	4.407469605	14.56622751	4.77352825	4.615802169	7.663603722	8.100266453	8.302389721	6.076600918	5.489386435	4.008632121	12.88675847	7.712900663	5.741395678	7.378781494	4.990129738	7.96642187	5.123418184	4.700424894	3.689909408	6.255230208	3.877859498	7.527168536	8.64503797	4.941375739	5.545549965	5.095680204	5.375121361	4.485311861	3.05929747	6.080854176	5.413892206	5.669497043	4.212734134	7.685285781	12.93719922	7.083668228	3.249227915	7.510395825	10.53181165	4.490821797	4.306814028	3.52947477	7.619330149	4.615470238	5.9519699	5.751791062	3.428132675
MYO16	0.022500178	0.011764044	0.116307848	0.064764918	0	0.019096688	0.006186035	0.098150786	0.148424891	0.397178216	0.013616383	0.027653458	0.096196437	0.013683878	0.028060684	0.018025982	0.025673539	0.140465224	0.053174385	4.623908452	0.098297324	0.064543576	0.156321764	0.010514887	0.053243827	0.148578693	0.016790551	0.01375446	0.052830402	0.316303247	0.017137763	0	0.13947365	0.049490853	0.304666313	0.093699755	0.08247437	0.131257633	0.041833455	0.027013941	0.011996596	0.021712086	0.007201026	0.173231588	1.582657014	0.160192547	0.037239753	0.034458015	0.088661926
LSG1	5.201029032	4.172902516	7.74475768	1.104684601	11.75504858	5.540131074	5.846351445	25.22652261	5.174806243	9.646665546	8.445335329	15.87412473	10.01999499	5.71023646	13.10482294	16.15333186	4.828835902	12.39965259	7.27739909	8.464956211	7.622546584	7.450777274	7.329797686	10.10833438	7.35416994	5.589875397	6.317310262	7.49511204	6.934942356	8.002661332	7.757728569	7.454152241	6.931291938	5.220343448	8.254544301	6.185578197	9.485252857	10.16225839	7.160103302	12.76533331	17.62201859	4.801640179	15.00059836	6.519401434	9.397751639	9.138934393	11.53548061	8.020167598	6.840337773
PARP3	3.618867545	3.186477699	2.475672734	0.671744162	1.361108356	2.987383229	3.260101376	2.59662331	2.903748796	2.759818717	3.560716161	2.167017856	8.635891811	3.617517792	1.377249701	3.341511769	2.239245217	2.192694317	1.550686593	2.976453778	4.046243656	5.565295139	4.06472527	4.228873291	2.5973701	3.953937297	1.482361616	1.931585052	2.764503734	5.249652908	4.528757219	2.957097438	2.95012327	2.300947499	4.274575861	2.8213791	4.111364922	3.451603191	2.63978829	2.15718536	2.07803308	3.698859028	1.281927495	1.156510628	3.647284272	3.949967481	2.98402105	2.787365452	4.612332333
TNC	40.61932253	33.55234234	6.119540758	2.772591677	3.087394344	10.7522833	14.74276123	14.01715401	3.63417622	6.60297921	9.968145215	6.901838089	4.183680058	40.23427885	7.595578461	232.7255053	13.03655413	16.34443066	2.122426308	17.68858075	110.8856478	12.45526076	4.516358182	13.87259296	61.00904876	131.8293747	5.915378812	3.273767288	64.96881249	36.25689805	28.78650857	44.36746844	47.88085514	7.202440494	41.01344559	13.49582216	9.805985336	10.95836505	5.953982667	14.27844706	41.57366471	11.25023323	3.963476678	2.213443632	6.362699103	19.94481197	16.37723177	20.53779151	22.96574903
THAP3	2.191691079	0.557380431	1.180635355	0.160344149	1.090732282	1.235274961	1.547475675	1.796016085	2.079368782	1.597985327	0.518630569	0.990264372	1.79291909	2.095453282	1.210050592	1.056314402	0.946089181	1.475343116	1.352460534	1.819168059	1.212608996	1.59496966	1.129341866	2.193509629	1.326145799	1.080514994	1.297447946	3.330088343	1.671960333	1.695669204	2.473696362	1.686568308	1.258964861	0.65596618	1.360449973	0.735099461	0.880109294	0.605424449	4.286882698	1.38029098	0.794578508	0.817046834	1.31191925	1.332793346	2.114020389	1.071951237	1.215605143	1.593850826	1.075003333
RIPOR3	0.734877333	0.658524942	0.849715526	0.153276888	0.186566985	1.012981699	0.509127676	0.654072008	0.582591884	0.439123814	0.336236153	0.873543401	0.60698978	2.266258762	0.198447401	0.649538908	0.338127566	4.30939587	0.385570996	0.616175671	1.228458728	0.941874476	0.589337059	0.531293677	2.838971818	1.940517503	0.894023123	0.707572848	1.416231738	1.197712105	1.78036624	1.247656509	2.843772899	0.47671023	2.212008845	1.064854325	1.276383654	0.648481932	0.41538946	0.358770069	1.496430257	1.463667531	0.248752352	0.207143765	0.545165111	3.089122859	0.643818648	1.153810899	0.544217813
TDP1	2.487716406	2.724776576	1.98640025	0.417929154	7.44613007	1.678506587	2.137715256	3.133525199	2.560964309	4.763119372	2.69525636	2.359701423	4.315823482	2.875270147	2.781752668	3.013008621	1.8033792	6.129441106	2.71186353	2.309844055	2.618697405	3.613023386	4.294499407	4.382180518	3.510504483	2.486447256	2.92201194	2.540019044	2.881650792	1.476173132	3.692932273	1.890706896	2.444511722	2.088682856	2.628009469	1.829826749	2.644792582	4.442542426	3.138321308	2.555291914	2.132082303	2.228171966	3.340483749	2.097339823	2.769403814	2.586613697	3.431081445	3.999759554	1.907747067
AIFM2	4.279888389	1.315451806	1.583396819	0.766780928	1.73432619	1.751832554	1.593827214	2.307143733	2.78891614	2.011820955	1.663674973	3.354854445	3.312297678	2.792182913	0.939888334	1.916628416	1.349082529	1.989706548	2.675984832	2.406940648	1.629108134	3.031726865	1.566611971	1.202946518	2.850446801	5.377696339	1.821396329	1.124445774	3.515219124	2.083601655	3.019083616	1.523853201	2.395190686	1.291612663	2.872977185	1.266963126	1.323252408	1.555773795	0.856936242	0.901970265	2.95439692	1.721124935	0.858868475	1.405047102	1.81810767	4.029577287	1.79009665	0.99495147	1.245775394
C2orf83	0	0	0	0	0	0	0.011196118	0.044628313	0.007499068	0	0	0	0.018622606	0	0.015984235	0.030583147	0	0	0	0	0	0.073308269	0	0	0.95088487	0.27092594	0	0	0	0	0.142760353	0	0.050346388	0.013236454	0.010434189	0.012793655	0.011324	0.003399474	0	0	0	0	0	0.035997336	0.022153975	0	0	0.00799753	0.02029203
SPATA7	1.007330182	0.638037883	0.745895603	0.490986041	1.547842143	1.434789088	0.89060976	0.443107704	1.064573838	2.708255987	0.660272393	1.347935273	0.504907232	1.553445337	0.312199983	1.273836113	0.921842956	1.381916338	0.623255067	2.282164257	1.451878644	0.660589979	0.606352364	0.474778271	1.054013993	1.21298825	0.939222166	0.9109976	0.870296811	1.369162923	0.766120304	0.814770403	1.192281808	1.041295229	2.161672501	1.27914904	0.84651879	1.183490733	0.359609552	0.507397262	0.647569889	1.764169319	0.810316714	1.288660072	0.533767162	1.375782468	1.101117757	0.520113017	1.787370473
MED17	2.02299931	2.110236126	2.264898422	0.654857691	1.523177942	1.632639902	1.279043031	1.520563898	3.921667642	3.778410748	1.682037079	2.279063191	2.786401761	2.209487526	1.214142921	2.95561693	1.432375401	3.861411035	3.135848633	2.885523761	1.678781879	2.004534254	1.64969478	2.50998892	2.164327107	1.18189711	2.811095014	1.66217418	2.172502034	2.367629037	1.291063175	1.360088509	2.001842451	1.870670091	1.920266455	2.114420533	1.702058794	2.028552418	0.948083783	1.709937487	3.777451684	2.404870906	2.833980567	1.404235104	2.890772776	2.498716758	2.12640536	1.802557051	1.666058253
RETSAT	9.760897924	39.171713	11.70665728	1.240608756	31.20278975	22.30542627	20.65964035	8.137159711	6.808854627	6.586595218	37.96455152	7.874883679	4.992216236	16.25006657	8.90715556	6.426486307	28.94692118	15.61390175	8.503076686	6.174177601	14.95461492	6.636920726	5.419927942	7.576228687	4.33033412	36.16632162	7.515164675	5.253645982	7.59547673	7.971654154	11.11831587	16.42051594	13.01247243	4.896642047	15.9394866	7.720595142	5.208138828	11.06647325	36.17976603	5.735247982	14.11151489	4.392254523	10.61683169	5.311139253	6.15179529	16.28985901	30.40909237	20.88879612	23.79211217
CAPG	40.96937195	30.87050349	19.9551638	5.435699609	8.366587447	45.21255421	43.93731	14.91458142	13.14003646	6.741018655	15.46929809	31.88708602	20.25318838	17.54805425	43.65221991	36.64924962	17.60582398	20.74166454	16.73208666	13.54590438	20.48073148	25.94862158	26.61313329	24.30028723	28.99203594	5.940344924	20.6748299	21.90013248	20.47710674	11.49727884	55.45696591	26.98574901	9.248905933	18.53675354	8.672197781	14.21331564	26.7666532	26.10881593	35.71928322	16.42321052	28.60383225	11.48134822	12.89034124	10.64556558	7.576933292	17.02087174	11.96820539	16.51813173	20.43291049
AP2S1	24.39965038	26.51046506	11.8526322	1.049358678	47.42448518	19.59274417	27.05469422	22.91291176	18.92782813	8.445933228	19.7579206	11.76803528	15.01549136	23.77335568	27.62232418	30.74982616	28.02670893	16.61880822	9.633295808	12.86408602	27.6933577	11.97862864	14.52159579	32.78922857	23.8699537	24.36694228	10.21477029	20.0152254	15.6026894	10.04367835	21.28704648	22.40187897	13.89524165	9.032026374	15.05369865	12.66507496	16.07131664	13.07456721	26.45609003	16.83138794	13.1962258	7.966950847	26.44675682	17.78251235	12.34879316	10.84313164	13.92742175	22.46445826	20.9074401
USH2A	0.039511936	0.12267504	0.082270798	0.351511474	0.163311337	0.088752678	0.060018399	0.095255738	0.248668833	0.201860983	0.112925976	0.079687807	0.12573227	0.114325671	0.222285383	0.099919856	0.061922722	0.102342619	0.233472005	0.11961781	0.070255516	0.144795757	0.177397617	0.091618371	0.08013442	0.074521825	0.099069909	0.015153548	0.073476657	0.289784894	0.025427498	0.030575984	0.13454667	0.089406484	0.251482958	0.19695376	0.098456621	0.319274124	0.09535519	0.15966292	0.223908032	0.736999641	0.083559992	0.133257476	0.239178528	0.165835394	0.093553082	0.058432691	0.089307032
ZPBP	0	0	0	0	0	0	0	0.01647877	0.012844263	0.048952945	0	0	0.127511282	0	0.031487349	0	0	0.006478971	0.047446491	0.050769132	0	0.036511162	0.029695323	0.001680209	0	0	0	0.060951529	0	0	0	0	0	0	0.02159397	0	0.035347753	0.047948479	0	0	0.012572885	0.01929877	0	0	0	0.032535294	0.028232196	0	0.018734723
TG	0.263761051	2.045659487	0.442120185	0.004755592	0.591944297	0.162963093	0.307346279	0.103312809	0.18957995	0.374228852	0.172662002	0.238276049	0.361205407	0.92480348	0.788401751	0.5257168	0.138569639	0.215420759	0.089293979	0.523543623	0.250331256	0.21576252	0.180803127	0.112463332	0.561887587	0.291503162	0.239182508	0.11828763	0.321742474	0.317778	0.513361768	0.32154941	0.243636987	0.199044975	0.286209513	0.340135898	0.251194521	0.206874995	0.140830656	0.095042636	0.148530077	0.159317377	0.079329195	0.017413154	0.048713041	0.266519307	0.215897872	0.158550932	0.22949721
ADAM28	1.531775282	5.543433836	3.32558062	0.600034612	0.632766624	4.054400702	2.189291023	1.662808744	2.561666651	1.756277761	0.589662197	2.877401968	1.239978749	3.214598099	1.211436839	0.773580331	1.126483685	4.520852733	1.430758102	2.578587577	1.521864011	3.427047564	1.367413453	1.145188569	5.639026886	2.720790876	4.374348803	2.04644886	3.70820716	3.99189819	3.187260232	1.337649617	5.800820086	3.602796921	3.384009217	5.599409775	4.77630643	2.674820007	0.475640502	1.497538607	4.537725094	4.426274295	1.043127998	0.661110692	0.69990582	5.597934986	3.073774747	1.498854469	3.76130254
BARX2	0.015723243	0.413742054	1.279816065	0.845739017	1.582953383	0.730570246	0.735360517	1.121623525	2.688289736	9.778946841	0.535854181	4.525984905	2.546280997	0.638078767	1.298329449	0.13451368	0.161246176	0.274012188	10.89851038	5.751266788	1.135783877	1.663627039	18.4482988	4.559128081	0.55306471	0.748454108	3.790040689	4.378813633	1.994595615	3.337377026	0.708599356	0.151113264	0.118129078	2.944125995	1.492968963	0.242280385	0.735324509	0.180800837	0.173869085	0.435973723	0.326368019	2.400037671	3.673947822	1.634579119	6.534934066	3.508560255	1.338097921	0.038086955	0.21546759
DCUN1D1	3.68087125	4.603950942	5.591604351	9.230939887	6.711623434	6.255120278	6.020076291	12.59951268	7.123279942	8.480512954	5.75129762	11.29024137	8.031735559	4.202393797	10.87294246	10.34547647	4.216325117	12.03419902	5.800464034	6.995664204	6.74388007	10.28338735	9.181889931	8.670307839	8.885619042	5.726762164	5.812858259	5.301983351	6.464558468	6.758159184	2.658558042	5.209466926	7.997060775	6.854044726	6.325116852	7.134026021	9.006151988	9.375305964	4.453410254	8.061947816	7.333269554	6.793956627	10.00550766	6.734625158	7.399817075	6.526171846	5.817382816	5.765824742	7.318890214
JADE2	3.805502442	2.578218004	1.729481786	0.626852318	0.725657129	4.34493331	2.086162884	1.194901267	4.432497264	1.42201108	1.728723658	3.656711816	2.455127216	4.053111232	2.595718443	1.757861551	4.86672021	3.36446351	2.802497069	1.297629513	2.341524407	4.604453641	2.38587956	3.245799414	4.227052541	2.868413909	3.437691241	1.257098198	3.66836586	4.991109296	5.544539689	2.669823807	2.729336982	2.531869892	5.561796108	2.957481804	4.612394703	2.042254984	6.636492534	2.497267802	2.814235915	2.855451018	2.168191888	1.776719287	1.101752711	6.372365392	5.264397944	3.08912799	3.648133692
ZIC2	0.016284837	0	0.058780421	0	0.734366718	0	0.015863071	0	0.129239602	0	0	0.086971122	0.019613	0.340315998	0.25026801	0.012142883	0.50171428	0.09312187	0	0	0	0	0	0	0	0.044184448	0	0.077241676	0	0	0	0.266595486	0.076785902	0.771865434	0	0.228313381	0.160842279	0.226672853	0.216664183	0	0	0	0.048885152	0	0.183622292	0	0.157747529	0.01754743	0.268913866
LCP2	8.665061648	4.312713962	5.469074695	0.637474821	1.83906022	7.289468015	4.691533232	5.399155481	3.473202293	0.912492738	1.676381861	3.446477241	6.471058762	3.476710858	1.412324004	1.864857044	0.965711092	7.102488816	3.810765412	1.691882626	3.747853782	10.39903511	3.626665789	4.151649594	34.34980555	7.489862526	4.610244138	4.157734894	6.556501047	2.781478498	10.44040361	3.013731091	8.371748919	2.265967228	8.39733353	8.29331792	7.908937958	7.36010071	1.064860872	3.275461812	8.015776309	4.117228432	2.517752952	0.50971839	0.685477782	8.388500394	5.943047802	3.805571212	5.092042066
TRIT1	4.574310011	3.951912596	4.42020584	5.027341339	3.771652746	3.901380941	4.532057715	9.019499672	11.97702443	10.72874914	6.487388573	5.368228786	11.63339388	5.145349917	7.917463596	8.311486694	3.611122246	5.116202225	12.32055492	8.683894157	4.366703119	7.845787201	6.550371225	8.227897256	5.564536517	4.23851738	5.983684679	10.02736819	4.70006447	5.092965136	3.756676741	3.689327614	5.520892499	8.040708484	6.107638112	4.481139884	6.751629287	5.687840972	2.483998745	7.018735841	4.211183178	8.096717666	6.022675034	10.28792691	8.248806926	4.23063347	5.192179771	4.62326452	4.155825065
ADRB1	0.214748	0.171825	0.035175	0.037109	0.191434	0.074768	0.029324	0.064456	0.045186	0.064584	0.099638	0.064827	0.167699	0.375502	0.038996	0.042077	0	0.161872	0.100065	0.012636	0.229883	0.08867	1.706927	0.054767	0.132175	0.405652	0.020776	0.111114	0.054975	1.27449	0.313098	0.032325	0.338326	0.101006	0.202845	0.076599	0.422609	0.056075	0.022822	0.849579	0.084406	0.605246	0.262349	0	0.10151	0.624327	0.019005	0.320645	0
GUCA2B	0	0	0	0	0	0	0	0	0	0	0.088278	0	0	0	0	0	0	0	0	0	0	0	0	0	0	0	0	0	0	0	0	0	0	0	0	0	0	0	0	0	0	0	0	0	0	0	0	0	0
CUL7	6.718258135	5.942551004	9.625143285	6.198081802	7.800966319	9.092821828	9.967167988	7.036550625	6.628950515	7.567669367	13.34175025	11.26025776	6.362962999	6.239849954	3.52095154	8.640698458	14.78090866	12.26064784	21.68575002	7.919672792	7.429049757	14.88220737	8.560220988	3.806743906	5.58034351	7.460617545	12.84606177	20.27993861	6.528915244	7.070617409	11.30734975	10.21905464	5.606777291	7.407100708	6.657534576	6.098509938	10.53937346	6.728437149	19.04779324	7.49910926	8.446793081	8.522992381	6.848546563	4.492861281	4.747682044	6.907568813	11.27204947	9.972786383	7.606383301
CTNNA1	25.55902991	29.77772983	20.66206724	4.239467082	23.02058108	19.04248511	23.17302398	14.3195576	24.3075725	37.97724493	14.31351671	38.7056272	18.20377601	17.8070872	16.84030155	15.18825835	34.33708392	16.75642397	21.6410987	30.07601802	18.25925538	16.6403733	19.59647175	21.64596824	18.46372836	17.39809551	15.15712037	24.60863247	14.42228412	19.25176983	18.84758955	25.38067336	12.82100945	28.33594947	18.99298471	17.13882593	15.39923219	19.67639669	35.14453403	15.2935577	18.99881983	14.63534279	18.91052572	11.09836258	19.33826163	18.30769117	23.93841708	17.7963434	18.32708787
PHKA2	2.212771675	3.123424508	3.658289736	1.076604939	14.23283668	4.127871037	3.204798741	3.367244086	4.867637961	6.488794577	5.633403628	3.552443803	5.531855439	4.021468352	1.501791581	3.457262849	4.622940684	4.577059411	3.346386952	5.817577618	3.240874907	5.362476265	4.747755672	3.818432783	3.165333005	3.441090415	2.551036691	8.413807563	3.516150725	3.038845009	10.54535389	3.12691232	2.351868263	1.942722752	4.497172838	2.113076203	3.981602668	3.048809847	6.220905587	3.00244482	3.594735663	3.76812575	8.394504346	2.237136963	3.220222648	4.594157358	5.683115072	6.053724743	3.08085778
CNTLN	2.01864933	1.376460914	1.397062935	2.737491645	1.580945223	1.960803889	1.725741833	2.406696295	5.165726921	2.140525952	0.731300791	1.192821428	2.301568245	1.267736975	1.168379301	11.17088125	0.478193426	1.622223557	2.258203239	1.376713376	1.518145338	2.009121397	1.032307147	1.712631375	2.890435287	2.996349908	1.157783796	1.973339074	1.561796858	2.292632525	1.461864967	1.767983536	2.586083478	1.641014672	3.561069986	2.557951375	1.856360907	2.669412877	0.446310086	2.135535454	1.382780911	3.474755281	0.313356545	4.483984821	1.170422551	2.491293418	1.2993831	1.28691238	1.152770142
EPHA3	0.108570158	0.419212395	0.418526526	0.126854494	0.925341368	0.507578729	0.934159965	0.121960277	0.326768	0.438304456	3.832229362	0.876155172	0.096459516	1.138547615	0.478865231	36.74023164	1.122392695	0.761119561	0.310972775	0.339977078	1.385681697	0.087128037	0.226121896	0.078303004	0.487003791	1.729770692	0.248441373	0.155989145	0.790811882	2.566521922	0.34162211	0.997372629	1.479150671	0.10037106	2.051217544	1.050958359	0.613342184	1.428637763	0.399484947	0.354404629	0.860274045	1.072166973	3.670790513	0.081302499	0.562532976	1.302791809	0.604088461	2.441977209	1.97913254
HSPA5	102.689232	75.389282	71.532974	24.420069	143.739105	67.129158	64.437584	106.167374	48.381744	28.943295	75.926208	43.016788	67.223251	86.132965	122.295692	110.679153	57.647003	44.010117	75.810738	40.650764	77.428055	125.43119	62.849625	71.679184	178.53598	60.611359	33.597954	79.202499	66.739273	49.694817	94.403976	80.260788	57.801731	77.561928	41.788605	62.895069	70.251427	75.266693	107.145264	63.408989	101.426491	35.768719	73.879784	13.163015	37.678322	48.113556	59.271416	50.579967	87.43309
DSG2	18.28926876	32.67258209	10.44024947	22.41755492	16.91341249	8.14660629	13.78368123	73.59672119	23.80454424	35.07447737	14.72575989	18.61222922	22.37394789	28.73838501	32.77287134	15.28123549	10.36247185	32.06908868	32.50512678	22.63743653	24.73830731	12.52864399	31.30363582	17.63641753	6.895420706	6.157740397	28.37935851	23.49818707	13.25361697	18.62962346	5.284970804	17.41537371	2.327222083	108.5237191	11.1212324	6.860283009	15.51848975	14.9257422	20.32481285	86.88838573	26.26143452	17.49956621	52.48959597	32.786033	57.70626495	9.145123325	8.211425299	22.38465337	8.436781522
GEMIN8	3.033520624	4.302770757	3.334402179	1.077416074	5.047334061	4.114877091	3.39371092	2.705535838	3.986308462	7.009240495	5.337818439	4.333112352	4.236756495	1.744967594	3.039159884	2.827097058	5.212126936	3.087033303	3.928302797	5.675520506	2.712798065	3.736026152	3.325238523	5.268629368	3.367032395	3.665888796	4.259408377	4.459742293	4.321302339	6.835231801	4.752723614	3.150809086	3.489454497	2.55332132	6.358599396	2.56117693	3.992963075	4.596085664	5.090834345	1.865041586	3.841700655	5.209597677	1.942192325	7.499359255	3.908013015	4.178173151	3.394966	3.636009107	3.025480353
OFD1	4.372400317	9.468322471	6.892514955	9.955192675	7.693378836	8.228381079	4.955059641	9.14624634	12.08797443	21.45082617	8.026353061	9.600250186	12.25758672	4.807526336	6.698315955	9.54985156	11.2766335	9.062754968	13.61289563	16.23238179	4.640537641	15.70380481	6.075389653	11.01259753	7.716092269	4.622738068	12.7169139	8.385497823	11.0117404	12.13332412	7.828315832	5.689147803	7.506566681	22.32728658	10.50226435	10.52430644	11.29232728	13.19301471	8.055479389	9.17015287	8.574516275	17.44420366	11.04590805	29.22110456	10.16371684	10.71848665	11.64089542	8.89486726	11.02668028
GPM6B	0.834233321	1.915858787	1.307502066	12.83474775	2.123864368	2.199477611	1.141266889	2.701900696	5.44597575	12.41470137	2.304985741	2.99307866	2.604667205	2.356642855	2.523145746	3.230931843	2.107174906	3.221605383	12.32747026	13.28717285	2.237905379	4.484971222	2.433843594	6.609950502	2.30018745	2.258844577	6.848327717	3.003656952	5.051488244	4.836411595	1.214675823	2.359159313	4.138396475	4.638127	6.654538356	4.537766316	4.316856915	2.72536474	0.789482779	4.034041221	2.455329535	10.64188778	7.209770148	11.27679797	5.622443792	4.569400094	3.376181423	1.865440588	1.905887111
MAGEC2	0	0	0	0	0	0	0	0	0	0	0	0	0	0.117997	0	0	0	0	0	0	0	12.605961	0	0	0	0	0	0	0	0	0.106615	0.089077	0	0	0	1.028037	0	0	0	0	0	0	0	0	0	0	0	0	0
PREX2	0.957096652	1.400095125	1.050312771	0.167064521	1.491476862	2.710454316	1.189114055	0.483431245	0.720680072	3.193887637	0.958996304	1.271295594	0.384115159	0.670574126	0.738467482	2.874714469	0.672798395	3.264914225	0.794835257	1.702782664	2.188363936	3.084817258	0.587701661	0.784124215	4.10945559	6.188639673	2.247218456	0.88194067	1.724070077	4.034947751	1.810820507	1.070389055	5.281678462	1.07195731	10.71123625	4.242595566	2.23425199	1.515105297	1.065481897	0.82018355	1.585823478	5.39129323	0.76069561	0.360297956	0.991045614	5.3434717	2.813913486	0.940514605	2.534534338
WDR37	4.398119278	4.720286333	3.877278095	0.846469217	4.517113344	5.308099679	3.947562896	3.344730645	3.284016581	5.42390195	6.591690504	5.560295965	2.719608609	2.542158601	1.722510877	2.599059193	2.404899478	1.87583531	4.059447391	5.003781254	7.074432577	6.482255269	5.99238198	5.447038661	4.889110033	4.75972129	5.124175152	3.624013294	3.628926318	1.417485566	5.910557004	2.02204484	4.48741055	3.501723398	6.065030216	3.667852616	3.580735958	5.307268852	6.77015121	4.305679779	4.111206994	4.480365303	7.039768844	4.198602167	2.025727062	4.756851989	5.772416643	7.194095001	3.910611704
YTHDC2	4.708146988	6.579183612	5.755533867	2.867313604	2.815663272	4.959839014	4.798603733	4.47266246	8.40015118	7.93545052	3.240999353	5.387851171	4.658074267	4.817898521	2.752306194	5.122572186	3.670307254	5.0135766	3.215945693	5.935527137	3.902189563	3.938425759	3.179174333	5.036876876	5.73574435	4.76473795	4.557562979	10.63323684	4.561195221	7.180385088	3.22219735	4.208339784	7.106964069	6.199818028	7.201852012	6.567704413	4.618651213	7.061719489	4.807206573	3.664774405	4.777692523	8.068550183	3.342469472	2.959926933	4.966842515	6.783424968	7.017819931	3.529897963	6.199494747
CTPS2	3.274373227	4.85661354	5.535519877	3.111926907	9.318147753	3.963704919	3.836116191	3.815216508	10.87838906	11.46560038	8.899977334	9.357027111	5.971560838	4.509089581	5.487509416	5.639665356	7.332730612	5.609494587	10.63638721	6.553370924	4.185432081	4.739302836	4.83783463	11.85955453	2.471426077	3.110118251	5.072316378	9.034245914	8.046832504	5.910358148	5.663125775	4.990664673	2.618128038	5.664927406	4.73103557	3.299828137	5.26212681	11.82803851	4.710953761	4.000953328	9.584534077	5.584583104	6.518815754	7.313158626	7.200366398	4.825888509	4.495933163	6.850392698	3.996075649
ATP6V1H	5.232177643	6.579526346	5.648969411	1.491370143	8.104404783	6.192737929	4.823892886	5.664273857	6.6625242	4.138473412	2.17899028	4.944674826	5.363079737	6.053827945	4.206265006	3.620834134	5.217287369	4.97195081	4.703382648	3.461974631	6.615215235	3.887140357	4.67770332	6.850552814	4.317300537	3.717490749	4.734578398	8.944713467	3.941754909	5.09899808	4.015400017	4.460570088	4.099740276	3.428256184	3.56353601	3.954933208	5.432228329	4.939848179	6.39092902	5.305519005	4.334683211	3.726866777	6.232060437	4.058042693	5.952604557	3.686812411	3.933169582	4.92674583	5.714252281
POLR2B	23.29344616	18.53500191	17.24939588	9.704036783	13.4015006	12.76184567	16.81703693	16.00795066	26.1798045	18.65836312	15.29559609	29.05292858	22.64483786	16.30231847	13.08053178	16.44401332	14.8791955	24.53146847	19.85139253	17.9722997	11.15309167	19.42687972	16.23947803	18.91900225	19.2200173	12.44311618	27.91571798	13.05410064	14.33549507	15.71368105	9.233867813	11.78276236	17.60035595	17.17368087	15.90781966	22.14879114	18.26932524	23.06888897	9.512036122	16.54949527	19.85266108	17.55069794	17.96956997	25.14912358	29.46876408	14.40409398	16.90023229	20.51785743	16.35808655
FAM214A	2.8679735	14.447819	7.109379252	3.039532682	5.58506381	10.70605025	18.51647196	3.877182213	4.330455774	7.271248677	7.36151661	8.327768093	3.400106397	5.060440425	2.547852849	5.035648647	19.1779421	9.494954442	4.843028937	5.169362726	4.237006571	4.564160664	2.785165698	4.110641081	6.796009983	7.009223397	7.569333395	4.63639916	8.655278574	20.50308633	2.962362116	9.349917495	9.781862433	6.162286138	8.720462005	11.71634249	7.35396874	7.749349295	7.952339971	7.473969214	7.702706903	14.38072932	3.096866633	4.382074897	6.774755212	9.971607793	12.48318126	7.040376149	20.73380835
ARAP2	4.85865143	6.040442742	3.509124516	0.711320585	4.256155668	5.688145872	2.492709317	4.731242847	2.962898352	6.254454148	1.362961615	2.82641743	11.14280255	6.801546586	1.433363205	0.772700869	4.766835039	8.208176284	7.124808916	2.442199908	2.861571693	7.390141989	2.976042944	4.695405453	6.927280957	3.841975403	7.997210163	2.753345779	6.019471354	1.037060467	3.791459751	3.991594412	7.651287912	5.579473636	5.077335453	7.035560825	9.315501798	7.057039337	1.366709002	2.8117195	7.430733915	4.824482037	4.536165021	6.711102073	1.964475787	6.936480503	5.499467828	2.889693061	4.229631829
TPR	19.29364846	17.72209162	17.16292185	8.11003196	21.95297437	13.57761393	12.39126424	34.06154986	32.50911402	28.64602551	20.34076181	25.79192655	36.00331978	15.61190724	17.96753141	32.54979738	12.6902594	20.92886249	42.35557267	19.20111047	12.79873489	22.69769116	26.29177961	28.02688537	21.61477716	15.58614075	25.62059394	17.44051711	22.79867065	17.35968215	15.73004325	12.84646372	18.04861989	43.31442768	18.21192978	19.97686163	26.50472387	24.29718516	21.13796435	29.51037805	20.62811924	24.19455315	28.25800575	25.82763379	24.79163209	18.35083623	22.85157426	21.08688096	13.87328693
CP	0.639028799	32.16593688	1.394307866	3.425197517	0.346184358	4.628907105	0.934277708	18.5409896	7.845492965	3.097536344	8.554484252	0.186477663	4.531063087	57.69167424	96.55149019	0.705985101	28.88151044	21.60543968	44.32847877	2.446473185	1.12469608	17.49954215	1.519833113	9.797254191	0.640268286	0.523214584	0.745686232	0.039496725	5.251681616	0.284759474	14.7846336	13.05868945	1.857461701	23.24115893	3.096374488	19.46745539	3.846835798	30.39191382	21.72899911	11.43387682	195.8826131	5.686902658	14.6136329	16.95768785	4.79351487	3.39605402	1.854534686	15.21018467	5.572801358
KIAA0556	2.073669995	3.280909089	2.938680071	0.893325031	6.986796935	1.865728527	2.201426588	2.148559816	5.263805532	3.53186213	3.898779534	4.157575282	2.553173333	1.365568104	1.501137799	1.949016725	3.399371475	2.28218913	2.239310017	3.571078579	2.268024435	4.330106568	2.58925505	2.496177763	2.684573951	2.272039451	3.458131142	2.777533963	2.284306405	3.969392668	4.918968671	2.991697904	1.335865974	2.43846095	3.123210906	1.673107605	2.216204277	2.112974597	5.031455579	1.947175109	3.834627472	1.902487555	2.510816925	3.178066732	1.793533338	3.004531556	5.29115751	2.964269556	2.310034424
DTNBP1	3.399448117	2.261164802	3.191359702	0.36422528	4.382524907	2.986589455	2.145608888	1.700234821	3.135107211	1.763308445	2.783223369	2.37027471	4.62975217	1.811652362	1.048910275	2.591476812	2.93283726	2.732930418	2.943324393	1.185948822	2.555020091	5.8302603	3.997167059	1.814316553	3.781076824	2.617147051	2.778178006	4.241781726	2.410917037	2.539501413	5.563724738	2.323533104	2.65387387	1.789938311	2.9424193	2.380793807	3.586065296	2.547779389	6.362365482	2.42200475	3.010637803	2.480260951	4.262551371	3.266047689	2.110951834	4.02760404	3.814175008	2.689367361	2.914762615
XK	0.041244	0.080407	0.229088	0.280213	2.299134	0.227724	0.02016	0.798367	0.092725	0.372844	0.010929	0.165076	0.297357	0.694214	0.178463	0.269836	0.172076	0.227894	0.367381	0.160576	0.051325	0.936521	1.660732	0.772927	0.336917	0.091155	0.177512	0.280161	0.643114	0.065116	0.378116	0.062193	0.206284	0.21151	0.081579	0.147124	0.448052	0.589654	0.0125	3.13096	0.074564	0.207463	2.836503	1.237391	0.625806	0.237396	0.337376	0.166141	0.143857
ANO2	0.125627967	0.339889355	0.182514337	0.019370406	0.409146178	0.476345863	0.173455096	0.197953486	0.932958334	1.309448692	0.2264142	0.269047364	0.099377205	0.224204463	0.20872211	0.509654861	0.798372541	0.709502041	0.153223188	2.121253372	0.466770459	0.196992105	0.290670311	0.191502469	0.36089713	1.490878622	1.003840396	0.080054446	0.262166305	0.617658887	0.570206458	0.145837883	0.672726571	0.195445528	1.646993305	0.566974318	0.227556046	0.188254227	0.317999457	0.051360978	0.20612137	0.550564963	0.24841902	0.115292707	0.619090823	1.387756022	0.333385972	0.331739449	0.352043844
C12orf4	6.762299046	5.563064867	3.258806979	3.203521488	2.643729549	5.5894586	3.113899806	6.294729541	15.02897923	5.076496815	3.289555572	3.991334527	4.233561178	7.330751158	4.481169061	3.97394144	3.615406798	4.933277757	6.234325087	4.305735405	2.602823231	5.038071087	4.499794931	7.468300363	6.404936225	4.262595237	8.865530457	4.462358034	5.077151102	4.352310485	3.244175749	3.025373074	5.554857771	5.846841785	5.465866541	4.963341013	4.374503399	5.733875423	2.51943875	6.850374875	4.747477828	4.309173116	4.358740972	7.78164429	5.150442686	3.772964273	4.210374121	3.83136732	4.957140044
SCML1	4.01370111	2.737649432	1.235459253	2.121274488	4.686358259	2.363448895	1.447505876	3.285216363	1.549715191	2.32345382	1.926587187	1.832098845	8.109209981	1.940084898	1.428644357	4.108182882	1.580694367	1.604546462	1.707412612	2.133870053	1.762302652	1.070934475	2.864356004	3.99082788	3.96445111	2.304263876	1.273593772	1.737591287	2.129537356	1.967153738	0.47058647	1.413623176	2.954685435	1.916966841	3.975251971	2.88137547	2.633920251	3.611454741	2.763211484	3.008687008	1.229596187	3.4772118	0.711090316	1.190648734	4.201343949	3.044894397	3.186236436	1.153851945	4.44907401
WWC3	5.530869918	7.320406518	6.608531817	1.307492459	23.26444635	13.42936563	16.48490567	8.141975808	9.583689858	7.907388053	19.4292558	12.89664699	13.88388983	7.562262512	5.288327113	7.542946923	22.40384199	6.778379431	5.548978265	6.440983515	6.955569903	9.852725625	10.09991256	4.101924682	5.548935145	4.551839898	3.817508803	13.43516138	6.076336089	5.845056201	10.15169572	10.50506511	5.500688535	4.501987476	7.794944654	6.956138258	6.213590435	10.57678593	28.80621586	5.141504069	11.84387364	4.564420851	13.4030671	5.266767831	3.162744265	6.02366426	18.77427184	12.35398786	13.56171204
ARHGAP6	0.48966969	0.270232296	0.180225961	0.020073719	0.46260007	0.362015166	0.474896428	0.107669284	0.174958054	0.414806951	0.260083407	0.354770934	0.138341017	0.214797101	0.081794053	0.504282599	0.417222483	0.739717516	0.21226531	0.352612886	0.533046992	0.226827946	0.227340661	0.148115327	0.605846143	2.107993021	0.491186619	0.302548591	0.369389884	1.198600921	0.485460237	0.465277964	1.045117885	0.287119563	2.236728933	0.694303304	0.332959212	0.294381377	0.401921976	0.276037964	0.301537774	1.345254923	1.428248137	0.111889601	0.167482582	1.697463291	0.732921163	0.271566009	0.694757666
FAM184B	0.073754	0.21974	0.20099	0.023967	0.556828	0.037951	0.044083	0.063561	0.111608	0.206662	0.074334	0.427715	0.551353	0.274262	0.013235	0.066352	0.110982	0.10957	1.546351	0.04536	0.111443	0.182354	0.044545	0.029929	0.097829	0.038193	0.19063	0.039874	0.243521	0.075967	0.328999	0.079881	0.068664	0.022528	0.202815	0.079767	0.073081	0.075988	0.024252	0.027727	0.64386	0.535269	0.057128	0.30817	0.555418	0.299285	0.152084	0.410091	0.151756
MAP4	10.062619	7.975086578	5.695139525	2.174158071	8.767880414	9.11770254	8.286564732	6.62005847	9.192255558	6.864715662	9.442697045	8.547799455	13.85269327	4.426328636	3.398913157	8.115875494	6.410377507	7.681173127	7.076324735	7.635651866	11.579422	13.4304081	12.97275084	10.48795503	10.36297951	11.44213825	4.208920603	10.20179784	8.720260359	8.480429514	13.0043184	9.536365453	6.231543194	8.18423747	13.61683058	6.480858555	6.951700135	7.252291438	13.31108391	5.786360623	9.100424573	5.473171153	11.66406225	5.30884675	7.138707777	10.0106029	10.66168636	6.866486421	7.328400607
GOPC	17.02189423	10.80210744	20.53660656	15.20505449	10.11929769	4.609422366	14.13390055	11.87981142	9.130252001	19.03792053	20.40667249	14.26047826	12.31664517	15.31623394	15.04978434	14.75527104	13.55059163	6.441137658	14.60590511	14.77265917	19.88943585	9.633107545	12.51304107	12.29429154	13.35499673	12.33347364	21.14698065	9.897691404	15.11820968	13.91354139	9.135868831	13.36358558	7.579001713	28.77501654	13.5569788	9.414490119	13.00272916	18.21065357	6.581606318	8.203043889	5.197653833	19.18079946	5.818164708	8.611547779	16.71666595	12.41860322	15.07415616	12.97567644	9.353393734
ROS1	4.347374823	0.401103116	0.006473447	0.390534109	0.014779145	0.059518803	0.026712433	0.073164148	0.030340024	0.21961826	0.127299594	0.030591769	0.125880256	0.747116989	0.309784459	0	0.597612609	0.10238062	0.101732492	0	8.146755449	1.638216359	0.010371711	1.144865231	0.590716295	0.203949265	0.009841722	0.024684276	0.36106024	0.041916516	0.169194804	0.336842958	0.569913666	1.577337185	0.107202279	1.101408789	0.082150314	1.146419162	0	0.887698304	0.060180344	0	0.619000211	0	0.034276145	0.010326284	0.152906001	0.14074907	0.022330553
USP28	4.060728969	5.943553105	3.106954015	1.213201722	4.172231686	3.634893707	3.601969567	6.396816447	6.86243365	6.937826794	6.689746072	5.629108759	5.623709637	4.374821941	2.531065884	3.99063009	4.415671734	4.21887015	7.134581856	3.999948443	3.412108141	8.128996481	4.294445041	6.633248285	4.264760131	2.341546933	4.863515568	2.499498729	4.403251273	5.323417614	3.491621533	3.712753834	3.86469606	6.819434737	4.776846126	4.404063643	4.802299865	5.381965432	4.656776805	4.504137981	6.003474507	6.557071008	6.892262845	3.08684117	4.184131195	4.783564444	4.320071214	6.4036941	4.112183948
HDAC9	4.063239394	0.991243074	2.952098333	1.084463683	1.249820798	1.309388426	1.00741903	1.058551156	2.468849889	1.138798458	1.275343961	0.641525685	1.142623816	1.832747595	0.468042195	2.412894878	0.368854751	1.956765389	2.33793754	1.303115471	1.531519978	0.601121467	1.2487444	0.716887567	1.13047094	2.321434725	1.048005877	0.480067691	1.278039066	4.764856323	0.892179863	0.815196751	1.335697908	0.953212995	1.893225155	2.121770904	1.674161123	1.476278311	0.157201163	5.408341185	1.88099779	1.435204339	0.824431037	1.093947473	4.539530663	1.304764326	1.141841702	2.009603484	0.816208076
TSPAN17	2.915699796	3.765816148	3.525533675	0.843265496	6.170267101	3.91688687	4.495892158	2.379313403	4.125868019	1.958793795	3.741862176	4.563353887	6.561348409	3.187450963	2.250456093	3.126623058	7.61926883	5.298058683	6.302831509	4.289559925	9.337680486	6.7317916	2.531703186	4.228033759	4.205561214	4.57416346	3.701729909	5.80870906	3.899547698	3.386205406	6.317939726	2.720145254	3.218323244	3.244818757	2.970641227	3.114213749	2.448223701	3.80738858	5.861389391	2.557915424	3.194438942	2.008963163	3.201909381	2.684504945	1.9965933	2.592258232	5.200084231	4.45201203	4.609619152
NOP16	5.585310711	3.615366728	4.8295032	0.386435949	27.56461819	3.049393165	3.166331616	3.224003856	9.844819468	2.87836531	3.506591985	2.042361588	8.043940722	5.381013305	4.88658215	4.670779107	5.202797669	5.55518154	8.418784896	4.651478977	6.620212332	6.848973946	9.349290888	6.600259795	7.20516042	3.001374215	4.326608804	5.948022719	4.089767993	1.782352065	4.272313375	2.562676011	2.978417929	4.212936221	3.37352877	3.208270305	3.15405603	3.183132121	4.810632347	6.666623818	3.199210226	2.901368094	6.841753706	2.084837271	10.94385409	3.594563221	3.560002825	3.96698851	4.015124215
CC2D2A	1.859347855	1.478366877	1.776417311	0.599243224	0.761261994	1.365842835	1.6045093	1.529469256	1.118107059	6.234651732	1.204448344	3.026241007	1.908002026	1.469549454	1.170784962	2.985439242	0.787524265	1.703609111	3.143015227	4.473291098	1.808662825	1.576699374	2.815165666	1.483674619	3.037750673	2.592353018	3.890657099	1.925185841	1.215119415	3.959026332	1.910518531	1.436047577	2.420293906	2.335805584	4.453171265	1.792906703	1.437405368	1.689820479	0.84567434	1.660346022	1.434319672	4.569063304	1.899979453	4.544808349	1.128010778	2.925491899	1.231925885	1.376152014	1.385322114
RRM2B	5.43075361	10.64415786	9.018340344	3.010893437	7.042168049	8.317457816	7.864575623	6.23606562	5.405775733	3.738794125	4.441395131	7.665706618	7.670392226	8.59196792	3.803212555	8.728100421	4.633540044	8.120884777	7.605057664	3.818416719	8.782125747	5.481184844	5.151341128	7.88136296	6.295811915	6.311100477	4.174384932	6.270942383	4.337949419	8.317509873	2.320484855	5.118089554	6.791889575	8.967650029	5.682145644	9.47281613	9.72462484	7.444561735	5.236049828	11.42292202	4.847273681	6.547637728	4.950964334	2.630553211	7.374845562	7.141433679	5.89875097	12.68715936	8.767241711
ZNF800	3.792653995	6.849586564	3.892655495	3.212897582	4.298720167	5.249818086	3.548381641	6.371572698	3.164271645	4.974269342	3.458712792	6.217548152	7.495923159	2.913334412	2.090856329	2.749953057	5.40058936	4.238922815	9.585694172	5.357585046	4.256527509	8.547317712	4.655849374	3.823446102	8.603546552	4.835784733	3.914902915	5.33607091	5.430209863	4.574522251	1.737452689	3.605074161	7.547482334	6.382824711	5.9622121	3.57121035	2.458424136	5.936517796	4.844718306	7.257460642	4.431316559	3.943280949	8.17091943	5.455613673	3.91651868	5.567284055	2.898636022	5.492303576	4.677789136
TNFRSF17	0.264526694	1.189040048	5.769356654	0	0.282605403	1.248948344	0.089719614	3.361508234	1.488830081	3.350084957	0.164814624	2.178627506	0.546691998	3.56918105	1.483737043	1.146153133	0.410393971	3.062646355	3.00943208	0.601741639	0.422570027	3.834927979	0.446798555	3.004955828	2.168076979	0.706902927	1.705307404	3.407417775	10.36068966	3.303919081	4.589237542	0.399405737	7.327979767	2.403575555	1.451867696	6.954547673	8.585789297	5.138228721	0.193125699	1.5273056	2.324362126	6.053262748	0.30488505	0.423676052	0.297082417	6.032817726	2.36234853	0.839721064	1.148409243
SNX29	4.867416054	5.296213942	3.612290398	0.196185849	4.414134745	7.173781642	5.108285067	2.899063883	3.442312194	3.364883344	5.338702679	3.863165526	2.707886976	2.562935695	1.652429166	3.399058003	3.391462311	5.440589089	2.359196187	4.149800892	4.72706435	3.210137509	2.675757527	2.118145239	5.570189379	6.638021443	3.755841678	5.304523207	4.306356626	4.379362414	10.75324868	5.327486141	4.989088988	2.915655905	7.549948335	3.937600902	3.760671078	4.122809892	4.592341541	2.205876696	3.575313917	3.554978664	3.811442655	1.552295305	2.300000993	6.702267194	4.46842921	6.491206823	3.56444378
LMO3	0.156510566	2.268258049	0.271128397	0.456785234	0.055833472	0.124306347	0.124055878	0.397265301	4.044631167	0.6957427	0.285029299	0.263844321	0.660224643	0.223650396	1.61194552	0.434829322	0.324914236	0.277517397	1.249344602	0.15502941	0.289667817	0.369024463	0.639380464	2.781328835	0.450521643	1.075753257	2.79396707	0.266040437	0.942416293	0.160222319	0.547011502	0.265068057	0.648384198	0.462408499	0.466017856	0.294610358	0.301853719	0.420212347	1.169020472	0.108561875	0.158585679	0.121957364	0.868551664	1.402256183	0.368200843	1.195679928	0.193781291	0.264572605	0.358148677
MRPS10	20.139996	16.062557	13.007953	6.172643	15.77291	14.564801	19.234343	15.979642	14.887378	11.004478	14.105695	12.663958	13.017975	20.407843	8.716663	21.906044	13.060917	14.923752	22.362459	7.749262	20.462006	15.154585	10.633744	13.626424	13.260972	11.611569	15.487722	6.780121	11.19422	12.907029	6.320265	11.718992	14.160662	19.649529	10.826973	12.793287	15.905646	16.743479	7.171475	20.757784	13.961773	10.012742	12.098413	8.925735	24.495958	12.97927	11.384045	14.368921	15.404896
GUCA1A	0.068337812	0.046121323	0	0	0	0.024494322	0.025569173	0	0	0	0.071496062	0	0	0.044519782	0	0	0	0	0.092276984	0	0.457409208	0	0	0	0.226523113	0.058516809	0.033025698	0.027673557	0.077505417	0.036223056	0.164494169	0.141992473	0	0.055783984	0.178826958	0.084707105	0.02945347	0.0915406	0	0.075608178	0.126647633	0	0.098612544	0	0.032989451	0.03056117	0	0.136112844	0
RSF1	3.496672897	3.592215631	5.647032225	1.520728177	3.032431516	2.93815847	2.954447257	2.108052349	6.024453903	6.351769273	3.651649377	4.469611339	4.853512042	3.099546215	3.683727755	5.663124469	3.516352911	4.860376787	4.725415069	5.556517488	3.080008553	3.889296882	3.574365239	3.533734874	4.489493985	3.508531861	3.931964074	3.547468075	3.382373636	5.542989946	3.269137934	2.845816645	4.250149907	5.263793491	4.642856775	5.362748332	5.149067028	4.066100749	2.818718441	5.881751155	6.595616818	6.580217575	5.696651097	6.590690394	4.03876231	5.084370301	4.069169155	3.338141302	3.388999496
VPS13D	7.574066051	11.02042021	10.07091636	3.709108343	12.16672847	9.006194214	11.32922236	5.679778613	9.905799852	14.79652851	5.68089585	11.44123373	10.29497455	7.19482338	5.195637255	9.88590721	15.21155917	13.597204	8.290045325	11.23843763	8.689641401	6.575534877	6.895270592	8.321494739	10.48454008	8.53173281	7.965093836	5.568745429	6.772902736	6.89448448	9.600277877	8.868804166	8.654023181	4.191158173	13.82709525	8.356603037	7.308162305	7.113835173	16.65789157	5.306595746	6.968490872	10.73793211	8.022108704	6.677048089	11.23190061	10.32337372	16.10204933	11.40340724	13.57317314
CELF2	5.586842973	4.56452131	2.742141086	0.350102549	1.12723704	6.919259137	2.985114814	3.212359919	6.10535317	3.13094686	0.501862286	3.80008193	2.215702241	1.476159211	0.882705622	1.538030978	1.182351355	6.497452744	1.865737108	5.156890894	2.711719958	4.572420099	4.267507116	4.380247324	15.67884752	13.20444878	5.503106783	5.500348005	6.513853031	3.287834671	3.651480634	3.253757656	13.98931627	1.602498623	12.99958396	4.540205537	8.501583198	2.334043586	0.616330027	1.051087226	2.859896622	3.185651736	0.613135592	1.625728157	0.483894441	10.51638095	6.443994448	4.969190566	6.565553915
FAM120A	22.72401753	21.93421456	19.68707135	11.61159905	18.86038158	21.1992421	18.04867012	26.10883359	29.40598633	16.44543582	19.14412844	24.76566167	26.13791756	21.36945318	28.17173465	22.45539864	16.50219135	15.86729133	16.77308946	22.90112779	18.02212932	33.71492958	15.784653	19.00635714	27.58836023	20.40536248	18.45930225	31.16365603	15.47667583	29.56768417	24.70452254	18.61678865	17.93790848	14.8585279	21.48991188	17.28685626	16.99559487	19.85411964	38.71324278	17.93131256	16.24151146	15.81411581	21.9116284	27.86469953	21.31102072	19.26933926	16.52081204	28.09655486	25.14664322
R3HDM1	3.012610345	3.209857939	1.898300745	2.030911131	4.224727657	2.718840322	2.487078031	5.073900209	3.366511907	3.502589403	2.760418541	2.069022711	4.178077627	2.144848852	4.235127203	5.348414542	2.041600062	4.292156685	4.615829433	2.579079415	2.641930483	7.718972762	2.105648074	4.582650628	4.259059352	2.861406774	3.055194056	2.503919144	3.667036513	2.945813131	3.607119963	2.529987237	2.953584075	2.644366346	3.806692033	4.051890846	3.252947111	2.695247481	2.872995451	6.908861772	3.645169203	3.113131922	8.025252226	3.347953809	3.474283677	3.5231378	4.25112113	4.121134743	2.847908247
COL9A2	0.710911992	3.445924699	1.365382705	7.184511813	0.737796213	1.848831509	0.576575618	3.286509216	13.61697216	12.8937685	2.198016605	4.350755749	0.593065862	2.674259406	7.447832332	2.538090825	1.942801174	0.394081734	4.669580051	16.51220062	0.754248	7.236947424	1.172828092	1.13754465	1.051244078	0.886148484	2.73830115	0.600382032	2.600817398	4.867629105	2.095233025	0.996420445	1.159269168	1.796578473	1.197575274	1.90266074	2.153529251	1.996422975	0.515976063	2.706082393	0.702825419	4.091132497	0.457070207	5.750804125	0.796409904	2.151734698	2.635096404	1.07188117	4.101338516
KITLG	3.479003026	9.664056461	5.935802604	10.10431308	2.401640004	6.898538691	3.2935604	6.303533542	5.373375888	3.415133097	2.440554617	5.821590665	2.945546843	8.89283965	4.086419954	3.181180195	3.441309628	5.382598886	2.175663575	3.845775973	7.020227738	2.153248561	0.945206115	1.832387789	3.38290012	4.878622083	2.882094911	2.170054461	2.893995577	10.4314906	2.181076784	4.122143739	4.020835265	3.212451371	9.22272764	7.208510819	7.129137185	15.24646701	2.391253692	2.786366622	7.269012239	6.882836291	3.200322706	1.131063188	1.421854282	3.855041328	20.69139911	2.852429376	5.495927397
ERCC8	2.966007806	3.424226982	1.789776811	1.76298301	0.965008935	2.006408163	1.78743548	2.345726364	3.0507146	3.755674631	1.24221755	1.368782339	1.246199465	1.803813646	1.618736945	1.83767475	1.134794337	1.597682126	1.974190146	2.82084682	1.767116271	1.205281127	0.816919257	0.921429203	1.818764311	1.860176184	1.709009662	0.9263152	1.690021936	1.60776661	0.718016585	1.313520355	2.21357832	1.020586149	1.807012463	2.15035817	1.464455479	2.972994823	0.99327682	1.977800343	1.624123218	2.235972232	1.91156924	2.796031733	1.100663506	2.163206863	2.086481017	1.495412005	2.06668849
ADAMTS6	5.976203871	0.940989478	0.967357712	0.635880531	0.402257704	0.907117029	1.744525899	0.558201276	0.920892034	0.354179771	1.362081688	1.806212463	0.509940398	1.389229893	0.272086855	1.473724689	1.051222216	1.314858299	1.054510327	0.471440801	2.549936603	0.675146041	0.645469437	0.436493823	2.319179786	1.44240329	0.54492282	0.574376028	1.017567926	2.502597059	1.343836622	2.21430623	1.691369424	0.616221884	2.145660334	2.102996669	1.366684191	1.23956676	0.672065361	0.808598068	1.419914319	0.632233766	0.959394965	0.641298828	2.050523866	0.873192974	0.781948735	1.278650834	1.246283959
H6PD	4.319028148	4.775331768	6.305521679	8.951436944	15.43992665	5.677692914	5.44028572	2.815326775	9.491040788	13.43398077	4.459622977	8.023799317	5.913767965	3.498437219	6.450720279	5.23823529	7.802959365	6.123671303	9.009221187	10.16722388	10.45606813	6.110534826	8.856218626	6.820511622	6.928659809	13.94689075	4.707099045	5.845333992	10.71681499	8.877883239	13.44026501	6.481924438	6.750926488	3.327583691	13.13714525	4.355796555	5.004567772	5.301198409	11.14620595	3.733820095	6.54362921	5.441402804	3.273069627	3.550621069	5.271200188	10.61102104	12.1254837	5.727407745	4.809586097
VAMP3	37.78518148	20.37122321	13.81570024	12.23746608	21.90790215	20.01076007	19.442416	19.4009794	13.94290152	17.23291082	10.16087972	18.45264945	12.60523198	22.04528909	9.742755603	14.78493138	16.45046024	17.36664291	10.52296215	18.0660704	28.04917337	13.25652623	15.77878369	12.95942136	26.57243266	24.35937427	16.05071888	13.14614555	15.6843674	16.64904966	14.05509384	16.13539117	21.9242609	11.81206924	29.90727777	16.91380726	16.73588714	15.3560746	16.7144444	12.82324895	14.22175454	15.43648532	17.46567681	12.05307936	17.32226542	17.73707847	16.16474551	18.47916752	16.43893354
PER3	3.136715267	0.972699067	3.617096557	0.491519632	1.97833595	2.010007014	1.590392463	5.646862641	1.542018094	1.546356414	0.938151348	1.865064561	1.542099196	2.694589098	0.843998465	3.61406856	1.018356718	1.41043074	0.509122866	4.556497935	0.908162769	2.048156029	4.561162546	1.165649753	2.035154278	1.64583442	1.565008542	0.801673645	1.190494582	5.91222488	3.056198691	3.097156376	1.414297637	0.641172446	5.553784653	2.18307821	1.329385943	0.733117939	2.323269263	1.692578113	0.954707803	4.244263801	0.848570082	3.394863191	2.277727563	1.70169621	1.122468018	0.492467882	1.853196232
UTS2	2.542346169	1.81408455	1.143216812	0	0.275793103	0.31725896	0.568097284	0.416368721	0.393751165	0.079189794	0.194832135	0.983977808	0.649108128	0.404200883	0.506930063	0.039050634	0	0.201105536	0.315103134	0.067672396	0.455597548	0.457337116	0.309883953	0.649591683	2.614679571	0.799064555	0.523027644	0.653452458	0.080234759	0.569561676	1.063201728	0.423235204	1.599453685	0	0.546296925	0.227847864	0.829612171	0.703176658	0	0.932476066	1.256306415	0	0.675799843	0.044972814	0.055268277	2.084036706	0.638226001	0.401884872	0
TNFRSF9	2.505346282	0.614852438	0.849277412	0.041584431	0.086595647	0.572994927	0.209494642	0.773112853	0.70956588	0.028303514	0.075030952	0.730937276	1.432230997	0.987422823	0.187095519	0.338351493	0.273995396	1.118179508	0.476434856	0.04288197	0.460775784	1.069635556	0.336698193	0.623752578	0.75643594	0.034535663	0.541959259	0.738187977	1.987912598	0.043307253	1.40832175	0.868392858	0.403135778	0.571487871	0.480593262	1.255485361	1.011101689	1.678244064	0.121385914	0.583759057	1.406235722	0.363525798	0.035404146	0.030067828	0.117512156	0.790665942	0.90482392	0.55302592	0.610490337
EPN3	0.012827772	1.02953855	4.144587143	0.597723063	6.102694273	1.478339874	1.354743258	1.420444692	0.182747734	1.276397564	1.917279141	5.66314878	2.194403949	2.699430029	2.909222319	0.188711911	1.674996485	1.321440311	1.185082614	1.821132804	1.439444305	2.905624951	0.524068156	2.641194337	0.046689336	0.359689527	0.478333151	2.770719507	0.347733142	1.109024556	5.989397305	1.072379458	0.268273592	0.490523323	0.491907303	0.586659557	0.759288585	1.018186616	3.276983611	0.869094757	2.432226887	0.299778021	2.792470321	1.099025877	0.584672982	1.898011231	1.739006919	2.486340171	0.753953336
LTBP1	10.39095859	14.95621444	5.907631963	4.371834416	8.040949824	7.0552096	16.03723186	2.486359056	6.278946655	12.56882282	13.73223357	2.678368797	5.437194382	7.569689316	8.043231798	20.04756006	10.66393777	7.165319931	8.732319277	13.58704516	15.82295142	13.89923089	7.72389644	15.52591591	8.593777127	8.659593332	4.8671982	8.494621179	13.00758396	6.126981965	10.15572343	18.4381957	11.31508649	19.05973259	7.202768461	7.862920028	6.043974437	8.615349394	13.34161384	5.630922308	7.068764043	7.306404622	12.16703663	7.311846255	9.280692082	9.308968822	4.635981163	16.75397601	7.162983949
RCN1	25.49122328	11.24809472	15.08802266	15.44687237	8.147887027	13.0880899	7.421816247	36.72742913	36.52733615	16.06903508	4.799118831	10.77005198	32.68362821	14.93870684	38.06120419	82.69965654	17.14893101	13.76269409	24.39171192	20.15292889	8.969647075	20.87364853	9.109226151	13.97618569	35.42912568	23.0446999	10.40004595	5.320466236	16.15319606	16.85829029	15.22468328	13.06384678	14.04062129	16.71665829	21.06679102	13.99143421	18.15128629	16.49970381	18.86631432	11.38830939	29.25467505	12.2010251	18.58489892	14.38677216	12.93081108	9.628497376	6.949884845	7.260675981	3.601524636
ELN	1.017395968	1.283791892	1.000290692	3.170874262	1.402467448	4.43588367	2.643226242	0.120244622	3.744536349	5.983651316	0.952799508	3.073779956	2.484458252	0.121038554	0.290307929	2.467447627	5.609557074	2.776302821	0.737269	4.127291726	9.259696785	2.451441068	0.964168976	0.694133354	1.975598603	23.40493699	1.792948	2.884012181	8.506346289	18.67614864	2.975773539	8.330940632	10.00671625	0.325212399	7.4553955	1.829356184	2.656908987	1.374498249	6.336968935	0.826524144	1.89306578	2.680210113	118.8792934	0.454691578	3.374481114	11.1728616	5.876736002	2.026682249	2.882789427
RFC2	9.473287565	8.001033464	3.568253416	1.125666541	16.38796448	4.598122748	5.293166044	5.140027752	10.86201214	5.725512669	4.597348791	5.178631251	15.99897678	14.94680209	8.331798073	4.429544106	5.414647249	3.806001226	4.973293763	3.472474706	4.362550773	6.377679883	5.663426896	6.882882093	7.578359571	3.789032873	7.946199172	9.981278351	6.846234422	3.829109536	6.274176715	3.930371258	4.688957712	5.742476941	3.777680844	4.826320689	4.588575908	6.939975473	9.261271506	9.633794599	4.043844185	4.21511051	5.581714787	9.945468859	8.740244361	4.384164974	7.383910863	6.379433334	4.646307048
ARID1B	2.410282239	2.52398857	6.423048817	0.638132881	4.420970746	2.898728829	2.768053361	2.683296955	5.018809331	6.966521832	3.700584238	5.22822365	4.250640812	2.064338407	1.569971441	2.963050396	3.22548665	3.25749876	4.377289205	3.719912416	4.022427172	4.064034951	4.876394497	2.759349724	3.646933158	3.405131453	6.457004566	3.312145624	3.459537675	4.809201394	3.78550802	3.122105206	4.250110148	3.687458889	5.315391181	4.750037137	4.028676358	3.80735698	2.454798208	2.943112187	4.129208448	5.376373356	5.796454322	2.313368538	4.18281468	5.041570795	4.925712319	3.570085444	2.680390422
CLPTM1L	5.787545488	6.765736461	8.280969322	8.305322634	8.498844838	5.425275365	6.178269357	13.17764856	10.79499591	5.000416273	4.472174705	10.01589304	5.452423643	11.87540204	10.89233872	5.049195361	8.269483017	6.49803245	6.334440711	5.866644657	8.42790344	11.00144245	9.790722077	13.84073167	9.229679702	5.443969035	4.413673059	13.83220775	10.67941659	4.608841368	14.73618153	5.881268614	7.176080665	6.020018962	3.820232437	6.452315729	7.015133284	8.973301415	12.9531464	9.005946131	7.990683148	4.244503816	9.412138245	6.814109015	5.594331493	8.065000818	7.710414156	8.195392163	5.829047495
NEDD4L	1.783899098	4.277562331	3.546337946	2.909308581	3.577715729	3.191519318	5.307967868	1.71005953	3.55942444	7.037567461	1.252904813	5.826677549	1.281729778	3.235913107	4.192662059	1.207516745	2.791653475	2.349288688	1.450564403	5.17370549	1.59981687	1.24495396	1.811441672	0.809147886	0.982901642	1.219542594	4.579978818	3.215754075	1.037976663	6.369932788	0.766315172	3.065781201	1.119857706	3.593059519	3.119128799	1.443630751	0.945586099	1.157140826	5.980158905	5.17755619	1.039194408	6.26902046	6.497172844	3.607188947	1.433282401	2.21551369	3.095447135	1.54420747	1.68159591
FOXP3	1.4645999	0.770647167	1.417501847	0.062424462	1.301567227	0.846159614	0.197379487	0.543008174	0.626384259	0.155728242	0.408709897	0.37153044	0.847317022	0.659137374	0.200984543	0.282830175	0.519270286	1.328582045	0.732355097	0.221362073	0.282070615	2.626487564	1.374523702	0.556815483	1.258755307	0.073391909	1.026104708	1.658960549	2.028445813	0.094207649	3.210634718	0.981301702	0.357804677	0.182952358	0.102066505	0.736161783	1.085981385	0.974138343	0.43176624	0.354250851	1.008873747	0.254448875	0.397135015	0.325361395	0.210456136	1.497340806	1.931620089	0.775176409	0.259407198
PPP1R3F	0.891006123	1.324770442	0.83582557	1.632793613	2.565799873	0.961991676	1.255478757	0.800671725	2.303446113	1.090397432	2.294345306	1.371692088	1.094521035	2.145735358	0.485146488	2.409276481	2.248253815	0.591815464	0.760172585	1.361528583	0.801638249	0.973680545	0.931423943	0.617500569	1.019399537	0.494466435	0.494081595	1.260357021	1.393541199	0.646696863	2.44373487	1.087717453	0.522803719	0.288063537	0.912741159	0.7732391	1.048352373	0.558198543	1.716599901	0.528829752	1.335824326	0.862035406	0.150531231	2.049818481	1.251917817	1.798611932	0.676264274	1.962313412	1.139827367
HEXB	16.11588617	20.61695403	8.48171395	6.198420455	8.68974012	27.78058585	15.89872606	18.82961474	8.61815144	9.276735834	12.30254705	8.442633827	12.01438252	14.31282754	15.6168576	7.084296978	7.963658364	10.59015883	6.628875297	8.76624864	10.29833892	11.51198113	8.31544422	6.830728948	21.80928073	18.65121307	5.839352463	11.05655859	8.568815481	10.295912	13.05819986	12.93113887	16.49784169	10.74123318	12.58008492	13.91408477	13.80551905	15.1365547	18.94990409	11.04068129	11.33401177	8.895887312	8.238867091	6.320957445	9.054760711	12.34679761	9.789833377	9.190481182	13.48317447
PTCD2	1.048468838	1.266412888	0.896356049	0.222277274	0.878909704	0.960266561	1.09953241	1.664040748	1.320383054	2.721628483	0.64768535	0.976887025	1.667177474	1.134972677	0.969911869	0.741576496	0.531742587	0.941220256	1.673287483	2.08372953	0.969287496	0.858980993	1.040509789	0.682623746	1.384441643	0.901644254	0.950332115	0.694222805	0.884060652	1.275536754	0.51111734	0.677649562	0.278456657	0.462944491	1.91351201	1.053369525	1.007043953	1.179621203	0.55478023	1.425362898	0.844222539	1.845110809	1.024441601	1.153179631	0.941748286	1.7811671	1.312880514	0.642416989	0.929379257
NEXMIF	0.04521998	1.576519668	0.885909211	0.799917068	4.128796019	0.319705202	0.442616991	0.493222006	0.164044968	0.088634845	0.860870077	0.489999438	0.771429273	0.609573551	0.828830244	2.403360884	0.466394923	0.071958394	0.008653993	0.164430796	0.232992193	0.411461087	0.847305819	0.457935881	0.144670682	0.264579822	0.17676841	0.337760305	0.555234652	0.211020262	0.087694451	0.244261659	0.355720547	0.518271542	0.591333539	1.396254164	0.130848963	2.061618135	0.136015702	0.018486192	0.016361671	0.350795566	1.852847553	0.203571118	0.103505503	0.396566011	0.65344497	0.710676915	0.569008864
JKAMP	4.65037338	8.125992987	4.770656583	2.885891529	4.370903603	6.985335844	5.179619029	5.104763461	3.681237634	6.306123476	6.164455531	6.735420197	7.443786001	8.770408441	3.194955932	6.396802072	4.064432927	9.260978168	5.008161636	7.102072167	4.99207396	3.054434058	2.190729936	2.226808328	6.222801058	6.407665486	4.401936043	2.006565393	3.275544197	8.61827766	2.958234124	4.656270318	6.14112072	6.440535817	5.99840644	5.094193745	3.98203667	8.183509039	4.300851348	4.25277577	5.305353956	5.555546673	3.66435665	3.264686466	3.192888662	4.7168582	6.308950539	8.81851905	8.246839986
DKK3	1.121429915	4.334007337	3.218557771	4.351097103	4.07588015	2.665796153	16.17785587	0.88922413	2.643053013	8.425417083	12.27118797	7.897097865	0.418489287	3.893208948	1.62431425	33.08345811	7.432569216	2.427863518	5.944575388	18.75050146	12.02351687	2.468268043	2.816019571	0.886316134	2.897504184	1.341981254	4.216791603	4.719534901	1.958510997	9.55752448	8.624713106	12.36901663	2.367326068	7.547682261	7.174128674	5.314792684	1.81280413	4.097833625	3.604525391	3.278718481	4.302637235	9.534055118	2.897767295	3.488072659	3.215867801	6.050360752	3.803942817	4.463507932	6.314078471
ARHGEF5	0.968446496	4.782590258	2.272292955	1.295780881	16.86912318	4.679802992	3.501320575	6.554330643	6.495080489	9.338952695	3.737224833	5.987369542	10.59225042	1.893760153	4.295874475	2.831140332	6.04617714	4.71056275	8.914368781	9.274093054	4.407503771	6.286632244	8.952189704	4.86399527	1.682349465	2.094891969	7.814667985	8.414046196	5.495681934	3.579856937	5.887078968	3.569916063	0.988725972	3.527090984	7.631560348	2.216677827	4.845642806	4.536238024	17.25596597	3.668470045	5.508084096	7.765444717	14.97164932	4.445182976	4.07267473	4.215265681	7.429813642	4.626004854	3.130041349
NFE2L3	19.91513441	10.56743728	8.682042107	8.006375924	12.97038913	7.790261031	6.904284907	27.80920521	21.7869656	11.40041878	15.83990677	9.265168448	20.66726885	14.28167332	12.50314224	6.765235078	8.684881918	12.8858369	20.39657035	10.25845015	5.771362789	16.25290296	5.748750032	21.14858073	15.43288797	4.444235701	10.36480119	7.764325584	15.44841117	7.260778287	8.747951507	8.904668728	12.57633641	13.05708932	8.518291165	18.44204147	14.6824396	17.17311949	3.395085341	13.5045902	17.85289646	11.84564186	8.042519043	18.25903199	11.24145239	14.18330431	10.70697765	10.22735318	7.196882279
MCUR1	3.568469153	3.511893088	3.544180691	1.696822024	6.49585113	2.557073229	2.93153595	3.16502062	9.217872117	4.811406684	3.928400435	5.955328739	5.944473585	3.382921373	2.24550081	5.704743629	4.602361857	4.496713608	6.885661932	2.548846976	2.885863038	5.442478466	5.179062039	4.623906966	3.308931498	3.074166371	6.356423229	3.444824199	3.678725536	3.548953707	1.956734349	2.572338146	2.580246598	4.341270592	3.371520426	2.589533767	5.299394981	4.140034765	3.414716254	7.042635316	2.26793896	3.423042536	6.981369067	7.98535162	7.314454632	2.912931661	3.304474392	4.261137224	3.770832972
LIMA1	8.950373986	6.667342931	9.704748654	2.997047854	6.255395908	7.900917499	8.089729539	2.890520293	2.057443205	5.553236549	7.997561983	8.065201322	4.179020212	10.86323024	7.366876635	3.259408206	15.83516259	6.730375155	5.867571156	6.310866161	9.311734816	2.663540854	3.237684123	3.425172281	10.6294919	27.32368333	4.204431901	6.937742518	5.302279829	11.7144916	8.778472531	15.58135039	11.88119505	5.740192844	19.63223531	6.579805	4.576607137	4.963515168	10.49375984	3.789968284	4.86358144	8.879396221	8.401963619	3.557224472	3.098985025	11.10170973	11.43512817	8.322430469	12.89989415
LETMD1	2.358413015	2.837070797	3.383555711	1.641912675	2.030869113	3.797625531	3.78905221	2.922000684	4.497638992	7.357421835	3.214920928	3.335999377	4.829994063	2.498094583	4.854687546	2.412900969	4.866325964	4.330956346	3.840070608	5.927747171	2.977667637	2.67541393	4.451828811	4.986778068	3.217700075	3.672860899	3.572133369	2.933559567	2.975393846	5.001098344	4.089972856	3.119095259	4.222631122	2.587660365	6.54284984	3.569870477	3.361342385	2.566967129	2.611515423	3.086915697	3.45868813	6.349188465	3.702116426	5.05403186	4.384949074	4.969711421	4.919155534	3.789791201	4.440318502
SLC4A8	0.409616911	0.565092652	4.049121605	0.240152964	0.812914612	0.639703337	0.867324678	0.242466948	0.184884623	0.220625827	0.604455858	5.325192972	0.352814107	0.527738391	0.323842366	0.227282973	0.460496453	0.280256801	0.187371785	0.163788969	0.650567293	0.390229701	0.270975968	0.267277833	0.817052388	0.223778207	0.213791758	0.806598533	0.197478695	2.366752134	1.25147801	0.278168806	0.748234434	0.078105105	1.111394249	0.432149978	0.346560551	1.126563941	0.900821274	0.258635419	0.480426098	0.830117606	0.084181381	0.082516386	0.164428377	0.650152534	1.633668051	1.35942457	0.705379549
LAMC3	0.078001519	0.03578364	0.10535289	0.138564289	0.104717219	0.117215085	0.12739664	0.019117774	0.081993542	0.490144127	0.081413677	0.071493788	0.034061005	0.317842685	0.094512324	38.62117009	0.141755969	0.233082266	0.232453631	0.117642311	0.110741273	0.15947819	0.062118229	0.205165568	0.169146105	0.28798045	0.394557679	0.075953417	0.019857546	0.241556531	0.543839777	0.259223028	0.216594764	0.054343355	1.7081288	0.342876211	0.077436192	0.009753521	0.130492214	0.068125241	0.062324169	0.512966414	0.033591783	0	0.376557943	1.101012409	0.350364383	0.060952846	0
PTGER3	2.170088845	3.802034413	0.237870986	0.093316255	0.225752101	1.192898733	1.313730231	0.425896237	0.246525575	0.250299084	0.272254167	1.226944552	0.245961218	0.173974584	1.213085523	0.255860944	1.380579205	1.697759697	0.213145512	0.266260751	5.705243916	0.26779226	0.748080067	0.638361945	2.3727708	5.223962252	0.635408198	1.000459933	2.186667	3.057928342	0.766982639	2.308505744	5.476138065	0.468714707	6.726010822	2.089457907	1.549770796	1.885149483	0.790388967	0.239858829	0.641285696	2.781637721	1.652406831	0.821410321	0.481123554	4.434089762	0.650344002	2.239625173	0.159453791
TNIP3	2.175124021	0.510197192	0.380822402	0.028050742	0.072503724	0.379630939	0.049010716	5.071502697	0.620827772	0.048900917	0.158899324	0.414722566	1.789175864	0.903244169	0.243483508	0.112029889	0.225817502	1.129998439	0.255537382	0.096997142	0.271418028	1.274073179	0.139499826	0.49014583	2.352084071	0.066759312	0.35779603	0.271513471	1.019063597	0	0.904902667	0.199188525	0.309233938	0.04505491	0.437351319	4.464115158	0.830154161	1.359411876	0.411087556	0.819389979	5.428202825	0.248893524	0.017599355	0	0.046085193	0.679327607	0.367673076	0.370693706	1.939465256
MAPK9	3.918149553	5.006213063	4.830566497	0.809161094	3.45530688	3.65734582	3.421794342	2.769757307	2.458529038	3.696384507	3.329916887	6.673689312	3.940668955	3.294957263	2.481935354	2.533617212	8.45270816	4.531544689	1.387079349	2.684875253	7.646644279	2.92956437	2.341276458	3.22562129	3.714613259	2.776113172	2.461179087	3.601228449	2.217450686	5.581089829	2.594321085	3.887477128	3.477870853	5.076025952	3.472344205	3.899531283	3.145485945	4.453595911	8.906364018	2.939303993	3.014931499	3.293911374	2.890130723	2.11783473	4.041157073	3.801142634	4.726133328	2.924797739	5.341259476
COL23A1	0.18830677	0.086587448	0.178692987	0.02806594	0.178098018	0.195380179	0.187625645	0.086072947	0.112050807	0.225676831	0.441862584	0.092051081	1.266467401	0.127682552	0.043648104	3.199829332	0.217561275	0.637643851	0.22847852	0.05591974	0.349471753	0.429948469	0.1243452	0.142485242	0.169101149	0.305864828	0.190681768	0.069244762	0.729385388	0.146320027	0.44732134	0.220292026	0.332030256	0.098377907	0.55198749	0.59868526	0.512598831	0.176975543	0.107793367	0.074961175	0.437770955	0.472745684	0.209194885	0	0.072594305	0.43698254	0.126787434	0.208020562	0.140033028
BCAR1	3.82699858	2.301035677	1.161301231	1.077337305	8.781832953	3.475679368	4.677545575	1.359283798	2.053670032	1.754566894	5.213944853	4.658916442	2.096122934	2.231257756	1.440399823	2.379259763	4.706577709	2.404878809	2.15825881	2.955172494	5.243420207	2.015153115	2.97101729	2.728819253	2.331945619	2.641502214	2.090895405	3.912047346	1.99873345	2.335726648	7.003789089	4.896045917	1.538212039	2.454769343	1.856534058	1.925137123	1.403306783	1.354900808	7.576769787	2.511698346	3.034374775	1.265928255	2.962200768	3.204499125	3.937058351	3.716314081	5.155895067	4.303097982	2.89227571
FAM160A2	4.997031153	3.178914179	5.143287014	2.171988746	6.535414085	4.586140293	4.144548174	7.405847789	8.318605601	5.837950957	4.500859513	4.353236474	4.1259161	3.461339526	2.552115259	7.133562564	4.914278147	3.111005953	7.574424677	5.386966925	6.300240356	5.536668689	4.901309788	6.85791655	4.380411572	4.976088206	5.014147788	7.267189041	4.893592063	6.042465317	6.372697147	3.773443194	3.279213593	2.040015843	7.434636893	2.855827326	2.22217745	3.444147884	4.76832193	1.946198036	4.54838788	3.699254454	7.054010445	5.490246666	2.959665746	6.229138557	8.551597954	4.231515168	5.131937249
HERPUD1	8.540620961	12.54415315	27.00149978	1.175091631	16.21780987	25.44174856	14.14639072	10.39183796	8.27391475	9.443620007	11.71133232	12.54676864	9.29933215	14.9974038	7.012337709	7.15826607	13.41148024	19.28194825	14.41826177	10.01820428	13.67519781	18.57824686	16.68428256	11.48874784	19.02793463	15.56600258	16.16602959	12.98072312	19.39397752	12.62115038	22.1616316	22.05950596	23.46824988	12.01565085	18.78598122	22.65177294	21.37527063	27.72538616	47.78496199	13.9435849	14.72022973	16.85615891	14.00808998	5.235335805	6.23407466	21.5209445	22.39606576	12.2435922	27.3824912
HOMER3	6.419538493	3.876576925	2.329129784	0.729656011	4.103604781	3.619536124	4.592295404	5.422907103	3.935228122	6.147427763	10.30758183	2.605642041	3.703059398	11.88338005	4.033289714	4.592428836	6.195212899	3.395031969	5.070209105	9.337655599	10.46399683	9.056388352	10.9311541	15.43228434	4.457093591	3.594889608	4.965631773	4.231268605	4.019245165	3.489961057	14.65211236	8.622526612	3.276400601	3.600638338	1.854197233	3.134283464	2.201952645	4.386481141	6.852114559	7.433029259	7.386172608	1.445292879	8.48953955	8.982115297	2.627520657	5.042245795	2.668852461	9.274229934	2.546666882
RAD51	2.925617553	2.326198164	1.344499478	0.128336672	3.052442003	0.563278121	1.586462509	2.632745557	3.3952803	1.275451296	1.805139525	1.461983447	4.715989623	3.07009765	1.897752723	1.785242159	1.457552685	1.377339213	2.818071699	0.936031481	0.528987216	2.12769768	2.961675536	3.437319119	2.645753286	1.348494494	1.824187783	2.675902785	2.428473126	0.665922979	1.573272749	1.914542239	0.711596254	2.561456781	0.82720016	1.837596865	2.058542322	3.29429647	0.858611682	3.762012771	0.984214726	0.452133158	2.586673518	1.120561834	3.924275426	1.711801	0.913564909	2.548500825	0.879895969
POLQ	4.708334729	2.454716425	1.386746169	2.023117123	3.210447787	0.796624055	1.325426944	4.843853914	4.19280557	1.964784418	2.622096596	2.163136312	6.514052526	4.119833134	1.781725851	3.613806661	0.810933585	3.489426812	3.015781131	1.279095206	0.810368526	4.156619871	5.797408797	7.993451538	3.224074726	2.302684089	1.665294009	3.449236619	2.940708375	0.64992667	1.548252974	1.691069573	0.881981267	4.377871456	0.627085526	3.420517588	5.719443828	3.247724323	0.880858215	8.170662914	2.352521216	0.49286189	8.264905912	5.256720752	4.583640578	1.289526711	1.603443852	3.709823143	1.392410262
PIK3CB	5.873781384	6.528985355	3.313535448	7.045124684	21.05546199	6.863230922	6.277171736	8.788185352	6.154159628	4.585493051	13.64530436	8.356909497	5.932579146	3.707142465	11.01654351	2.689420174	6.474461028	9.33168148	6.330067697	3.731058565	6.743943518	8.488905045	4.825397868	3.825244905	6.512939674	3.534498145	4.063607162	4.785300262	2.890387733	4.439633542	3.465909578	4.210218031	4.030041349	5.669499587	4.92466832	7.020905171	5.513207775	5.047987015	8.401883223	5.3983346	3.744380019	5.031054714	7.776974975	3.950736732	7.125257371	4.95192149	7.848704173	8.165700359	8.467802187
CYBA	38.1331259	15.96671074	29.19155738	4.453445221	5.492406177	27.40954009	17.99120155	21.96691756	13.26371354	5.742415893	6.506543579	13.34807416	36.33579086	17.87682744	23.12633242	4.485817786	5.050132247	23.9564412	18.17729001	8.960906269	15.07367774	35.53694342	32.28191768	22.54269777	39.27856576	31.23008355	22.88327803	33.31642054	42.30687001	14.40060542	58.27634086	16.48509407	34.67021501	9.359014818	18.22356793	17.10334082	17.54858986	17.74403789	4.376569593	26.42430893	28.02647695	8.122643838	15.86854706	8.789675204	8.188067517	29.19985538	12.51846406	12.74868891	12.53792772
THOC3	6.617529187	5.38976278	6.137062507	1.07484694	25.75767055	2.135988743	2.758354656	9.381018585	8.021644332	5.292167026	6.273497807	5.444297374	6.467710261	8.377806914	3.776702592	9.577723578	5.999376829	5.859496948	8.370996083	3.025285422	9.363507035	8.153599666	4.972140668	7.893575471	5.037871247	2.590500641	5.130568961	6.833594114	3.286350672	2.31646528	3.117463881	3.880666443	4.201087505	5.412666011	3.409271211	2.935880231	5.437411994	3.678362708	4.531442719	4.344379895	3.660920908	2.738650722	6.848988125	4.191305305	7.313902914	3.244092208	3.188232714	3.343384911	2.455808434
HEBP2	4.08363548	7.753005906	8.47702152	5.721988476	15.23240688	3.784377805	5.674124348	2.972039791	5.363888199	10.49851979	13.99650466	6.415506995	3.294158562	5.280832592	4.283568348	5.286427011	9.166093658	8.087571708	10.63102664	7.140098555	9.961974548	3.925500955	11.97470237	6.234060023	3.55845916	6.583952093	10.59548648	4.425817542	6.293023647	5.182876518	3.86476177	4.100032196	3.448283373	18.09141046	5.591489433	5.352294558	4.817892721	6.399339606	6.305487373	3.566493105	6.543301367	4.561728267	7.702509729	3.25422111	13.16444672	5.793169884	9.787001327	10.88863434	3.683222313
MPHOSPH9	2.325730226	2.167513493	2.618720863	2.405177521	3.574486938	1.837596889	2.785581194	7.34633336	2.678204772	3.349178976	2.222722569	2.505350035	3.245924904	2.538786922	1.482696706	3.140444251	1.162408237	3.739555725	2.527805309	2.664713061	1.973926499	3.837254654	1.802618979	3.506351487	4.053337728	2.923353518	2.365743247	3.899182905	2.35154426	3.709249597	2.36892407	1.954876788	2.698777279	2.536485404	2.508180522	2.714589438	3.272552784	3.467297876	1.479379684	5.728296887	3.216984485	2.547885819	4.213700372	2.610322343	4.578529609	2.967395343	2.61032478	3.244242178	2.58656101
PLEKHA5	3.431413368	2.76585796	2.194781795	1.666641602	1.636694518	2.357928918	1.88572616	1.492789836	7.42383419	4.852010391	3.792417962	3.98668949	2.201796472	4.927956071	2.868291353	4.868494583	4.56640102	2.547119602	5.459671602	4.917148764	2.587645207	2.075329535	1.453956183	4.438218415	2.259021345	1.986241153	6.326532646	5.96160845	2.627141478	3.362306759	1.412489202	2.756939593	2.32588429	2.94070055	4.180959543	2.443773185	1.835939239	3.468667971	1.996456349	2.753899979	2.378522552	5.582744082	3.398032601	4.849404546	1.969032735	3.2008235	2.531334563	2.184928119	2.505519253
PRSS8	0.141637009	9.5078414	11.94390561	11.1613858	37.74880414	2.967153085	6.708130487	8.252474794	6.679354146	7.170422041	16.58168608	15.42962823	6.976859686	9.914864355	27.53281405	0.234619292	14.54437984	7.709985073	8.838284688	9.211629165	7.550339015	18.28289723	16.04926842	4.981239103	3.807543373	1.587991592	21.40473195	33.21141353	12.5529416	10.05763046	19.22932974	9.931913593	0.567181172	12.73575733	2.750128059	4.634200838	11.6920236	4.630424126	14.02305727	3.955856915	21.49947039	4.571619962	33.36442217	7.234399983	13.38674108	3.011203051	10.03630005	27.38580228	7.774474097
SIKE1	5.340630799	9.897810511	4.329392882	4.981402486	4.223943116	5.995603826	6.232620592	22.44756219	13.61052201	9.732256258	5.584045445	6.132198173	7.466110221	6.554476002	13.69068021	6.402577902	6.94690382	9.92451655	11.00530973	9.931365053	6.171470065	7.417607009	5.581260803	6.37914202	6.91819229	6.26775087	9.006906221	6.705904472	7.276192309	7.03051369	2.353983754	5.977104716	8.606105299	6.980829759	6.559172418	6.431923345	11.64577029	9.24323922	5.895771113	44.26055898	6.716145542	8.206300085	9.004313893	10.88621284	8.784275636	7.418211809	4.417442028	8.636770778	8.140898625
RRP12	3.38936631	2.046812536	2.222066714	1.564697702	6.086781353	2.599585832	2.670175071	2.987902059	6.899861272	3.302389625	1.864585332	3.433159975	4.40095536	2.702430073	1.821683967	2.637147263	2.74236783	3.138616085	8.02778174	2.905141542	2.492186287	5.172941589	5.734141614	7.060815824	3.615034807	1.539986285	2.922714385	4.043628344	2.796462657	1.584046661	4.10900713	1.925112902	1.464121035	1.930344528	1.909721513	1.50876742	1.989343423	1.713666306	5.638220391	6.007928888	5.312806254	1.22955865	6.025680246	4.552283059	6.385312652	2.246283752	2.840509417	4.53968893	2.448060862
FNIP2	13.84430497	10.27005056	11.23430009	1.172359005	4.789090603	11.87365628	13.90060029	4.550972499	3.309279221	4.181851272	14.75214752	7.761349137	5.203073372	5.978394706	2.28507845	4.276275962	8.850030085	4.591605043	3.866455236	3.349990847	6.013751346	5.74674032	4.102815754	3.034787611	15.58850192	7.092811542	4.061400723	3.295812032	4.381112397	6.740383285	8.112861078	7.191452395	5.87534732	8.485669817	8.006244964	6.555942088	5.319005394	5.354455668	11.37006813	3.18712623	7.046973255	5.648004302	5.366720996	4.389492291	5.146328021	5.525175462	5.704831359	5.483882972	17.79919249
MSMO1	7.369241994	46.66898747	7.402901574	4.957544498	29.86506126	20.32245361	15.08055647	7.63404583	3.485808173	5.143353741	24.15638165	7.847113669	6.878377834	7.024809408	6.563900608	14.34243025	27.49291871	14.53882045	6.988436302	4.63030143	12.90274323	7.194816869	3.769910463	6.356542012	5.17275279	5.147456024	7.362620973	3.281172222	5.326908574	7.68645611	3.600149477	25.53375079	6.096817349	12.69211523	5.330386738	8.583055245	7.03384447	12.12062615	45.5021217	8.182712788	15.74644474	5.142511837	8.011308194	2.771502953	10.6427909	6.467671592	10.11703541	29.36947013	26.8119215
TTC17	6.81136742	6.442590461	6.739440605	3.801269904	5.114077708	7.727738804	6.004438185	11.50965656	13.76958419	13.75400649	6.570943726	8.497686913	9.356038145	7.159276563	23.1472832	13.0464632	6.836969904	6.864285483	13.16600206	10.38069273	9.03504438	6.866297079	10.54829782	9.295598154	8.921042938	7.198510577	11.25166347	6.970129076	6.700193862	9.853251767	5.277524937	5.822379549	8.64756413	6.706443848	11.11684509	7.182239314	8.713348662	6.426685588	6.647120109	15.02475576	6.712704598	10.37178695	9.429679339	8.309112535	5.828471481	9.464677437	11.3745911	5.723104551	7.467998384
ALX4	0.121765	0.181177	0.123034	0.153223	0.112604	0.330377	0.218314	0.067609	2.607042	1.038772	0.176209	0.09552	8.002206	0.26609	0.582434	78.557968	0.052886	0.616023	0.178129	0.225335	0.385156	0.322019	0.2719	0.642309	0.153264	0.582982	0.759055	0.104318	0.484694	0.617586	1.1214	0.21464	0.722081	0.096448	1.644132	0.411143	0.09833	0.230694	0.193697	0.084738	0.111868	3.12141	0.42735	0.253893	0.140079	1.986565	0.310325	0.043339	0.090924
FSTL4	0.006508336	0.082212845	0.459327583	0.226807829	0.4431432	0.039170805	0.077722169	0.061037141	2.281073175	0.287380926	0.028730312	0.019223623	0.156504631	0.303928427	0.028448347	0.438919763	0.133878923	0.049337629	0.002636356	0.907224599	0.381990412	0.061352833	0.009631721	0.005560631	0.007180537	0.010858923	0.034940419	0.100401681	0.026701795	0.164359611	0.090595107	0.035203489	0.02414131	0.02896012	0.14442848	0.005033538	0.026559414	0.160997573	0.083036076	0.013612683	0.00948482	0.029389263	0	0.843516102	0	0.309977527	0.038769911	0.023173577	0.13061712
FOXN3	5.353579819	4.788672674	4.543848397	1.848307552	11.19751528	7.620918911	6.336497438	2.623015706	3.53870972	6.819239356	6.764752515	5.450926434	6.211889003	4.614193009	4.722114531	11.40208587	2.43378566	7.804697855	5.344312821	9.408201565	8.319867833	6.001759294	4.338835403	2.832435648	9.582523333	11.56577739	6.964936672	4.769525443	6.68187775	5.960916809	7.526781885	5.422267863	9.066385475	4.430159988	10.58850443	6.897088078	6.298967387	6.291527774	7.93576071	2.89463244	4.220115437	9.428575157	8.449350032	5.357563635	3.859041031	10.02379099	5.774352721	8.615839804	4.709473384
METTL24	0.0553987	0.243807644	0.347452158	0	0	0.310630245	0.487869122	0.142304756	0.166514012	0.70388317	0.205731367	0.373147789	0.169505161	0.316125069	0.12192243	0.310139241	0.49386171	0.675543558	0.157405515	0.435169231	0.80099332	0.269827233	0.237976733	0.195254146	0.274123461	1.091516376	0.256203692	0.486953603	0.651050422	0.246297325	0.484031943	0.986697551	1.415342765	0.176532027	1.534709061	0.700083891	0.655614418	0.404349722	0.269954247	0.154195551	0.280459625	1.368920926	0	0.110689537	0.29699736	0.867657392	0.423292974	0.248177043	0.087892593
[truncated: 18,583 more rows]
[truncated: 200 more columns]
